# Supplementary material for: Pathway-based discovery of genetic interactions in breast cancer
Source: PLoS Genet. 2017 Sep 28;13(9):e1006973. doi: 10.1371/journal.pgen.1006973 (PMC5619706; doi:10.1371/journal.pgen.1006973)
Supplement: S1 Table — (A) List of between-pathway interactions discovered in this cohort; (B) List of within-pathway interactions discovered in this cohort; (C) List of pathway hub interactions discovered in this cohort; (D) Corresponding pathway names for Fig 3A. (XLSX) [file pgen.1006973.s001.xlsx]

## Sheet: A_BPM
A. Between-pathway interactions discovered from BPC3 based on recessive/dominant combined disease model
group: BPMs were grouped by connected component
path1: pathway names
path2: pathway names
FDR: false discovery rate
size: BPM size (length of pathway 1 x length of pathway 2)
exp_interaction: expected number of interacitons
obv_interaction: observed number of interactions
chi2_global (-log10 pv): chi-square test p-value (in -log10 scale) comparing the BPM density with global network, negative values means the corresponding interaction is under enriched
chi2_local (-log10 pv) : chi-square test p-value (in -log10 scale) comparing the BPM density with local pathway, negative values means the corresponding interaction is under enriched
pvalue_snp: permutation p-value for BPM
effect: the interactions between two pathways are enriched for increased or decreased disease risk, "P" refers to "decreased risk" and "R" refers to "increased risk"
path1_top10_snp, path2_top10_snp: top 10 pathway snps that have highest interaction degree were reported (SNP-Gene-InteractionDensity)
NO	group	path1	path2	FDR	size	exp_interaction	obv_interaction	chi2	chi2_local	pvalue_snp	RorP	path1_top10_snp	path2_top10_snp
1	1	KEGG_STEROID_HORMONE_BIOSYNTHESIS	REACTOME_DUAL_INCISION_REACTION_IN_TC_NER	0.25	6120	188.707	317	16	5.85846	5e-06	R	rs590223-HSD11B1-0.15,rs4844484-HSD11B1-0.12,rs248805-SRD5A1-0.12,rs10802112-HSD3B1-0.1,rs12134171-HSD17B7-0.1,rs12502677-UGT2A1-0.1,rs10512874-SRD5A1-0.1,rs429608-CYP21A2-0.1,rs1872929-AKR1D1-0.1,rs2440799-AKR1D1-0.1	rs7906303-ERCC6-0.11,rs7135624-GTF2H3-0.11,rs10419707-POLR2E-0.11,rs1713959-POLR2B-0.1,rs2453626-POLR2K-0.1,rs12416812-POLR2L-0.1,rs2269459-POLR2A-0.09,rs3796531-POLR2B-0.08,rs2641385-CCNH-0.08,rs1375719-ERCC5-0.08
2	2	KEGG_N_GLYCAN_BIOSYNTHESIS	REACTOME_STEROID_HORMONE_BIOSYNTHESIS	0.25	5863	180.783	326	16	5.37952	5e-06	R	rs15795-DAD1-0.2,rs12186500-MGAT1-0.17,rs1843876-ALG10B-0.17,rs2713575-RPN1-0.15,rs2117986-ST6GAL1-0.15,rs8050532-ALG1-0.15,rs7214126-MGAT5B-0.15,rs1534974-RPN2-0.15,rs1689924-DDOST-0.12,rs2982304-MAN1C1-0.12	rs429608-CYP21A2-0.13,rs11119343-HSD11B1-0.11,rs590223-HSD11B1-0.1,rs12143281-HSD11B1-0.1,rs42670-STARD4-0.09,rs1122044-CYP19A1-0.09,rs3751586-CYP19A1-0.09,rs4622471-STARD5-0.08,rs4844484-HSD11B1-0.08,rs6471580-CYP11B1-CYP11B2-0.08
3	1	REACTOME_MRNA_PROCESSING	REACTOME_STEROID_HORMONE_BIOSYNTHESIS	0.25	2788	85.9665	170	16	5.29598	5e-06	R	rs1713959-POLR2B-0.2,rs10419707-POLR2E-0.2,rs553251-NCBP2-0.17,rs2207553-RNGTT-0.17,rs2453626-POLR2K-0.17,rs2668797-NCBP1-0.15,rs2269459-POLR2A-0.15,rs1941750-RNMT-0.15,rs566130-SUPT5H-0.15,rs10772650-APOBEC1-0.12	rs590223-HSD11B1-0.15,rs42670-STARD4-0.13,rs4844484-HSD11B1-0.12,rs12143281-HSD11B1-0.12,rs2476927-HSD17B3-0.12,rs12907866-CYP19A1-0.12,rs429608-CYP21A2-0.1,rs2479828-HSD17B3-0.1,rs4622471-STARD5-0.1,rs1657880-STARD6-0.1
4	11	REACTOME_STEROID_HORMONE_BIOSYNTHESIS	REACTOME_NA_CL_DEPENDENT_NEUROTRANSMITTER_TRANSPORTERS	0.25	3977	122.629	223	16	4.07408	5e-06	R	rs2031321-HSD17B3-0.13,rs42670-STARD4-0.12,rs2445761-CYP19A1-0.12,rs10863782-HSD11B1-0.11,rs1122044-CYP19A1-0.11,rs2445770-CYP19A1-0.1,rs2470182-CYP19A1-0.09,rs590223-HSD11B1-0.08,rs429608-CYP21A2-0.08,rs742375-HSD11B1-0.07	rs2697159-SLC6A11-0.22,rs4625714-SLC6A2-0.2,rs258097-SLC6A2-0.2,rs4075202-SLC6A18-SLC6A19-0.15,rs27048-SLC6A3-0.15,rs12230144-SLC6A15-0.15,rs748098-SLC6A6-0.12,rs7726442-SLC6A19-0.12,rs13159461-SLC6A18-SLC6A19-0.12,rs1792969-SLC6A5-0.12
5	9	REACTOME_DOWNSTREAM_TCR_SIGNALING	REACTOME_MRNA_PROCESSING	0.25	10676	329.189	505	16	4.01482	5e-06	R	rs2071482-HLA-DOB-0.19,rs4750351-PRKCQ-0.18,rs6953573-CARD11-0.16,rs909935-CD247-0.15,rs6908296-TAB2-0.15,rs2277289-CD3D-CD3E-CD3G-0.15,rs704852-CD247-0.13,rs4756316-TRAF6-0.13,rs9288685-INPP5D-0.12,rs6903130-HLA-DOB-HLA-DQA2-0.12	rs2207553-RNGTT-0.11,rs10772650-APOBEC1-0.11,rs3796531-POLR2B-0.09,rs2844651-GTF2H4-0.09,rs2668797-NCBP1-0.09,rs3815479-APOBEC1-0.09,rs2302109-POLR2E-0.09,rs1713959-POLR2B-0.08,rs2641385-CCNH-0.08,rs2269459-POLR2A-0.08
6	8	REACTOME_MRNA_PROCESSING	REACTOME_INHIBITION_OF_INSULIN_SECRETION_BY_ADRENALINE_NORADRENALINE	0.25	11968	369.027	561	16	3.99941	5e-06	R	rs10772650-APOBEC1-0.11,rs2207553-RNGTT-0.09,rs4245009-A1CF-0.09,rs566130-SUPT5H-0.09,rs1713959-POLR2B-0.09,rs884647-RNGTT-0.09,rs4131364-POLR2L-0.09,rs1051385-ADARB1-0.09,rs2668797-NCBP1-0.08,rs12416812-POLR2L-0.07	rs10848665-CACNA1C-0.18,rs10274707-GNAI1-0.15,rs314669-GNG8-0.15,rs2370413-CACNA1C-0.13,rs10926264-GNG4-0.12,rs7545788-GNG4-0.12,rs312487-CACNA1D-0.12,rs6786135-CACNA1D-0.12,rs10828399-CACNB2-0.12,rs3765334-GNG13-0.12
7	10	REACTOME_RNA_POLYMERASE_III_TRANSCRIPTION_TERMINATION	REACTOME_STEROID_HORMONE_BIOSYNTHESIS	0.25	4141	127.686	224	16	3.1488	5e-06	R	rs10419707-POLR2E-0.2,rs2453626-POLR2K-0.17,rs2382444-NFIB-0.15,rs7864996-NFIB-0.15,rs12568891-NFIA-0.12,rs4915745-NFIA-0.12,rs10810132-NFIB-0.12,rs11669592-NFIC-0.12,rs17376574-NFIA-0.1,rs2806425-NFIA-0.1	rs590223-HSD11B1-0.15,rs10802112-HSD3B1-0.11,rs10863782-HSD11B1-0.11,rs42670-STARD4-0.1,rs429608-CYP21A2-0.1,rs2479828-HSD17B3-0.1,rs742375-HSD11B1-0.09,rs4844484-HSD11B1-0.09,rs2445761-CYP19A1-0.09,rs12143281-HSD11B1-0.08
8	11	REACTOME_STEROID_HORMONE_BIOSYNTHESIS	REACTOME_AMINE_COMPOUND_SLC_TRANSPORTERS	0.25	5822	179.518	299	16	2.55496	5e-06	R	rs42670-STARD4-0.11,rs2031321-HSD17B3-0.11,rs429608-CYP21A2-0.1,rs2445761-CYP19A1-0.1,rs1122044-CYP19A1-0.09,rs10863782-HSD11B1-0.08,rs2470182-CYP19A1-0.08,rs4844484-HSD11B1-0.08,rs11119343-HSD11B1-0.08,rs590223-HSD11B1-0.08	rs2697159-SLC6A11-0.22,rs4625714-SLC6A2-0.2,rs258097-SLC6A2-0.2,rs4075202-SLC6A18-SLC6A19-0.15,rs27048-SLC6A3-0.15,rs12230144-SLC6A15-0.15,rs2255757-SLC14A2-0.15,rs748098-SLC6A6-0.12,rs7726442-SLC6A19-0.12,rs13159461-SLC6A18-SLC6A19-0.12
9	1	REACTOME_RNA_POLYMERASE_II_TRANSCRIPTION	REACTOME_STEROID_HORMONE_BIOSYNTHESIS	0.25	6970	214.916	352	16	2.45947	5e-06	R	rs1713959-POLR2B-0.2,rs10419707-POLR2E-0.2,rs553251-NCBP2-0.17,rs2207553-RNGTT-0.17,rs2453626-POLR2K-0.17,rs2339102-TAF4B-0.17,rs2668797-NCBP1-0.15,rs2240140-TCEB2-0.15,rs2269459-POLR2A-0.15,rs1859401-SUPT4H1-0.15	rs42670-STARD4-0.09,rs429608-CYP21A2-0.09,rs4844484-HSD11B1-0.09,rs590223-HSD11B1-0.09,rs2479828-HSD17B3-0.09,rs4736337-CYP11B1-0.08,rs1657880-STARD6-0.08,rs4622471-STARD5-0.08,rs2476927-HSD17B3-0.07,rs1122044-CYP19A1-0.07
10	1	REACTOME_LATE_PHASE_OF_HIV_LIFE_CYCLE	REACTOME_STEROID_HORMONE_BIOSYNTHESIS	0.25	7954	245.257	395	16	2.2298	5e-06	R	rs1713959-POLR2B-0.2,rs6912751-NUP153-0.2,rs10419707-POLR2E-0.2,rs553251-NCBP2-0.17,rs13139234-NUP54-0.17,rs2207553-RNGTT-0.17,rs2453626-POLR2K-0.17,rs2339102-TAF4B-0.17,rs10916508-NUP133-0.15,rs2668797-NCBP1-0.15	rs42670-STARD4-0.12,rs590223-HSD11B1-0.1,rs4844484-HSD11B1-0.1,rs11119343-HSD11B1-0.09,rs12685240-HSD17B3-0.09,rs429608-CYP21A2-0.08,rs4736337-CYP11B1-0.08,rs1657880-STARD6-0.08,rs492899-CYP21A2-0.07,rs2476927-HSD17B3-0.07
11	7	BIOCARTA_BCR_PATHWAY	REACTOME_CYTOCHROME_P450_ARRANGED_BY_SUBSTRATE_TYPE	0.25	13950	430.141	620	16	5.04241	1e-05	R	rs8004059-FOS-0.19,rs3811063-PPP3CA-0.17,rs169143-PRKCB-0.12,rs339408-VAV1-0.12,rs1126510-CALM3-0.12,rs12649554-PPP3CA-0.11,rs4744514-SYK-0.11,rs760247-FOS-0.11,rs9924860-PRKCB-0.11,rs4791036-PRKCA-0.11	rs7935792-CYP2R1-0.11,rs2470182-CYP19A1-0.11,rs508757-PTGIS-0.11,rs4808358-CYP4F12-CYP4F3-CYP4F8-0.1,rs686053-CYP4B1-0.09,rs7601186-CYP26B1-0.09,rs10256972-CYP2W1-0.09,rs4736337-CYP11B1-0.09,rs10426454-CYP2A13-CYP2F1-0.09,rs210069-CYP24A1-0.09
12	1	REACTOME_ABORTIVE_ELONGATION_OF_HIV1_TRANSCRIPT_IN_THE_ABSENCE_OF_TAT	REACTOME_CYTOCHROME_P450_ARRANGED_BY_SUBSTRATE_TYPE	0.25	4140	127.655	231	16	4.63502	1e-05	R	rs12977802-POLR2I-0.17,rs4916589-NCBP2-0.12,rs2169250-CTDP1-0.12,rs1277273-POLR2B-0.11,rs2668797-NCBP1-0.11,rs12416812-POLR2L-0.11,rs566130-SUPT5H-0.11,rs2269459-POLR2A-0.1,rs553251-NCBP2-0.09,rs1713959-POLR2B-0.09	rs7601186-CYP26B1-0.15,rs13013510-CYP27A1-0.15,rs4808358-CYP4F12-CYP4F3-CYP4F8-0.13,rs11666982-CYP2B6-0.13,rs10426454-CYP2A13-CYP2F1-0.13,rs557446-PTGIS-0.13,rs12125747-CYP2J2-0.11,rs492899-CYP21A2-0.11,rs11971428-TBXAS1-0.11,rs3801148-TBXAS1-0.11
13	1	REACTOME_ABORTIVE_ELONGATION_OF_HIV1_TRANSCRIPT_IN_THE_ABSENCE_OF_TAT	REACTOME_HORMONE_BIOSYNTHESIS	0.25	9062	279.422	449	16	3.03948	1e-05	R	rs2169250-CTDP1-0.11,rs1859401-SUPT4H1-0.1,rs566130-SUPT5H-0.1,rs1713959-POLR2B-0.09,rs553251-NCBP2-0.09,rs2668797-NCBP1-0.08,rs12416812-POLR2L-0.08,rs10419707-POLR2E-0.08,rs2302109-POLR2E-0.08,rs3796531-POLR2B-0.07	rs590223-HSD11B1-0.17,rs590179-IYD-0.17,rs12246329-CUBN-0.17,rs7566044-LRP2-0.15,rs12143281-HSD11B1-0.13,rs2476927-HSD17B3-0.13,rs2479828-HSD17B3-0.13,rs694821-DBH-0.13,rs1657880-STARD6-0.13,rs557446-PTGIS-0.13
14	5	KEGG_VIBRIO_CHOLERAE_INFECTION	REACTOME_STEROID_HORMONE_BIOSYNTHESIS	0.25	9594	295.826	477	16	2.64862	1e-05	R	rs979671-ATP6V1C1-0.2,rs12998055-ATP6V1C2-0.17,rs10158064-ATP6V1G3-0.15,rs4799-ATP6V1C2-0.15,rs2074699-ATP6V0E2-0.15,rs7840976-ATP6V1C1-0.15,rs231358-KCNQ1-0.15,rs233178-ADCY9-0.15,rs169143-PRKCB-0.15,rs4791036-PRKCA-0.15	rs42670-STARD4-0.14,rs2470182-CYP19A1-0.12,rs2476927-HSD17B3-0.09,rs4844484-HSD11B1-0.09,rs429608-CYP21A2-0.08,rs10863782-HSD11B1-0.08,rs12143281-HSD11B1-0.08,rs2479828-HSD17B3-0.07,rs2445761-CYP19A1-0.07,rs590223-HSD11B1-0.07
15	3	KEGG_GLYCOSAMINOGLYCAN_BIOSYNTHESIS_CHONDROITIN_SULFATE	REACTOME_STEROID_HORMONE_BIOSYNTHESIS	0.25	6191	190.896	313	16	2.25724	1e-05	R	rs9294882-B3GAT2-0.2,rs2487150-CHPF2-0.2,rs874692-CHST3-0.17,rs835476-CHST11-0.17,rs9729550-B3GALT6-0.15,rs6539159-CHST11-0.15,rs7204750-XYLT1-0.15,rs12940293-XYLT2-0.15,rs310589-CHPF2-0.12,rs10503658-CSGALNACT1-0.12	rs42670-STARD4-0.13,rs590223-HSD11B1-0.12,rs4844484-HSD11B1-0.09,rs439046-STARD4-0.09,rs429608-CYP21A2-0.08,rs2031321-HSD17B3-0.08,rs2257157-HSD17B3-0.08,rs12685240-HSD17B3-0.08,rs12143281-HSD11B1-0.07,rs3848180-STARD5-0.07
16	8	REACTOME_ABORTIVE_ELONGATION_OF_HIV1_TRANSCRIPT_IN_THE_ABSENCE_OF_TAT	REACTOME_INHIBITION_OF_INSULIN_SECRETION_BY_ADRENALINE_NORADRENALINE	0.25	8096	249.636	393	16	2.13618	1e-05	R	rs1859401-SUPT4H1-0.1,rs566130-SUPT5H-0.09,rs1713959-POLR2B-0.09,rs4131364-POLR2L-0.09,rs2668797-NCBP1-0.08,rs2169250-CTDP1-0.08,rs12416812-POLR2L-0.07,rs11619167-GTF2F2-0.07,rs1277273-POLR2B-0.07,rs2453626-POLR2K-0.07	rs10848665-CACNA1C-0.17,rs914363-CACNB2-0.15,rs314669-GNG8-0.15,rs10926264-GNG4-0.13,rs2101397-CACNA1D-0.13,rs6786135-CACNA1D-0.13,rs10274707-GNAI1-0.13,rs7477742-CACNB2-0.13,rs3765334-GNG13-0.13,rs4924-GNAO1-0.13
17	6	KEGG_ACUTE_MYELOID_LEUKEMIA	REACTOME_STEROID_HORMONE_BIOSYNTHESIS	0.25	7462	230.087	367	16	1.86055	1e-05	R	rs3819100-ZBTB16-0.2,rs1933437-FLT3-0.2,rs9636889-RUNX1-0.2,rs17253996-PIK3R1-0.17,rs16957654-PIK3R5-0.17,rs11702779-RUNX1-0.17,rs3845301-PIK3R3-0.15,rs2243988-RUNX1-0.15,rs1770345-MTOR-0.12,rs863818-PIK3R1-0.12	rs1657880-STARD6-0.09,rs10802112-HSD3B1-0.09,rs429608-CYP21A2-0.09,rs10923825-HSD3B2-0.08,rs590223-HSD11B1-0.08,rs42670-STARD4-0.08,rs2257157-HSD17B3-0.08,rs12143281-HSD11B1-0.08,rs4844484-HSD11B1-0.07,rs11119343-HSD11B1-0.07
18	4	KEGG_TYPE_II_DIABETES_MELLITUS	REACTOME_STEROID_HORMONE_BIOSYNTHESIS	0.25	10414	321.11	501	16	1.75381	1e-05	R	rs17010519-HK2-0.2,rs17253996-PIK3R1-0.17,rs12229387-CACNA1C-0.17,rs16957654-PIK3R5-0.17,rs3845301-PIK3R3-0.15,rs2117986-ADIPOQ-0.15,rs9554197-PDX1-0.15,rs9521522-IRS2-0.15,rs9890721-CACNA1G-0.15,rs17561950-SOCS3-0.15	rs42670-STARD4-0.11,rs590223-HSD11B1-0.09,rs429608-CYP21A2-0.09,rs10923825-HSD3B2-0.08,rs2031321-HSD17B3-0.08,rs2470182-CYP19A1-0.08,rs10863782-HSD11B1-0.07,rs4844484-HSD11B1-0.07,rs1122044-CYP19A1-0.07,rs2445761-CYP19A1-0.07

## Sheet: B_WPM
B. Within-pathway interactions discovered from BPC3 based on recessive/dominant combined disease model
group: WPMs were grouped by connected component
path: pathway names
FDR: false discovery rate
size: WPM size (length of pathway x length of pathway)
exp_interaction: expected number of interacitons
obv_interaction: observed number of interactions
chi2_global (-log10 pv): chi-square test p-value (in -log10 scale) comparing the WPM density with global network
chi2_local (-log10 pv) : chi-square test p-value (in -log10 scale) comparing the WPM density with local pathway
pvalue_snp: permutation p-value for WPM
effect: the interactions between two pathways are enriched for increased or decreased disease risk, "P" refers to "decreased risk" and "R" refers to "increased risk"
path_top10_snp: top 10 pathway snps that have highest interaction degree were reported (SNP-Gene-InteractionDensity)
NO	group	path	FDR	size	exp_interaction	obv_interaction	chi2_global (-log10 pv)	chi2_local (-log10 pv)	pvalue_snp	effect	path_top10_snp
1	2	REACTOME_DOWNSTREAM_TCR_SIGNALING	0	24492	755.198	1074	16	15.9546	0.0001	R	rs7780988-CARD11-0.16,rs13021302-INPP5D-0.13,rs2856997-HLA-DOB-0.12,rs658230-PRKCQ-0.12,rs2277289-CD3D-CD3E-CD3G-0.12,rs9288685-INPP5D-0.11,rs154972-HLA-DMA-HLA-DMB-0.11,rs2071482-HLA-DOB-0.11,rs2301920-CARD11-0.11,rs10892234-CD3D-CD3E-CD3G-0.11
2	2	REACTOME_TCR_SIGNALING	0.1	45582	1405.5	1814	16	14.3211	0.0008	R	rs7780988-CARD11-0.14,rs658230-PRKCQ-0.12,rs13021302-INPP5D-0.11,rs4750531-PRKCQ-0.11,rs2277289-CD3D-CD3E-CD3G-0.11,rs7227596-MALT1-0.11,rs2856997-HLA-DOB-0.11,rs2979896-IKBKB-0.11,rs154972-HLA-DMA-HLA-DMB-0.1,rs2071482-HLA-DOB-0.1
3	1	BIOCARTA_BCR_PATHWAY	0.2	23870	736.019	1000	16	9.59877	0.0011	R	rs682626-VAV1-0.12,rs10151713-FOS-0.11,rs7258236-VAV1-0.11,rs3818004-NFATC2-0.11,rs11079667-PRKCA-0.1,rs4807101-VAV1-0.1,rs2449346-PPP3CC-0.09,rs4791036-PRKCA-0.09,rs3859314-NFATC1-0.09,rs339404-VAV1-0.09

## Sheet: C_PATH
C. Interaction-enriched pathways discovered from BPC3 based on recessive/dominant combined disease model
group: PATHs were grouped by connected component
path: pathway names
FDR: false discovery rate
size: length of pathway
ranksum (-log10 pv): one tail ranksum test comparing pathway SNP's degree distribution with non-pathway SNP's degree distribution
pvalue_snp: permutation p-value
effect: the interactions between this pathway and the whole genome are enriched for increased or decreased disease risk, "P" refers to "decreased risk" and "R" refers to "increased risk"
path_top10_snp: top 10 pathway snps that have highest interaction degree were reported (SNP-Gene-InteractionDensity)
NO	group	path	FDR	size	ranksum (-log10 pv)	pvalue_snp	effect	path_top10_snp
1	3	REACTOME_ABORTIVE_ELONGATION_OF_HIV1_TRANSCRIPT_IN_THE_ABSENCE_OF_TAT	0	46	4.0797	5.5e-05	R	rs1859401-SUPT4H1-0.07,rs2668797-NCBP1-0.07,rs1713959-POLR2B-0.07,rs12416812-POLR2L-0.07,rs566130-SUPT5H-0.07,rs4916589-NCBP2-0.06,rs1277273-POLR2B-0.06,rs10419707-POLR2E-0.06,rs12977802-POLR2I-0.06,rs2302109-POLR2E-0.06
2	3	REACTOME_FORMATION_OF_THE_EARLY_ELONGATION_COMPLEX	0	56	3.75888	0.00014	R	rs1859401-SUPT4H1-0.07,rs2668797-NCBP1-0.07,rs1713959-POLR2B-0.07,rs12416812-POLR2L-0.07,rs566130-SUPT5H-0.07,rs4916589-NCBP2-0.06,rs1277273-POLR2B-0.06,rs10419707-POLR2E-0.06,rs12977802-POLR2I-0.06,rs2302109-POLR2E-0.06
3	3	REACTOME_MRNA_PROCESSING	0	68	3.75727	0.000175	R	rs10772650-APOBEC1-0.08,rs2668797-NCBP1-0.07,rs1713959-POLR2B-0.07,rs12416812-POLR2L-0.07,rs2207553-RNGTT-0.07,rs566130-SUPT5H-0.07,rs4916589-NCBP2-0.06,rs1277273-POLR2B-0.06,rs4245009-A1CF-0.06,rs10419707-POLR2E-0.06
4	1	REACTOME_STEROID_HORMONE_BIOSYNTHESIS	0	41	3.67889	0.000185	R	rs42670-STARD4-0.09,rs429608-CYP21A2-0.08,rs590223-HSD11B1-0.08,rs4844484-HSD11B1-0.07,rs1657880-STARD6-0.06,rs1122044-CYP19A1-0.06,rs2470182-CYP19A1-0.06,rs2031321-HSD17B3-0.06,rs10863782-HSD11B1-0.06,rs4622471-STARD5-0.06
5	3	REACTOME_DUAL_INCISION_REACTION_IN_TC_NER	0.05	60	3.41117	0.00035	R	rs1713959-POLR2B-0.07,rs12416812-POLR2L-0.07,rs7984853-ERCC5-0.07,rs1277273-POLR2B-0.06,rs10419707-POLR2E-0.06,rs12977802-POLR2I-0.06,rs2302109-POLR2E-0.06,rs11783652-TCEA1-0.06,rs7906303-ERCC6-0.06,rs3796531-POLR2B-0.06
6	3	REACTOME_HIV1_TRANSCRIPTION_ELONGATION	0.06	73	3.26228	0.000415	R	rs1859401-SUPT4H1-0.07,rs2668797-NCBP1-0.07,rs2240140-TCEB2-0.07,rs1713959-POLR2B-0.07,rs12416812-POLR2L-0.07,rs566130-SUPT5H-0.07,rs4916589-NCBP2-0.06,rs1277273-POLR2B-0.06,rs10419707-POLR2E-0.06,rs1998332-SUPT16H-0.06
7	3	REACTOME_RNA_POL_II_CTD_PHOSPHORYLATION_AND_INTERACTION_WITH_CE	0.1	49	3.14078	0.000655	R	rs1713959-POLR2B-0.07,rs12416812-POLR2L-0.07,rs2207553-RNGTT-0.07,rs566130-SUPT5H-0.07,rs1277273-POLR2B-0.06,rs10419707-POLR2E-0.06,rs12977802-POLR2I-0.06,rs2302109-POLR2E-0.06,rs884647-RNGTT-0.06,rs3796531-POLR2B-0.06
8	3	KEGG_RNA_POLYMERASE	0.1	65	3.14844	0.000695	R	rs1713959-POLR2B-0.07,rs2562148-POLR3K-0.07,rs12416812-POLR2L-0.07,rs1277273-POLR2B-0.06,rs10419707-POLR2E-0.06,rs12977802-POLR2I-0.06,rs2302109-POLR2E-0.06,rs2256919-ZNRD1-0.06,rs10514328-POLR3G-0.06,rs913279-POLR1E-0.06
9	3	REACTOME_VIRAL_MESSENGER_RNA_SYNTHESIS	0.125	31	3.00365	0.000825	R	rs1713959-POLR2B-0.07,rs12416812-POLR2L-0.07,rs1277273-POLR2B-0.06,rs10419707-POLR2E-0.06,rs12977802-POLR2I-0.06,rs2302109-POLR2E-0.06,rs3796531-POLR2B-0.06,rs2269459-POLR2A-0.05,rs9926794-POLR2C-0.05,rs4131364-POLR2L-0.05
10	3	REACTOME_TAT_MEDIATED_HIV1_ELONGATION_ARREST_AND_RECOVERY	0.13	58	2.98988	0.000855	R	rs1859401-SUPT4H1-0.07,rs2240140-TCEB2-0.07,rs1713959-POLR2B-0.07,rs12416812-POLR2L-0.07,rs566130-SUPT5H-0.07,rs1277273-POLR2B-0.06,rs10419707-POLR2E-0.06,rs1998332-SUPT16H-0.06,rs12977802-POLR2I-0.06,rs2302109-POLR2E-0.06
11	1	KEGG_STEROID_HORMONE_BIOSYNTHESIS	0.218182	102	2.73081	0.001785	R	rs429608-CYP21A2-0.08,rs7603146-UGT1A1-UGT1A10-UGT1A3-UGT1A4-UGT1A5-UGT1A6-UGT1A7-UGT1A8-UGT1A9-0.08,rs590223-HSD11B1-0.08,rs4844484-HSD11B1-0.07,rs1122044-CYP19A1-0.06,rs10876921-HSD17B6-0.06,rs2470182-CYP19A1-0.06,rs12502677-UGT2A1-0.06,rs6961222-AKR1D1-0.06,rs2031321-HSD17B3-0.06
12	2	KEGG_N_GLYCAN_BIOSYNTHESIS	0.230769	143	2.62394	0.002235	R	rs582688-DPAGT1-0.08,rs1843876-ALG10B-0.07,rs10870198-MAN1B1-0.07,rs6766574-ST6GAL1-0.07,rs682828-MGAT1-0.07,rs7214126-MGAT5B-0.07,rs2619756-MGAT1-0.07,rs17779007-FUT8-0.07,rs4786001-ALG1-0.06,rs7036164-ALG2-0.06
13	1	REACTOME_CYTOCHROME_P450_ARRANGED_BY_SUBSTRATE_TYPE	0.230769	90	2.61187	0.00227	R	rs10426454-CYP2A13-CYP2F1-0.09,rs429608-CYP21A2-0.08,rs508757-PTGIS-0.08,rs7601186-CYP26B1-0.08,rs2107901-TBXAS1-0.07,rs13013510-CYP27A1-0.07,rs7937-CYP2A6-0.06,rs1122044-CYP19A1-0.06,rs11666982-CYP2B6-0.06,rs557446-PTGIS-0.06

## Sheet: D_fig3_pathway_label
D. Corresponding pathway names for Fig. 3A
NO	Pathway label in Fig 3A	Pathway names
1	Acute Myeloid Leukemia	KEGG_ACUTE_MYELOID_LEUKEMIA
2	Amine Compound SLC Transporters	REACTOME_AMINE_COMPOUND_SLC_TRANSPORTERS
3	BCR Signaling Pathway	BIOCARTA_BCR_PATHWAY
4	Cytochrome P450 (arranged by substrate type)	REACTOME_CYTOCHROME_P450_ARRANGED_BY_SUBSTRATE_TYPE
5	Downstream TCR Signaling	REACTOME_DOWNSTREAM_TCR_SIGNALING
6	Glycosaminoglycan Biosynthesis Chondroitin Sulfate	KEGG_GLYCOSAMINOGLYCAN_BIOSYNTHESIS_CHONDROITIN_SULFATE
7	Inhibition of Insulin Secretion by Adrenaline Noradrenaline	REACTOME_INHIBITION_OF_INSULIN_SECRETION_BY_ADRENALINE_NORADRENALINE
8	mRNA Processing	REACTOME_MRNA_PROCESSING
9	N Glycan Biosynthesis	KEGG_N_GLYCAN_BIOSYNTHESIS
10	RNA Polymerase III Transcription Termination	REACTOME_RNA_POLYMERASE_III_TRANSCRIPTION_TERMINATION
11	Steroid Hormone Biosynthesis	REACTOME_STEROID_HORMONE_BIOSYNTHESIS
12	Type II Diabetes Mellitus	KEGG_TYPE_II_DIABETES_MELLITUS
13	Vibrio Cholerae Infection	KEGG_VIBRIO_CHOLERAE_INFECTION
