# Supplementary material for: Pathway-based discovery of genetic interactions in breast cancer
Source: PLoS Genet. 2017 Sep 28;13(9):e1006973. doi: 10.1371/journal.pgen.1006973 (PMC5619706; doi:10.1371/journal.pgen.1006973)
Supplement: S2 Table — (A) List of replicated between-pathway interactions (BPMs); (B) Replication statistics. (XLSX) [file pgen.1006973.s002.xlsx]

## Sheet: A_Replicated_BPMs
A. List of replicated BPMs (BPC3 as the discovery cohort and CGEMS as the validation cohort)
FDR: false discovery rate
chi2_global (-log10 pv): chi-square test p-value (in -log10 scale) comparing the BPM density with global network, negative values means the corresponding interaction is under enriched
chi2_local (-log10 pv) : chi-square test p-value (in -log10 scale) comparing the BPM density with local pathway, negative values means the corresponding interaction is under enriched
pvalue_snp: permutation p-value for BPM
chi2_global_val (-log10 pv): chi2_global (-log10 pv) score in the validation cohort, negative values means the corresponding interaction is under enriched
chi2_local_val (-log10 pv): chi2_local (-log10 pv) score in the validation cohort, negative values means the corresponding interaction is under enriched
pvalue_snp_val: pvalue_snp in the validation cohort
effect: the interactions between two pathways are enriched for increased or decreased disease risk, "P" refers to "decreased risk" and "R" refers to "increased risk"
NO	path1	path2	chi2_global (-log pv)	chi2 local (-log pv)	pvalue_snp	chi2_global_val (-log10 pv)	chi2 local_val (-log10 pv)	pvalue_snp_val	effect
1	KEGG ACUTE MYELOID LEUKEMIA REACTOME	STEROID HORMONE BIOSYNTHESIS	>16	1.86	1e-05	2.13	2.16	0.006	R
2	REACTOME STEROID HORMONE BIOSYNTHESIS	REACTOME NA CL DEPENDENT NEUROTRANSMITTER TRANSPORTERS	>16	4.07	5e-06	1.64	0.57	0.057	R
3	REACTOME STEROID HORMONE BIOSYNTHESIS	REACTOME AMINE COMPOUND SLC TRANSPORTERS	>16	2.55	5e-06	1.73	0.71	0.046	R

## Sheet: B_Replication_Stats
B. Summary of replication statistics: BPC3 as the discovery cohort and CGEMS as the validation cohort
fdr cutoff: FDR cutoff
number of BPMs to be tested: number of BPMs passed the FDR cutoff in PD-NIA-II
number of replicated BPMs: number of BPMs that are replicated in PD-NGRC
expected number of replicated BPMs: this number is estimated by random sample permutations
fold: fold enrichment score
fold p-value: fold enrichment p-value is estimated by random sampling
fdr cutoff	number of BPMs to be tested	number of replicated BPMs	expected number of replicated BPMs	fold	fold p-value
0.25	18	1	0	>15	0.0043
