# Supplementary material for: Pathway-based discovery of genetic interactions in breast cancer
Source: PLoS Genet. 2017 Sep 28;13(9):e1006973. doi: 10.1371/journal.pgen.1006973 (PMC5619706; doi:10.1371/journal.pgen.1006973)
Supplement: S3 Table — (XLSX) [file pgen.1006973.s003.xlsx]

## Sheet: Sheet1
Information about the interaction between Steroid hormone biosynthesis and AML
Pathway	KEGG ACUTE MYELOID LEUKEMIA	REACTOME STEROID HORMONE BIOSYNTHESIS
Genes	AKT3, CEBPA, PIM2, CHUK, EIF4EBP1, AKT1, AKT2, FLT3, PIK3R5, MTOR, GRB2, HRAS, IKBKB, ARAF, JUP, KIT, KRAS, MYC, NFKB1, NRAS, LEF1, PIK3CA, PIK3CB, PIM1, PIK3CD, PIK3CG, PIK3R1, PIK3R2, PML, PPARD, MAPK1, MAPK3, MAP2K1, MAP2K2, BAD, RAF1, RARA, CCND1, RELA, RPS6KB1, RPS6KB2, LOC652346, LOC652671, LOC652799, SOS1, SOS2, SPI1, BRAF, STAT3, STAT5A, STAT5B, TCF7, TCF7L2, ZBTB16, TCF7L1, PIK3R3, IKBKG…	CYP11B1, CYP11B2, CYP19A1, CYP21A2, HSD11B1, HSD17B3, HSD3B1, HSD3B2, STAR, STARD4, STARD5, STARD6
Description	Two major types of genetic events have been described that are crucial for leukemic transformation. A proposed necessary first event is disordered cell growth and upregulation of cell survival genes. The most common of these activating events were observed in the RTK Flt3, in N-Ras and K-Ras, in Kit, and sporadically in other RTKs. Alterations in myeloid transcription factors governing hematopoie…	Active steroid hormones are produced from the precursor cholesterol.The steps involved in the biosynthesis of the adrenal steroid hormones, corticosterone, cortisol, and aldosterone; and the gonadal steroid hormones, progesterone, estradiol, and testosterone are annotated here. The enzymes that catalyze these reactions fall into two major classes of proteins: the cytochrome P450 heme-containing p…
Common interactions (SNP)	rs4077125-rs742375, rs6442323-rs11119343, rs4956041-rs11119343, rs7118530-rs12143281, rs1933437-rs42670, rs3845301-rs3751586
Common interactions (Gene)	RARA-HSD11B1, RAF1-HSD11B1, LEF1-HSD11B1, ZBTB16-HSD11B1, FLT3-STARD4, PIK3R3-CYP19A1
