# Supplementary material for: Pathway-based discovery of genetic interactions in breast cancer
Source: PLoS Genet. 2017 Sep 28;13(9):e1006973. doi: 10.1371/journal.pgen.1006973 (PMC5619706; doi:10.1371/journal.pgen.1006973)
Supplement: S4 Table — (A) List of within-pathway interactions discovered in this cohort; (B) List of pathway hub interactions discovered in this cohort. (XLSX) [file pgen.1006973.s004.xlsx]

## Sheet: A_WPM
A. Within-pathway interactions discovered from CGEMS based on dominant disease model
group: WPMs were grouped by connected component
path: pathway names
FDR: false discovery rate
size: WPM size (length of pathway x length of pathway)
exp_interaction: expected number of interacitons
obv_interaction: observed number of interactions
chi2_global (-log10 pv): chi-square test p-value (in -log10 scale) comparing the WPM density with global network
chi2_local (-log10 pv) : chi-square test p-value (in -log10 scale) comparing the WPM density with local pathway
pvalue_snp: permutation p-value for WPM
effect: the interactions between two pathways are enriched for increased or decreased disease risk, "P" refers to "decreased risk" and "R" refers to "increased risk"
path_top10_snp: top 10 pathway snps that have highest interaction degree were reported (SNP-Gene-InteractionDensity)
NO	group	path	FDR	size	exp_interaction	obv_interaction	chi2_global (-log10 pv)	chi2_local (-log10 pv)	pvalue_snp	effect	path_top10_snp
1	2	REACTOME_PKA_ACTIVATION	0.233333	7832	159.083	360	16	16	0.0007	R	rs2871223-PRKACG-0.21,rs3730064-ADCY6-0.2,rs7526798-PRKACB-0.18,rs7445043-ADCY2-0.17,rs877886-ADCY2-0.15,rs2238438-ADCY9-0.15,rs713587-ADCY3-0.13,rs9861395-ADCY5-0.13,rs162024-ADCY2-0.13,rs10268339-ADCY1-0.13
2	2	REACTOME_CAM_PATHWAY	0.233333	18906	384.017	692	16	16	0.001	R	rs3730064-ADCY6-0.18,rs2871223-PRKACG-0.17,rs7445043-ADCY2-0.17,rs7526798-PRKACB-0.16,rs1795838-PDE1B-0.14,rs9861395-ADCY5-0.14,rs30562-PDE1C-0.14,rs2238438-ADCY9-0.14,rs877886-ADCY2-0.13,rs306104-CAMK4-0.13
3	1	BIOCARTA_PPARA_PATHWAY	0.233333	43472	882.999	1408	16	16	0.0019	R	rs11734001-PPARGC1A-0.17,rs120909-PRKCB-0.16,rs1280102-FAT1-0.14,rs6918767-CITED2-0.14,rs10493750-PRKACB-0.13,rs2946394-PPARGC1A-0.13,rs10483453-NFKBIA-0.13,rs6448226-PPARGC1A-0.12,rs7526798-PRKACB-0.11,rs7709243-PIK3R1-0.11

## Sheet: B_PATH
B. Interaction-enriched pathways discovered from CGEMS based on dominant disease model
group: PATHs were grouped by connected component
path: pathway names
FDR: false discovery rate
size: length of pathway
ranksum (-log10 pv): one tail ranksum test comparing pathway SNP's degree distribution with non-pathway SNP's degree distribution
pvalue_snp: permutation p-value
effect: the interactions between this pathway and the whole genome are enriched for increased or decreased disease risk, "P" refers to "decreased risk" and "R" refers to "increased risk"
path_top10_snp: top 10 pathway snps that have highest interaction degree were reported (SNP-Gene-InteractionDensity)
NO	group	path	FDR	size	ranksum_log	pvalue_snp	effect	path_top10_snp
3	4	REACTOME_SIGNALING_BY_PDGF	0.125	259	3.502	0.000235	R	rs16945809-CRK-0.1,rs7162781-THBS1-0.1,rs4675159-COL4A3-0.1,rs2521208-COL1A2-0.1,rs7864699-COL5A1-0.1,rs11103534-COL5A1-0.1,rs12329503-SRC-0.09,rs1034620-COL1A2-0.09,rs3109678-COL5A1-0.09,rs178260-CRKL-0.09
1	1	KEGG_ASTHMA	0.125	61	3.48484	0.000245	P	rs6074047-CD40-0.1,rs17691077-IL13-IL4-0.1,rs6457713-HLA-DPA1-HLA-DPB1-0.1,rs17097726-RNASE3-0.09,rs11622895-RNASE3-0.08,rs9303397-EPX-0.08,rs11242304-IL9-0.08,rs571760-MS4A2-0.08,rs10797094-FCER1G-0.07,rs9275601-HLA-DQA2-HLA-DQB1-0.07
2	2	BIOCARTA_AHSP_PATHWAY	0.125	30	3.24544	0.00049	P	rs663774-FECH-0.1,rs10817488-ALAD-0.09,rs4979240-ALAD-0.08,rs10510149-UROS-0.08,rs11642609-HBA1-HBA2-0.07,rs818708-ALAD-0.07,rs582688-HMBS-0.07,rs411805-FECH-0.07,rs1998503-ALAD-0.06,rs2761016-ALAD-0.06
4	3	REACTOME_PKA_ACTIVATION	0.125	89	3.2751	0.00055	R	rs9861395-ADCY5-0.1,rs10268339-ADCY1-0.09,rs2871223-PRKACG-0.09,rs3730064-ADCY6-0.09,rs11640300-ADCY9-0.09,rs7526798-PRKACB-0.08,rs17136692-ADCY9-0.08,rs2601773-ADCY9-0.08,rs2160725-PRKAR1A-0.08,rs11647828-ADCY9-0.08
5	3	REACTOME_ADENYLATE_CYCLASE_ACTIVATING_PATHWAY	0.14	75	3.04045	0.0009	R	rs9861395-ADCY5-0.1,rs3888795-GNAL-0.09,rs10268339-ADCY1-0.09,rs3730064-ADCY6-0.09,rs11640300-ADCY9-0.09,rs4635399-GNAL-0.08,rs17136692-ADCY9-0.08,rs2601773-ADCY9-0.08,rs11647828-ADCY9-0.08,rs7605-ADCY10-0.07
