# Supplementary material for: Pathway-based discovery of genetic interactions in breast cancer
Source: PLoS Genet. 2017 Sep 28;13(9):e1006973. doi: 10.1371/journal.pgen.1006973 (PMC5619706; doi:10.1371/journal.pgen.1006973)
Supplement: S5 Table — (A) List of between-pathway interactions from the consensus analysis; (B) List of within-pathway interactions from the consensus analysis; (C) List of pathway hub interactions from the consensus analysis; (D) Statistical significance results for consensus analysis; (E) Corresponding pathway names for Fig 4. (XLS) [file pgen.1006973.s005.xls]

## Sheet: A_BPM
A. Consensus summary of between-pathway interactions (BPM)
path1: pathway names
path2: pathway names
effect: the interactions between two pathways are enriched for increased or decreased disease risk, "P" refers to "decreased risk" and "R" refers to "increased risk"
counts_support: the number of datasets support the corresponding interaction. The two CHN799 cohorts is treated as one cohort.
geo_mean _pv: p-values geometric mean. For the two CHN799 cohorts, minimun p-value is chosen.
NO	path1	path2	effect	EUR812	EUR147	JPN517	LTN517	CHN799_imputed	CHN799	counts_support	geo_mean _pv
1	KEGG_PATHOGENIC_ESCHERICHIA_COLI_INFECTION	REACTOME_GLUTATHIONE_CONJUGATION	R				1e-05	5.26316e-06		2	7.25476e-06
2	BIOCARTA_TOLL_PATHWAY	BIOCARTA_VDR_PATHWAY	P				2e-05	5.26316e-06		2	1.02598e-05
3	KEGG_RENAL_CELL_CARCINOMA	REACTOME_MITOTIC_PROMETAPHASE	P				2e-05	5.26316e-06		2	1.02598e-05
4	BIOCARTA_VDR_PATHWAY	KEGG_PORPHYRIN_AND_CHLOROPHYLL_METABOLISM	P				5e-05	5.26316e-06		2	1.62221e-05
5	KEGG_FRUCTOSE_AND_MANNOSE_METABOLISM	REACTOME_BETACATENIN_PHOSPHORYLATION_CASCADE	P			1e-05		2.63158e-05		2	1.62221e-05
6	KEGG_GRAFT_VERSUS_HOST_DISEASE	REACTOME_PURINE_METABOLISM	P			6.5e-05		5.26316e-06		2	1.84961e-05
7	KEGG_ALLOGRAFT_REJECTION	REACTOME_PURINE_METABOLISM	P			7e-05		5.26316e-06		2	1.91943e-05
8	BIOCARTA_PGC1A_PATHWAY	REACTOME_GLUTATHIONE_CONJUGATION	R				2e-05	3.68421e-05		2	2.71448e-05
9	REACTOME_GLUTATHIONE_CONJUGATION	REACTOME_TOLL_LIKE_RECEPTOR_9_CASCADE	R				3e-05	2.63158e-05		2	2.80976e-05
10	KEGG_ASTHMA	REACTOME_PURINE_METABOLISM	P			0.00016		5.26316e-06		2	2.90191e-05
11	KEGG_ANTIGEN_PROCESSING_AND_PRESENTATION	REACTOME_PURINE_METABOLISM	P			0.000215		5.26316e-06		2	3.36389e-05
12	BIOCARTA_BCELLSURVIVAL_PATHWAY	KEGG_ASTHMA	P		0.000265			5.26316e-06		2	3.73462e-05
13	KEGG_TERPENOID_BACKBONE_BIOSYNTHESIS	REACTOME_METABOLISM_OF_CARBOHYDRATES	P			5e-06			0.00032	2	4e-05
14	BIOCARTA_INTEGRIN_PATHWAY	BIOCARTA_VDR_PATHWAY	P				0.00037	5.26316e-06		2	4.4129e-05
15	BIOCARTA_INTEGRIN_PATHWAY	REACTOME_MITOTIC_PROMETAPHASE	P				0.0002	1.05263e-05		2	4.58831e-05
16	BIOCARTA_NGF_PATHWAY	REACTOME_MITOTIC_PROMETAPHASE	P				5e-05	4.21053e-05		2	4.58831e-05
17	BIOCARTA_CXCR4_PATHWAY	REACTOME_PHASE_II_CONJUGATION	R				3e-05	7.89474e-05		2	4.86664e-05
18	KEGG_PATHOGENIC_ESCHERICHIA_COLI_INFECTION	REACTOME_DEADENYLATION_OF_MRNA	R				0.00016	1.57895e-05		2	5.02625e-05
19	BIOCARTA_MAL_PATHWAY	REACTOME_E2F_MEDIATED_REGULATION_OF_DNA_REPLICATION	P				0.00018	1.57895e-05		2	5.33114e-05
20	BIOCARTA_VDR_PATHWAY	REACTOME_MAP_KINASES_ACTIVATION_IN_TLR_CASCADE	P				0.00027	1.05263e-05		2	5.33114e-05
21	KEGG_GLYCOSAMINOGLYCAN_DEGRADATION	KEGG_GRAFT_VERSUS_HOST_DISEASE	P			0.00012		2.63158e-05		2	5.61951e-05
22	BIOCARTA_INTEGRIN_PATHWAY	BIOCARTA_WNT_PATHWAY	P				1e-05	0.000321053		2	5.66615e-05
23	BIOCARTA_RELA_PATHWAY	REACTOME_GLUTATHIONE_CONJUGATION	R			0.000345	1e-05			2	5.87367e-05
24	KEGG_ARGININE_AND_PROLINE_METABOLISM	REACTOME_BETACATENIN_PHOSPHORYLATION_CASCADE	P			5e-06		0.0007		2	5.91608e-05
25	BIOCARTA_AHSP_PATHWAY	REACTOME_PACKAGING_OF_TELOMERE_ENDS	P		0.00034			1.05263e-05		2	5.98243e-05
26	REACTOME_PURINE_METABOLISM	REACTOME_TRANSLOCATION_OF_ZAP70_TO_IMMUNOLOGICAL_SYNAPSE	P			0.0007		5.26316e-06		2	6.06977e-05
27	KEGG_GLUTATHIONE_METABOLISM	KEGG_PATHOGENIC_ESCHERICHIA_COLI_INFECTION	R				6e-05	6.31579e-05		2	6.15587e-05
28	KEGG_TERPENOID_BACKBONE_BIOSYNTHESIS	REACTOME_METAL_ION_SLC_TRANSPORTERS	R				0.0009	5.26316e-06		2	6.88247e-05
29	BIOCARTA_ETS_PATHWAY	KEGG_ASTHMA	P		0.001			5.26316e-06	0.018	2	7.25476e-05
30	KEGG_ASTHMA	REACTOME_PURINE_SALVAGE_REACTIONS	P		0.001			5.26316e-06		2	7.25476e-05
31	BIOCARTA_RELA_PATHWAY	REACTOME_ACTIVATION_OF_ATR_IN_RESPONSE_TO_REPLICATION_STRESS	P	6e-05				8.94737e-05		2	7.32695e-05
32	BIOCARTA_CCR5_PATHWAY	REACTOME_STEROID_HORMONE_BIOSYNTHESIS	R	6e-05					9e-05	2	7.34847e-05
33	BIOCARTA_VDR_PATHWAY	REACTOME_ACTIVATED_TAK1_MEDIATES_P38_MAPK_ACTIVATION	P				6e-05	9.47368e-05		2	7.53937e-05
34	REACTOME_GENERATION_OF_SECOND_MESSENGER_MOLECULES	REACTOME_PURINE_METABOLISM	P			0.0012		5.26316e-06		2	7.94719e-05
35	KEGG_TERPENOID_BACKBONE_BIOSYNTHESIS	KEGG_UBIQUITIN_MEDIATED_PROTEOLYSIS	P			5e-06			0.0013	2	8.06226e-05
36	BIOCARTA_INSULIN_PATHWAY	REACTOME_MITOTIC_PROMETAPHASE	P				8e-05	8.42105e-05		2	8.20783e-05
37	BIOCARTA_INTEGRIN_PATHWAY	KEGG_PENTOSE_AND_GLUCURONATE_INTERCONVERSIONS	P				0.00015	4.73684e-05		2	8.42927e-05
38	KEGG_PENTOSE_AND_GLUCURONATE_INTERCONVERSIONS	REACTOME_MITOTIC_PROMETAPHASE	P				0.00023	3.15789e-05		2	8.52242e-05
39	BIOCARTA_PS1_PATHWAY	REACTOME_STEROID_HORMONE_BIOSYNTHESIS	P		0.0014			5.26316e-06		2	8.58395e-05
40	KEGG_ASTHMA	KEGG_LIMONENE_AND_PINENE_DEGRADATION	P		5e-06			0.0016		2	8.94427e-05
41	KEGG_TERPENOID_BACKBONE_BIOSYNTHESIS	REACTOME_ACTIVATION_OF_RAC	P			1e-05			0.00085	2	9.21954e-05
42	BIOCARTA_PITX2_PATHWAY	REACTOME_CASPASE_MEDIATED_CLEAVAGE_OF_CYTOSKELETAL_PROTEINS	P	0.00055				1.57895e-05		2	9.31891e-05
43	BIOCARTA_PTEN_PATHWAY	REACTOME_SIGNALING_BY_WNT	P			0.00023		4.21053e-05		2	9.84084e-05
44	REACTOME_OLFACTORY_SIGNALING_PATHWAY	REACTOME_SEMAPHORIN_INTERACTIONS	R			9e-05	0.00011			2	9.94987e-05
45	KEGG_ENDOMETRIAL_CANCER	REACTOME_PURINE_METABOLISM	P			0.000145		6.84211e-05		2	9.96045e-05
46	BIOCARTA_IGF1R_PATHWAY	BIOCARTA_IL3_PATHWAY	R		0.0019			5.26316e-06	0.0277	2	0.0001
47	KEGG_ASTHMA	KEGG_PROXIMAL_TUBULE_BICARBONATE_RECLAMATION	P			5e-05		0.0002		2	0.0001
48	BIOCARTA_HIF_PATHWAY	REACTOME_MITOTIC_PROMETAPHASE	P				1e-05	0.0011		2	0.000104881
49	BIOCARTA_VDR_PATHWAY	REACTOME_REGULATION_OF_GENE_EXPRESSION_IN_BETA_CELLS	P	0.0021				5.26316e-06		2	0.000105131
50	REACTOME_PHOSPHORYLATION_OF_CD3_AND_TCR_ZETA_CHAINS	REACTOME_PURINE_METABOLISM	P			0.0021		5.26316e-06		2	0.000105131
51	KEGG_TYPE_I_DIABETES_MELLITUS	REACTOME_PURINE_METABOLISM	P			0.0023		5.26316e-06		2	0.000110024
52	KEGG_ASTHMA	REACTOME_SNRNP_ASSEMBLY	P		0.00017			7.36842e-05		2	0.000111921
53	BIOCARTA_HCMV_PATHWAY	REACTOME_SIGNALING_BY_WNT	P			0.0027		5.26316e-06		2	0.000119208
54	BIOCARTA_IL6_PATHWAY	BIOCARTA_VDR_PATHWAY	P				0.0009	1.57895e-05		2	0.000119208
55	REACTOME_COSTIMULATION_BY_THE_CD28_FAMILY	REACTOME_PURINE_METABOLISM	P			0.0027		5.26316e-06		2	0.000119208
56	REACTOME_METABOLISM_OF_VITAMINS_AND_COFACTORS	REACTOME_NEF_MEDIATES_DOWN_MODULATION_OF_CELL_SURFACE_RECEPTORS_BY_RECRUITING_THEM_TO_CLATHRIN_ADAPTERS	P	0.000315				4.73684e-05		2	0.000122152
57	KEGG_NITROGEN_METABOLISM	REACTOME_PURINE_METABOLISM	P			0.0029		5.26316e-06		2	0.000123544
58	BIOCARTA_CDMAC_PATHWAY	REACTOME_TRAFFICKING_OF_GLUR2_CONTAINING_AMPA_RECEPTORS	P			0.000225			7e-05	2	0.000125499
59	BIOCARTA_WNT_PATHWAY	KEGG_FRUCTOSE_AND_MANNOSE_METABOLISM	P			0.0016		1.05263e-05		2	0.000129777
60	KEGG_GLYCOSAMINOGLYCAN_BIOSYNTHESIS_HEPARAN_SULFATE	REACTOME_OLFACTORY_SIGNALING_PATHWAY	R			0.00062	3e-05			2	0.000136382
61	KEGG_TERPENOID_BACKBONE_BIOSYNTHESIS	REACTOME_GLUCONEOGENESIS	P			5e-06			0.0039	2	0.000139642
62	BIOCARTA_AKT_PATHWAY	BIOCARTA_TGFB_PATHWAY	P				0.00018	0.000110526		2	0.000141049
63	BIOCARTA_VDR_PATHWAY	REACTOME_FORMATION_OF_A_POOL_OF_FREE_40S_SUBUNITS	P	0.0039				5.26316e-06		2	0.00014327
64	REACTOME_OLFACTORY_SIGNALING_PATHWAY	REACTOME_OTHER_SEMAPHORIN_INTERACTIONS	R			0.0007	3e-05			2	0.000144914
65	BIOCARTA_RELA_PATHWAY	REACTOME_G2_M_CHECKPOINTS	P	0.000235				8.94737e-05		2	0.000145005
66	KEGG_ALLOGRAFT_REJECTION	KEGG_GLYCOSAMINOGLYCAN_DEGRADATION	P			0.000145		0.000147368		2	0.000146179
67	BIOCARTA_VDR_PATHWAY	REACTOME_SEMA4D_INDUCED_CELL_MIGRATION_AND_GROWTH_CONE_COLLAPSE	P	0.0041				5.26316e-06		2	0.000146898
68	KEGG_ANTIGEN_PROCESSING_AND_PRESENTATION	REACTOME_ELECTRON_TRANSPORT_CHAIN	P		0.0042			5.26316e-06	0.0044	2	0.000148678
69	KEGG_ANTIGEN_PROCESSING_AND_PRESENTATION	KEGG_PROXIMAL_TUBULE_BICARBONATE_RECLAMATION	P			5e-06		0.0068	0.0045	2	0.00015
70	BIOCARTA_RACCYCD_PATHWAY	KEGG_SYSTEMIC_LUPUS_ERYTHEMATOSUS	P			0.0009		2.63158e-05		2	0.000153897
71	BIOCARTA_SPPA_PATHWAY	KEGG_ANTIGEN_PROCESSING_AND_PRESENTATION	P			0.0009		2.63158e-05		2	0.000153897
72	BIOCARTA_ARF_PATHWAY	KEGG_ALLOGRAFT_REJECTION	P		0.0008	3e-05				2	0.000154919
73	KEGG_ASTHMA	REACTOME_REGULATION_OF_BETA_CELL_DEVELOPMENT	P		3.5e-05			0.0007		2	0.000156525
74	BIOCARTA_SPPA_PATHWAY	REACTOME_TRAFFICKING_OF_AMPA_RECEPTORS	P			0.000165		0.0075	0.00015	2	0.000157321
75	BIOCARTA_ARF_PATHWAY	KEGG_AUTOIMMUNE_THYROID_DISEASE	P		0.000355	7e-05				2	0.000157639
76	KEGG_BASAL_CELL_CARCINOMA	REACTOME_GLUCURONIDATION	P			0.0008		3.15789e-05		2	0.000158944
77	REACTOME_NEF_MEDIATES_DOWN_MODULATION_OF_CELL_SURFACE_RECEPTORS_BY_RECRUITING_THEM_TO_CLATHRIN_ADAPTERS	REACTOME_NRAGE_SIGNALS_DEATH_THROUGH_JNK	P	0.0049				5.26316e-06		2	0.000160591
78	REACTOME_NRAGE_SIGNALS_DEATH_THROUGH_JNK	REACTOME_THE_ROLE_OF_NEF_IN_HIV1_REPLICATION_AND_DISEASE_PATHOGENESIS	P	0.0051				5.26316e-06		2	0.000163836
79	REACTOME_GRB2_SOS_PROVIDES_LINKAGE_TO_MAPK_SIGNALING_FOR_INTERGRINS_	REACTOME_MITOTIC_PROMETAPHASE	P				0.00065	4.21053e-05		2	0.000165434
80	KEGG_LEISHMANIA_INFECTION	REACTOME_PURINE_METABOLISM	P			0.0004		6.84211e-05		2	0.000165434
81	BIOCARTA_VDR_PATHWAY	REACTOME_REGULATION_OF_BETA_CELL_DEVELOPMENT	P	0.0053				5.26316e-06		2	0.000167017
82	REACTOME_REGULATION_OF_BETA_CELL_DEVELOPMENT	REACTOME_TRANSLOCATION_OF_ZAP70_TO_IMMUNOLOGICAL_SYNAPSE	P		0.0018			1.57895e-05		2	0.000168585
83	BIOCARTA_VDR_PATHWAY	REACTOME_GTP_HYDROLYSIS_AND_JOINING_OF_THE_60S_RIBOSOMAL_SUBUNIT	P	0.0056				5.26316e-06		2	0.000171679
84	KEGG_AUTOIMMUNE_THYROID_DISEASE	KEGG_PROXIMAL_TUBULE_BICARBONATE_RECLAMATION	P			1.5e-05		0.007	0.002	2	0.000173205
85	BIOCARTA_INTEGRIN_PATHWAY	KEGG_COLORECTAL_CANCER	P				0.0029	1.05263e-05	0.0009	2	0.000174718
86	REACTOME_GLUCAGON_SIGNALING_IN_METABOLIC_REGULATION	REACTOME_METAL_ION_SLC_TRANSPORTERS	R		0.006			5.26316e-06		2	0.000177705
87	KEGG_PROXIMAL_TUBULE_BICARBONATE_RECLAMATION	REACTOME_METAL_ION_SLC_TRANSPORTERS	R	0.0061				5.26316e-06		2	0.000179179
88	KEGG_ALLOGRAFT_REJECTION	KEGG_PROXIMAL_TUBULE_BICARBONATE_RECLAMATION	P			5e-06		0.0099	0.0067	2	0.00018303
89	KEGG_GRAFT_VERSUS_HOST_DISEASE	KEGG_PROXIMAL_TUBULE_BICARBONATE_RECLAMATION	P			5e-06			0.0067	2	0.00018303
90	KEGG_ASTHMA	REACTOME_REGULATION_OF_GENE_EXPRESSION_IN_BETA_CELLS	P		5e-05			0.0007		2	0.000187083
91	BIOCARTA_MET_PATHWAY	KEGG_ANTIGEN_PROCESSING_AND_PRESENTATION	P		0.0067			5.26316e-06		2	0.000187785
92	BIOCARTA_HCMV_PATHWAY	KEGG_ABC_TRANSPORTERS	P			0.0035		1.05263e-05		2	0.000191943
93	BIOCARTA_MET_PATHWAY	REACTOME_SIGNALING_BY_NOTCH	P		0.0008			4.73684e-05		2	0.000194666
94	BIOCARTA_ARF_PATHWAY	KEGG_ANTIGEN_PROCESSING_AND_PRESENTATION	P		0.0011	3.5e-05				2	0.000196214
95	BIOCARTA_HCMV_PATHWAY	BIOCARTA_SPPA_PATHWAY	P			0.0038		1.05263e-05		2	0.0002
96	BIOCARTA_ETS_PATHWAY	BIOCARTA_HCMV_PATHWAY	P			0.0008		5.26316e-05		2	0.000205196
97	BIOCARTA_VDR_PATHWAY	REACTOME_SEMA4D_IN_SEMAPHORIN_SIGNALING	P	0.0082				5.26316e-06		2	0.000207745
98	BIOCARTA_CDC42RAC_PATHWAY	BIOCARTA_P27_PATHWAY	P			0.0022	2e-05			2	0.000209762
99	REACTOME_DEATH_RECEPTOR_SIGNALLING	REACTOME_METAL_ION_SLC_TRANSPORTERS	R	0.0085				5.26316e-06		2	0.000211511
100	BIOCARTA_RAC1_PATHWAY	REACTOME_XENOBIOTICS	R	0.000375		0.00012				2	0.000212132
101	BIOCARTA_VDR_PATHWAY	REACTOME_TRANSLATION	P	0.0087				5.26316e-06		2	0.000213985
102	KEGG_ASTHMA	REACTOME_METABOLISM_OF_RNA	P		4e-05			0.0012		2	0.000219089
103	BIOCARTA_VDR_PATHWAY	REACTOME_PEPTIDE_CHAIN_ELONGATION	P	0.0094				5.26316e-06		2	0.000222427
104	BIOCARTA_PTEN_PATHWAY	REACTOME_P130CAS_LINKAGE_TO_MAPK_SIGNALING_FOR_INTEGRINS	P				0.0012	4.21053e-05	0.0218	2	0.000224781
105	BIOCARTA_CDMAC_PATHWAY	REACTOME_TRAFFICKING_OF_AMPA_RECEPTORS	P			0.0013		0.0288	4e-05	2	0.000228035
106	BIOCARTA_INTEGRIN_PATHWAY	REACTOME_COSTIMULATION_BY_THE_CD28_FAMILY	P			0.0099		5.26316e-06		2	0.000228266
107	BIOCARTA_PML_PATHWAY	BIOCARTA_VDR_PATHWAY	P	0.005				1.05263e-05		2	0.000229416
108	KEGG_ASCORBATE_AND_ALDARATE_METABOLISM	KEGG_O_GLYCAN_BIOSYNTHESIS	P		0.01			5.26316e-06		2	0.000229416
109	KEGG_ASTHMA	REACTOME_ELECTRON_TRANSPORT_CHAIN	P		8e-05			0.000673333		2	0.000232092
110	REACTOME_MITOTIC_M_M_G1_PHASES	REACTOME_NA_CL_DEPENDENT_NEUROTRANSMITTER_TRANSPORTERS	P			0.0056	1e-05			2	0.000236643
111	BIOCARTA_BCELLSURVIVAL_PATHWAY	KEGG_AUTOIMMUNE_THYROID_DISEASE	P		0.0107			5.26316e-06		2	0.000237309
112	REACTOME_PKA_ACTIVATION	REACTOME_SYNTHESIS_AND_INTERCONVERSION_OF_NUCLEOTIDE_DI_AND_TRIPHOSPHATES	R		5e-06			0.0113		2	0.000237697
113	BIOCARTA_STATHMIN_PATHWAY	REACTOME_SYNTHESIS_OF_GPI_ANCHORED_PROTEINS	R		0.0029	2e-05				2	0.000240832
114	BIOCARTA_CALCINEURIN_PATHWAY	REACTOME_STEROID_HORMONE_BIOSYNTHESIS	R	3.5e-05				0.0017	0.0058	2	0.000243926
115	KEGG ACUTE MYELOID LEUKEMIA REACTOME	STEROID HORMONE BIOSYNTHESIS	R	1e-05	0.006					2	0.000244949
116	KEGG_NON_SMALL_CELL_LUNG_CANCER	REACTOME_RESOLUTION_OF_AP_SITES_VIA_THE_SINGLE_NUCLEOTIDE_REPLACEMENT_PATHWAY	P		0.0061				1e-05	2	0.000246982
117	BIOCARTA_BCELLSURVIVAL_PATHWAY	KEGG_ALLOGRAFT_REJECTION	P		0.0119			5.26316e-06		2	0.000250263
118	REACTOME_GLUCOSE_METABOLISM	REACTOME_TRAFFICKING_OF_GLUR2_CONTAINING_AMPA_RECEPTORS	P	0.0018		3.5e-05				2	0.000250998
119	BIOCARTA_HCMV_PATHWAY	BIOCARTA_MCALPAIN_PATHWAY	P	0.0125				5.26316e-06		2	0.000256495
120	BIOCARTA_CXCR4_PATHWAY	KEGG_DRUG_METABOLISM_CYTOCHROME_P450	R				3e-05	0.0022		2	0.000256905
121	KEGG_ASCORBATE_AND_ALDARATE_METABOLISM	REACTOME_STEROID_HORMONE_BIOSYNTHESIS	P		0.0127			5.26316e-06		2	0.000258538
122	BIOCARTA_IGF1MTOR_PATHWAY	REACTOME_REGULATION_OF_LIPID_METABOLISM_BY_PEROXISOME_PROLIFERATOR_ACTIVATED_RECEPTOR_ALPHA	P	0.0043				1.57895e-05		2	0.000260566
123	KEGG_VIBRIO_CHOLERAE_INFECTION	REACTOME_STEROID_HORMONE_BIOSYNTHESIS	R	1e-05					0.007	2	0.000264575
124	BIOCARTA_MET_PATHWAY	REACTOME_PD1_SIGNALING	P		0.0136			5.26316e-06		2	0.000267542
125	REACTOME_CITRIC_ACID_CYCLE	REACTOME_PURINE_SALVAGE_REACTIONS	P	0.014				5.26316e-06		2	0.000271448
126	REACTOME_INTRINSIC_PATHWAY_FOR_APOPTOSIS	REACTOME_METAL_ION_SLC_TRANSPORTERS	R	0.0145				5.26316e-06		2	0.000276253
127	KEGG_PROXIMAL_TUBULE_BICARBONATE_RECLAMATION	KEGG_TYPE_I_DIABETES_MELLITUS	P			3.5e-05			0.0022	2	0.000277489
128	KEGG_ALLOGRAFT_REJECTION	REACTOME_EARLY_PHASE_OF_HIV_LIFE_CYCLE	P		0.0147			5.26316e-06		2	0.000278152
129	BIOCARTA_MTA3_PATHWAY	REACTOME_MTOR_SIGNALLING	P		0.0037			2.10526e-05		2	0.000279096
130	REACTOME_PD1_SIGNALING	REACTOME_REGULATION_OF_BETA_CELL_DEVELOPMENT	P		0.0037			2.10526e-05		2	0.000279096
131	REACTOME_GENERATION_OF_SECOND_MESSENGER_MOLECULES	REACTOME_REGULATION_OF_BETA_CELL_DEVELOPMENT	P		0.00023			0.000342105		2	0.000280507
132	REACTOME_ELECTRON_TRANSPORT_CHAIN	REACTOME_TRANSLOCATION_OF_ZAP70_TO_IMMUNOLOGICAL_SYNAPSE	P		0.0038			2.10526e-05		2	0.000282843
133	BIOCARTA_HCMV_PATHWAY	REACTOME_NOTCH_HLH_TRANSCRIPTION_PATHWAY	P	0.0154				5.26316e-06		2	0.000284697
134	BIOCARTA_IL3_PATHWAY	KEGG_ASTHMA	R	0.0031				2.63158e-05		2	0.00028562
135	KEGG_HEDGEHOG_SIGNALING_PATHWAY	REACTOME_HORMONE_SENSITIVE_LIPASE_HSL_MEDIATED_TRIACYLGLYCEROL_HYDROLYSIS	P			0.0013		6.31579e-05		2	0.00028654
136	REACTOME_DARPP32_EVENTS	REACTOME_GS_ALPHA_MEDIATED_EVENTS_IN_GLUCAGON_SIGNALLING	R		0.000395			0.000210526		2	0.000288371
137	BIOCARTA_FMLP_PATHWAY	REACTOME_BETACATENIN_PHOSPHORYLATION_CASCADE	P			6e-05		0.0014		2	0.000289828
138	BIOCARTA_TNFR2_PATHWAY	REACTOME_RNA_POLYMERASE_I_PROMOTER_OPENING	P		0.004			2.10526e-05		2	0.000290191
139	BIOCARTA_SPPA_PATHWAY	KEGG_ALLOGRAFT_REJECTION	P			4.5e-05		0.0019		2	0.000292404
140	BIOCARTA_IGF1MTOR_PATHWAY	BIOCARTA_VDR_PATHWAY	P	0.0165				5.26316e-06		2	0.00029469
141	BIOCARTA_PTEN_PATHWAY	KEGG_BASAL_CELL_CARCINOMA	P			0.000145		0.0006		2	0.000294958
142	BIOCARTA_G2_PATHWAY	REACTOME_GENERIC_TRANSCRIPTION_PATHWAY	P		0.0168			5.26316e-06		2	0.000297357
143	KEGG_ASTHMA	REACTOME_MICRORNA_BIOGENESIS	P		0.000465			0.000194737		2	0.00030092
144	BIOCARTA_ETS_PATHWAY	KEGG_STEROID_HORMONE_BIOSYNTHESIS	P		0.0174			5.26316e-06		2	0.00030262
145	BIOCARTA_SPPA_PATHWAY	KEGG_ARGININE_AND_PROLINE_METABOLISM	P			0.00097		9.47368e-05		2	0.000303141
146	BIOCARTA_ARENRF2_PATHWAY	KEGG_ASCORBATE_AND_ALDARATE_METABOLISM	P		0.0088			1.05263e-05		2	0.000304354
147	BIOCARTA_FMLP_PATHWAY	KEGG_BASAL_CELL_CARCINOMA	P			0.000135		0.0007		2	0.000307409
148	KEGG_AUTOIMMUNE_THYROID_DISEASE	KEGG_GLYCOSAMINOGLYCAN_DEGRADATION	P			0.0036		2.63158e-05		2	0.000307794
149	KEGG_EPITHELIAL_CELL_SIGNALING_IN_HELICOBACTER_PYLORI_INFECTION	REACTOME_APOPTOSIS_INDUCED_DNA_FRAGMENTATION	P		0.006			1.57895e-05		2	0.000307794
150	BIOCARTA_BCELLSURVIVAL_PATHWAY	KEGG_ANTIGEN_PROCESSING_AND_PRESENTATION	P		0.0182			5.26316e-06		2	0.000309499
151	BIOCARTA_IGF1MTOR_PATHWAY	KEGG_VASOPRESSIN_REGULATED_WATER_REABSORPTION	P	0.0182				5.26316e-06		2	0.000309499
152	REACTOME_ACTIVATION_OF_ATR_IN_RESPONSE_TO_REPLICATION_STRESS	REACTOME_METAL_ION_SLC_TRANSPORTERS	R		0.0182			5.26316e-06		2	0.000309499
153	KEGG_ALLOGRAFT_REJECTION	REACTOME_TRAFFICKING_OF_AMPA_RECEPTORS	P			2e-05		0.0049	0.0048	2	0.000309839
154	REACTOME_GLUCOSE_TRANSPORT	REACTOME_HORMONE_SENSITIVE_LIPASE_HSL_MEDIATED_TRIACYLGLYCEROL_HYDROLYSIS	P			0.0012			8e-05	2	0.000309839
155	REACTOME_GLUTATHIONE_CONJUGATION	REACTOME_STRIATED_MUSCLE_CONTRACTION	R		0.0183			5.26316e-06		2	0.000310348
156	KEGG_ARGININE_AND_PROLINE_METABOLISM	KEGG_ASTHMA	P		7.5e-05			0.0013		2	0.00031225
157	KEGG_ASCORBATE_AND_ALDARATE_METABOLISM	KEGG_ASTHMA	P		2.5e-05			0.0039		2	0.00031225
158	KEGG_BIOSYNTHESIS_OF_UNSATURATED_FATTY_ACIDS	REACTOME_GLUTATHIONE_CONJUGATION	R		0.0186			5.26316e-06		2	0.000312881
159	REACTOME_CITRIC_ACID_CYCLE	REACTOME_MRNA_3_END_PROCESSING	P	0.0187				5.26316e-06		2	0.000313721
160	BIOCARTA_CXCR4_PATHWAY	KEGG_VALINE_LEUCINE_AND_ISOLEUCINE_DEGRADATION	R				3e-05	0.0033		2	0.000314643
161	KEGG_BASAL_CELL_CARCINOMA	REACTOME_CASPASE_MEDIATED_CLEAVAGE_OF_CYTOSKELETAL_PROTEINS	P	0.001				0.0001		2	0.000316228
162	BIOCARTA_IL3_PATHWAY	REACTOME_DOWNSTREAM_TCR_SIGNALING	R	0.001				0.0001		2	0.000316228
163	BIOCARTA_HCMV_PATHWAY	BIOCARTA_RAS_PATHWAY	P	0.0198			0.00016		1e-05	3	0.000316418
164	REACTOME_EARLY_PHASE_OF_HIV_LIFE_CYCLE	REACTOME_PD1_SIGNALING	P		0.0024			4.21053e-05		2	0.000317888
165	KEGG_RETINOL_METABOLISM	REACTOME_DUAL_INCISION_REACTION_IN_TC_NER	R	2e-05	0.0052					2	0.00032249
166	BIOCARTA_WNT_PATHWAY	REACTOME_CENTROSOME_MATURATION	P			0.0053	2e-05			2	0.000325576
167	REACTOME_GS_ALPHA_MEDIATED_EVENTS_IN_GLUCAGON_SIGNALLING	REACTOME_METAL_ION_SLC_TRANSPORTERS	R		0.0203			5.26316e-06		2	0.000326867
168	KEGG_LEISHMANIA_INFECTION	REACTOME_TRAFFICKING_OF_AMPA_RECEPTORS	P			0.0012		8.94737e-05	0.0224	2	0.000327671
169	BIOCARTA_ETS_PATHWAY	REACTOME_PD1_SIGNALING	P		0.0205			5.26316e-06		2	0.000328473
170	KEGG_BASAL_CELL_CARCINOMA	KEGG_PENTOSE_AND_GLUCURONATE_INTERCONVERSIONS	P			0.0009		0.000121053		2	0.000330072
171	KEGG_ALLOGRAFT_REJECTION	KEGG_NON_HOMOLOGOUS_END_JOINING	P			0.0014		7.89474e-05		2	0.000332455
172	BIOCARTA_HIF_PATHWAY	BIOCARTA_INTEGRIN_PATHWAY	P				0.00024	0.000464706		2	0.00033396
173	REACTOME_EARLY_PHASE_OF_HIV_LIFE_CYCLE	REACTOME_TRANSLOCATION_OF_ZAP70_TO_IMMUNOLOGICAL_SYNAPSE	P		0.0036			3.15789e-05		2	0.000337171
174	KEGG_ARGININE_AND_PROLINE_METABOLISM	KEGG_TYPE_I_DIABETES_MELLITUS	P			0.0031		3.68421e-05		2	0.00033795
175	KEGG_SYSTEMIC_LUPUS_ERYTHEMATOSUS	REACTOME_TRAF6_MEDIATED_INDUCTION_OF_THE_ANTIVIRAL_CYTOKINE_IFN_ALPHA_BETA_CASCADE	P			0.0022		5.26316e-05		2	0.000340279
176	REACTOME_MITOTIC_PROMETAPHASE	REACTOME_SMOOTH_MUSCLE_CONTRACTION	P				0.0007	0.000168421		2	0.000343358
177	KEGG_LYSINE_DEGRADATION	KEGG_O_GLYCAN_BIOSYNTHESIS	P		0.0038			3.15789e-05		2	0.00034641
178	BIOCARTA_BCELLSURVIVAL_PATHWAY	KEGG_COLORECTAL_CANCER	P		0.0231			5.26316e-06		2	0.000348682
179	BIOCARTA_PML_PATHWAY	BIOCARTA_RARRXR_PATHWAY	P	0.00018			0.001	0.000238889		3	0.00035034
180	KEGG_PROTEIN_EXPORT	REACTOME_ACTIVATION_OF_RAC	P		0.0124	1e-05				2	0.000352136
181	KEGG_ARGININE_AND_PROLINE_METABOLISM	REACTOME_CTLA4_INHIBITORY_SIGNALING	P			0.0034		3.68421e-05		2	0.000353925
182	REACTOME_CRMPS_IN_SEMA3A_SIGNALING	REACTOME_OLFACTORY_SIGNALING_PATHWAY	R			0.0014	9e-05			2	0.000354965
183	REACTOME_TRANSLATION_INITIATION_COMPLEX_FORMATION	REACTOME_ZINC_TRANSPORTATION	R	0.0244				5.26316e-06		2	0.000358359
184	KEGG_SPHINGOLIPID_METABOLISM	REACTOME_ZINC_TRANSPORTATION	R		0.0031			4.21053e-05		2	0.000361284
185	BIOCARTA_IGF1MTOR_PATHWAY	REACTOME_PLATELET_DEGRANULATION	P	0.0254				5.26316e-06		2	0.000365629
186	BIOCARTA_CREB_PATHWAY	BIOCARTA_IL3_PATHWAY	R		0.0085			1.57895e-05		2	0.000366348
187	KEGG_BASAL_CELL_CARCINOMA	REACTOME_COSTIMULATION_BY_THE_CD28_FAMILY	P			0.000335		0.000405263		2	0.000368461
188	KEGG_VEGF_SIGNALING_PATHWAY	REACTOME_COLLAGEN_MEDIATED_ACTIVATION_CASCADE	R		0.0258			5.26316e-06	0.0033	2	0.000368496
189	KEGG_GLYCOSPHINGOLIPID_BIOSYNTHESIS_LACTO_AND_NEOLACTO_SERIES	REACTOME_PROTEOLYTIC_CLEAVAGE_OF_SNARE_COMPLEX_PROTEINS	R	0.0136					1e-05	2	0.000368782
190	REACTOME_NA_CL_DEPENDENT_NEUROTRANSMITTER_TRANSPORTERS	REACTOME_SPHINGOLIPID_METABOLISM	P	0.0046			3e-05			2	0.000371484
191	BIOCARTA_IL17_PATHWAY	REACTOME_EGFR_DOWNREGULATION	R			3e-05			0.0046	2	0.000371484
192	BIOCARTA_CXCR4_PATHWAY	KEGG_METABOLISM_OF_XENOBIOTICS_BY_CYTOCHROME_P450	R				0.00046	0.0003	0.0022	2	0.000371484
193	KEGG_INTESTINAL_IMMUNE_NETWORK_FOR_IGA_PRODUCTION	REACTOME_PURINE_SALVAGE_REACTIONS	P		0.0263			5.26316e-06		2	0.00037205
194	KEGG_NOTCH_SIGNALING_PATHWAY	REACTOME_ACTIVATION_OF_THE_AP1_FAMILY_OF_TRANSCRIPTION_FACTORS	P		0.0088			1.57895e-05	0.0019	2	0.000372756
195	BIOCARTA_WNT_PATHWAY	REACTOME_G2_M_TRANSITION	P			0.007	2e-05			2	0.000374166
196	KEGG_ANTIGEN_PROCESSING_AND_PRESENTATION	REACTOME_ACTIVATION_OF_THE_AP1_FAMILY_OF_TRANSCRIPTION_FACTORS	P		0.009			1.57895e-05		2	0.000376969
197	BIOCARTA_IL22BP_PATHWAY	REACTOME_BRANCHED_CHAIN_AMINO_ACID_CATABOLISM	R		0.0271			5.26316e-06		2	0.000377666
198	REACTOME_REGULATION_OF_GENE_EXPRESSION_IN_BETA_CELLS	REACTOME_TRANSLOCATION_OF_ZAP70_TO_IMMUNOLOGICAL_SYNAPSE	P		0.0039			3.68421e-05		2	0.000379057
199	BIOCARTA_AHSP_PATHWAY	REACTOME_REGULATION_OF_BETA_CELL_DEVELOPMENT	P	0.0048	3e-05					2	0.000379473
200	KEGG_PORPHYRIN_AND_CHLOROPHYLL_METABOLISM	REACTOME_STEROID_HORMONE_BIOSYNTHESIS	P		0.0069			2.10526e-05		2	0.000381134
201	BIOCARTA_BCELLSURVIVAL_PATHWAY	KEGG_INTESTINAL_IMMUNE_NETWORK_FOR_IGA_PRODUCTION	P		0.0278			5.26316e-06		2	0.000382512
202	KEGG_ASTHMA	KEGG_MATURITY_ONSET_DIABETES_OF_THE_YOUNG	P		7e-05			0.0021		2	0.000383406
203	KEGG_VEGF_SIGNALING_PATHWAY	REACTOME_PROTEOLYTIC_CLEAVAGE_OF_SNARE_COMPLEX_PROTEINS	R	0.002				7.36842e-05		2	0.000383886
204	BIOCARTA_MET_PATHWAY	KEGG_AUTOIMMUNE_THYROID_DISEASE	P		0.0282			5.26316e-06		2	0.000385255
205	KEGG_ANTIGEN_PROCESSING_AND_PRESENTATION	REACTOME_NOTCH_HLH_TRANSCRIPTION_PATHWAY	P	0.0282				5.26316e-06		2	0.000385255
206	KEGG_PROXIMAL_TUBULE_BICARBONATE_RECLAMATION	REACTOME_BETACATENIN_PHOSPHORYLATION_CASCADE	P			1.5e-05		0.0099		2	0.000385357
207	REACTOME_RNA_POLYMERASE_III_CHAIN_ELONGATION	REACTOME_TRAFFICKING_OF_GLUR2_CONTAINING_AMPA_RECEPTORS	P	0.0071				2.10526e-05		2	0.000386618
208	KEGG_ASTHMA	REACTOME_REGULATION_OF_INSULIN_LIKE_GROWTH_FACTOR_ACTIVITY_BY_INSULIN_LIKE_GROWTH_FACTOR_BINDING_PROTEINS	P		6e-05	0.0025				2	0.000387298
209	REACTOME_AMINE_COMPOUND_SLC_TRANSPORTERS	REACTOME_SIGNALING_BY_WNT	P			0.000215	0.0007			2	0.000387943
210	KEGG_SYSTEMIC_LUPUS_ERYTHEMATOSUS	REACTOME_ACTIVATED_TAK1_MEDIATES_P38_MAPK_ACTIVATION	P			0.000295		0.0005125		2	0.000388828
211	BIOCARTA_UCALPAIN_PATHWAY	KEGG_AUTOIMMUNE_THYROID_DISEASE	P		0.0048			3.15789e-05		2	0.000389331
212	REACTOME_COLLAGEN_MEDIATED_ACTIVATION_CASCADE	REACTOME_GLUTATHIONE_CONJUGATION	R		0.0289			5.26316e-06		2	0.000390007
213	BIOCARTA_ARF_PATHWAY	KEGG_GRAFT_VERSUS_HOST_DISEASE	P		0.0077	2e-05				2	0.000392428
214	BIOCARTA_ETS_PATHWAY	KEGG_SYSTEMIC_LUPUS_ERYTHEMATOSUS	P		0.0297			5.26316e-06		2	0.000395368
215	BIOCARTA_RNA_PATHWAY	KEGG_AUTOIMMUNE_THYROID_DISEASE	P			7.5e-05			0.0021	2	0.000396863
216	BIOCARTA_UCALPAIN_PATHWAY	REACTOME_SIGNALING_BY_WNT	P		0.03			5.26316e-06		2	0.00039736
217	KEGG_MATURITY_ONSET_DIABETES_OF_THE_YOUNG	REACTOME_TRANSLOCATION_OF_ZAP70_TO_IMMUNOLOGICAL_SYNAPSE	P		0.0015			0.000105263		2	0.00039736
218	KEGG_ANTIGEN_PROCESSING_AND_PRESENTATION	REACTOME_ASSOCIATION_OF_TRIC_CCT_WITH_TARGET_PROTEINS_DURING_BIOSYNTHESIS	P			0.0009		0.000178947		2	0.000401314
219	BIOCARTA_CD40_PATHWAY	REACTOME_APOPTOSIS_INDUCED_DNA_FRAGMENTATION	P		0.0044			3.68421e-05		2	0.000402623
220	BIOCARTA_EDG1_PATHWAY	REACTOME_METAL_ION_SLC_TRANSPORTERS	R		0.031			5.26316e-06		2	0.000403928
221	BIOCARTA_INTEGRIN_PATHWAY	KEGG_SYSTEMIC_LUPUS_ERYTHEMATOSUS	P		0.0312			5.26316e-06		2	0.000405229
222	REACTOME_ELECTRON_TRANSPORT_CHAIN	REACTOME_GENERATION_OF_SECOND_MESSENGER_MOLECULES	P		0.0039			4.21053e-05	0.0062	2	0.000405229
223	REACTOME_AMINE_COMPOUND_SLC_TRANSPORTERS	REACTOME_PURINE_METABOLISM	P			0.000185		0.0009		2	0.000408044
224	KEGG_ABC_TRANSPORTERS	REACTOME_ACTIVATED_TAK1_MEDIATES_P38_MAPK_ACTIVATION	P			0.0011		0.000152632		2	0.00040975
225	KEGG_GLUTATHIONE_METABOLISM	REACTOME_HIV1_TRANSCRIPTION_INITIATION	R				0.001	0.000168421		2	0.000410391
226	KEGG_SYSTEMIC_LUPUS_ERYTHEMATOSUS	REACTOME_PURINE_SALVAGE_REACTIONS	P		0.0321			5.26316e-06		2	0.000411032
227	BIOCARTA_CXCR4_PATHWAY	REACTOME_CYTOSOLIC_SULFONATION_OF_SMALL_MOLECULES	R				0.0012	0.000142105		2	0.000412948
228	KEGG_BASE_EXCISION_REPAIR	REACTOME_METAL_ION_SLC_TRANSPORTERS	R		0.033			5.26316e-06		2	0.000416754
229	BIOCARTA_CDMAC_PATHWAY	KEGG_ANTIGEN_PROCESSING_AND_PRESENTATION	P			0.00025		0.0007		2	0.00041833
230	KEGG_COMPLEMENT_AND_COAGULATION_CASCADES	KEGG_SYSTEMIC_LUPUS_ERYTHEMATOSUS	P				0.0111	1.57895e-05		2	0.000418644
231	BIOCARTA_BCELLSURVIVAL_PATHWAY	KEGG_SYSTEMIC_LUPUS_ERYTHEMATOSUS	P		0.0334			5.26316e-06		2	0.000419273
232	BIOCARTA_VDR_PATHWAY	REACTOME_FORMATION_OF_THE_TERNARY_COMPLEX_AND_SUBSEQUENTLY_THE_43S_COMPLEX	P	0.0067				2.63158e-05		2	0.0004199
233	BIOCARTA_BARR_MAPK_PATHWAY	BIOCARTA_RAS_PATHWAY	P			0.00089			0.0002	2	0.0004219
234	BIOCARTA_BCELLSURVIVAL_PATHWAY	REACTOME_SIGNALING_BY_NOTCH	P		0.0115			1.57895e-05		2	0.000426121
235	BIOCARTA_GATA3_PATHWAY	REACTOME_BETACATENIN_PHOSPHORYLATION_CASCADE	P				0.00014	0.0013		2	0.000426615
236	BIOCARTA_BCELLSURVIVAL_PATHWAY	REACTOME_MRNA_SPLICING	P		0.0177			1.05263e-05		2	0.000431643
237	BIOCARTA_ETS_PATHWAY	KEGG_LEISHMANIA_INFECTION	P			7e-05		0.0027		2	0.000434741
238	KEGG_PROPANOATE_METABOLISM	REACTOME_INITIAL_TRIGGERING_OF_COMPLEMENT	R				1e-05	0.0189		2	0.000434741
239	BIOCARTA_TCR_PATHWAY	REACTOME_STEROID_HORMONE_BIOSYNTHESIS	R	2.5e-05				0.0076	0.0182	2	0.00043589
240	KEGG_NOD_LIKE_RECEPTOR_SIGNALING_PATHWAY	KEGG_SYSTEMIC_LUPUS_ERYTHEMATOSUS	P			0.0092		2.10526e-05		2	0.000440096
241	KEGG_GLYCOSAMINOGLYCAN_BIOSYNTHESIS_HEPARAN_SULFATE	KEGG_RIBOFLAVIN_METABOLISM	R			0.0011		0.000178947		2	0.000443669
242	KEGG_FATTY_ACID_METABOLISM	REACTOME_STEROID_HORMONE_BIOSYNTHESIS	R	5.5e-05				0.0036		2	0.000444972
243	REACTOME_COMPLEMENT_CASCADE	REACTOME_PURINE_METABOLISM	P		0.0063			3.15789e-05		2	0.000446035
244	KEGG_GLYCOSPHINGOLIPID_BIOSYNTHESIS_GANGLIO_SERIES	REACTOME_MITOTIC_PROMETAPHASE	P		0.02		1e-05			2	0.000447214
245	BIOCARTA_PS1_PATHWAY	KEGG_STEROID_HORMONE_BIOSYNTHESIS	P		0.0096			2.10526e-05		2	0.000449561
246	BIOCARTA_ETS_PATHWAY	KEGG_TOLL_LIKE_RECEPTOR_SIGNALING_PATHWAY	P			0.0055		3.68421e-05		2	0.000450146
247	BIOCARTA_FCER1_PATHWAY	REACTOME_STEROID_HORMONE_BIOSYNTHESIS	R	6e-05				0.0034		2	0.000451664
248	REACTOME_FRS2_MEDIATED_ACTIVATION	REACTOME_MITOTIC_PROMETAPHASE	P				0.001	0.00020625		2	0.000454148
249	REACTOME_ACTIVATION_OF_RAC	REACTOME_CITRIC_ACID_CYCLE	P	0.0131				1.57895e-05		2	0.000454799
250	BIOCARTA_CTCF_PATHWAY	KEGG_GRAFT_VERSUS_HOST_DISEASE	P			0.00045		0.000461111		2	0.000455522
251	BIOCARTA_SPPA_PATHWAY	KEGG_GRAFT_VERSUS_HOST_DISEASE	P			8e-05		0.0026		2	0.00045607
252	KEGG_O_GLYCAN_BIOSYNTHESIS	KEGG_PORPHYRIN_AND_CHLOROPHYLL_METABOLISM	P		0.0041	0.0015		1.57895e-05		3	0.000459636
253	KEGG_AUTOIMMUNE_THYROID_DISEASE	KEGG_TASTE_TRANSDUCTION	P	0.0202				1.05263e-05		2	0.00046112
254	BIOCARTA_RELA_PATHWAY	REACTOME_SEMAPHORIN_INTERACTIONS	R			0.000375	0.00058			2	0.000466369
255	REACTOME_P38MAPK_EVENTS	REACTOME_RESOLUTION_OF_AP_SITES_VIA_THE_SINGLE_NUCLEOTIDE_REPLACEMENT_PATHWAY	P		0.0046			4.73684e-05		2	0.000466792
256	REACTOME_NEF_MEDIATES_DOWN_MODULATION_OF_CELL_SURFACE_RECEPTORS_BY_RECRUITING_THEM_TO_CLATHRIN_ADAPTERS	REACTOME_TRANSLOCATION_OF_ZAP70_TO_IMMUNOLOGICAL_SYNAPSE	P		0.0214			1.05263e-05		2	0.000474619
257	REACTOME_NEF_MEDIATES_DOWN_MODULATION_OF_CELL_SURFACE_RECEPTORS_BY_RECRUITING_THEM_TO_CLATHRIN_ADAPTERS	REACTOME_PYRUVATE_METABOLISM_AND_TCA_CYCLE	P	0.0054				4.21053e-05		2	0.000476832
258	REACTOME_CRMPS_IN_SEMA3A_SIGNALING	REACTOME_SIGNALING_BY_NOTCH	R			0.0033	7e-05			2	0.000480625
259	BIOCARTA_IGF1MTOR_PATHWAY	BIOCARTA_PPARA_PATHWAY	P	0.0148				1.57895e-05		2	0.000483409
260	BIOCARTA_BCELLSURVIVAL_PATHWAY	BIOCARTA_INFLAM_PATHWAY	P		0.009			2.63158e-05		2	0.000486664
261	BIOCARTA_EDG1_PATHWAY	REACTOME_BRANCHED_CHAIN_AMINO_ACID_CATABOLISM	R				0.0018	0.000131579		2	0.000486664
262	BIOCARTA_P53_PATHWAY	REACTOME_RNA_POLYMERASE_III_TRANSCRIPTION_INITIATION_FROM_TYPE_3_PROMOTER	R		0.0041			5.78947e-05		2	0.000487205
263	BIOCARTA_SPRY_PATHWAY	REACTOME_TRAFFICKING_OF_AMPA_RECEPTORS	P			0.000885		0.0123	0.00027	2	0.000488825
264	BIOCARTA_AKT_PATHWAY	KEGG_RENAL_CELL_CARCINOMA	P				0.00015	0.0016		2	0.000489898
265	BIOCARTA_MAL_PATHWAY	REACTOME_E2F_TRANSCRIPTIONAL_TARGETS_AT_G1_S	P				0.0003	0.0008		2	0.000489898
266	BIOCARTA_HCMV_PATHWAY	KEGG_SYSTEMIC_LUPUS_ERYTHEMATOSUS	P			0.0021		0.000115789		2	0.00049311
267	REACTOME_EARLY_PHASE_OF_HIV_LIFE_CYCLE	REACTOME_GENERATION_OF_SECOND_MESSENGER_MOLECULES	P		0.0093			2.63158e-05		2	0.000494709
268	KEGG_ARGININE_AND_PROLINE_METABOLISM	REACTOME_ACTIVATION_OF_NMDA_RECEPTOR_UPON_GLUTAMATE_BINDING_AND_POSTSYNAPTIC_EVENTS	P	0.0041		6e-05				2	0.000495984
269	BIOCARTA_ARENRF2_PATHWAY	KEGG_PORPHYRIN_AND_CHLOROPHYLL_METABOLISM	P		0.0094			2.63158e-05		2	0.000497361
270	REACTOME_MRNA_SPLICING	REACTOME_NEF_MEDIATES_DOWN_MODULATION_OF_CELL_SURFACE_RECEPTORS_BY_RECRUITING_THEM_TO_CLATHRIN_ADAPTERS	P	0.00038				0.000653333		2	0.000498264
271	BIOCARTA_COMP_PATHWAY	REACTOME_PURINE_METABOLISM	P		0.0095			2.63158e-05		2	0.0005
272	KEGG_NUCLEOTIDE_EXCISION_REPAIR	REACTOME_G1_S_TRANSITION	P				0.0021	0.000121053		2	0.000504193
273	REACTOME_NEF_MEDIATES_DOWN_MODULATION_OF_CELL_SURFACE_RECEPTORS_BY_RECRUITING_THEM_TO_CLATHRIN_ADAPTERS	REACTOME_PD1_SIGNALING	P		0.0243			1.05263e-05		2	0.000505756
274	KEGG_PHENYLALANINE_METABOLISM	REACTOME_CD28_DEPENDENT_PI3K_AKT_SIGNALING	R	0.0128					2e-05	2	0.000505964
275	KEGG_ASTHMA	REACTOME_EARLY_PHASE_OF_HIV_LIFE_CYCLE	P		0.0009			0.000294118		2	0.000514496
276	KEGG_ENDOMETRIAL_CANCER	REACTOME_BETACATENIN_PHOSPHORYLATION_CASCADE	P			7e-05		0.0038		2	0.000515752
277	KEGG_ANTIGEN_PROCESSING_AND_PRESENTATION	REACTOME_SIGNALING_BY_WNT	P			0.0013		0.000205263		2	0.000516568
278	REACTOME_MRNA_SPLICING	REACTOME_PURINE_SALVAGE_REACTIONS	P		0.0257			1.05263e-05		2	0.000520121
279	BIOCARTA_RELA_PATHWAY	KEGG_GLUTATHIONE_METABOLISM	R			0.0021	0.00013			2	0.000522494
280	REACTOME_AMINE_COMPOUND_SLC_TRANSPORTERS	REACTOME_SPHINGOLIPID_METABOLISM	P	0.0028			0.0001			2	0.00052915
281	KEGG_BASAL_CELL_CARCINOMA	KEGG_VIRAL_MYOCARDITIS	P			5e-05	0.0056			2	0.00052915
282	KEGG_SNARE_INTERACTIONS_IN_VESICULAR_TRANSPORT	REACTOME_PURINE_SALVAGE_REACTIONS	P		0.0135			2.10526e-05		2	0.000533114
283	BIOCARTA_BARR_MAPK_PATHWAY	KEGG_GRAFT_VERSUS_HOST_DISEASE	P			4.5e-05			0.0065	2	0.000540833
284	REACTOME_ACTIVATION_OF_RAC	REACTOME_PURINE_SALVAGE_REACTIONS	P		0.0071			4.21053e-05		2	0.000546761
285	BIOCARTA_VDR_PATHWAY	REACTOME_RETROGRADE_NEUROTROPHIN_SIGNALLING	P	0.0114				2.63158e-05		2	0.000547723
286	BIOCARTA_MCALPAIN_PATHWAY	BIOCARTA_VIP_PATHWAY	P			0.0034			9e-05	2	0.000553173
287	BIOCARTA_BARRESTIN_PATHWAY	KEGG_GRAFT_VERSUS_HOST_DISEASE	P			0.000115			0.0027	2	0.000557225
288	KEGG_ALLOGRAFT_REJECTION	REACTOME_ELECTRON_TRANSPORT_CHAIN	P		0.0102			3.15789e-05		2	0.000567543
289	BIOCARTA_PTDINS_PATHWAY	REACTOME_AMINE_COMPOUND_SLC_TRANSPORTERS	P	0.00062		0.00052				2	0.000567803
290	REACTOME_AMINE_DERIVED_HORMONES	REACTOME_METAL_ION_SLC_TRANSPORTERS	R		0.0207			1.57895e-05		2	0.000571701
291	KEGG_PROXIMAL_TUBULE_BICARBONATE_RECLAMATION	REACTOME_TRAFFICKING_OF_GLUR2_CONTAINING_AMPA_RECEPTORS	P			0.00015		0.0022		2	0.000574456
292	REACTOME_EARLY_PHASE_OF_HIV_LIFE_CYCLE	REACTOME_THE_ROLE_OF_NEF_IN_HIV1_REPLICATION_AND_DISEASE_PATHOGENESIS	P		0.0318			1.05263e-05		2	0.000578564
293	BIOCARTA_CELL2CELL_PATHWAY	REACTOME_PURINE_METABOLISM	P			0.0008		0.00042		2	0.000579655
294	REACTOME_MRNA_3_END_PROCESSING	REACTOME_NEF_MEDIATES_DOWN_MODULATION_OF_CELL_SURFACE_RECEPTORS_BY_RECRUITING_THEM_TO_CLATHRIN_ADAPTERS	P	0.00046				0.00073125		2	0.000579978
295	BIOCARTA_KERATINOCYTE_PATHWAY	REACTOME_ACTIVATION_OF_ATR_IN_RESPONSE_TO_REPLICATION_STRESS	P	0.002				0.000168421	0.0016	2	0.000580381
296	KEGG_GLYCOSAMINOGLYCAN_BIOSYNTHESIS_KERATAN_SULFATE	REACTOME_INHIBITION_OF_INSULIN_SECRETION_BY_ADRENALINE_NORADRENALINE	R	0.0036				9.47368e-05		2	0.000583997
297	REACTOME_GLUCAGON_SIGNALING_IN_METABOLIC_REGULATION	REACTOME_SYNTHESIS_AND_INTERCONVERSION_OF_NUCLEOTIDE_DI_AND_TRIPHOSPHATES	R		2.5e-05			0.0137		2	0.000585235
298	REACTOME_AMINE_COMPOUND_SLC_TRANSPORTERS	REACTOME_BASIGIN_INTERACTIONS	P			7.5e-05		0.0046		2	0.000587367
299	BIOCARTA_GATA3_PATHWAY	REACTOME_SYNTHESIS_AND_INTERCONVERSION_OF_NUCLEOTIDE_DI_AND_TRIPHOSPHATES	R		8.5e-05			0.0041		2	0.000590339
300	BIOCARTA_STRESS_PATHWAY	REACTOME_ACTIVATION_OF_ATR_IN_RESPONSE_TO_REPLICATION_STRESS	P	0.0051				6.84211e-05		2	0.000590718
301	KEGG_FRUCTOSE_AND_MANNOSE_METABOLISM	KEGG_PROTEIN_EXPORT	P			0.0014		0.000257895		2	0.000600877
302	BIOCARTA_UCALPAIN_PATHWAY	KEGG_ANTIGEN_PROCESSING_AND_PRESENTATION	P		0.0117		0.0012	1.57895e-05	0.0041	3	0.000605218
303	REACTOME_ACTIVATION_OF_KAINATE_RECEPTORS_UPON_GLUTAMATE_BINDING	REACTOME_CLASS_B2_SECRETIN_FAMILY_RECEPTORS	P			0.0017		0.000215789		2	0.000605675
304	KEGG_ARGININE_AND_PROLINE_METABOLISM	KEGG_ENDOMETRIAL_CANCER	P			0.0035		0.000105263		2	0.000606977
305	BIOCARTA_EDG1_PATHWAY	REACTOME_CONVERSION_FROM_APC_CDC20_TO_APC_CDH1_IN_LATE_ANAPHASE	R				0.0014	0.000263158		2	0.000606977
306	BIOCARTA_MYOSIN_PATHWAY	REACTOME_PYRUVATE_METABOLISM_AND_TCA_CYCLE	R				0.00037		0.001	2	0.000608276
307	REACTOME_APOPTOSIS_INDUCED_DNA_FRAGMENTATION	REACTOME_NEF_MEDIATES_DOWN_MODULATION_OF_CELL_SURFACE_RECEPTORS_BY_RECRUITING_THEM_TO_CLATHRIN_ADAPTERS	P		0.0059			6.31579e-05		2	0.000610436
308	BIOCARTA_CREB_PATHWAY	REACTOME_REMOVAL_OF_DNA_PATCH_CONTAINING_ABASIC_RESIDUE	P	0.0187					2e-05	2	0.000611555
309	REACTOME_AMINE_COMPOUND_SLC_TRANSPORTERS	REACTOME_SHCMEDIATED_CASCADE	P			0.0011		0.0132	0.00034	2	0.000611555
310	BIOCARTA_AHSP_PATHWAY	BIOCARTA_PML_PATHWAY	P	0.0015	0.000255					2	0.000618466
311	REACTOME_GS_ALPHA_MEDIATED_EVENTS_IN_GLUCAGON_SIGNALLING	REACTOME_ZINC_TRANSPORTATION	R		0.0041			9.47368e-05		2	0.000623234
312	KEGG_RETINOL_METABOLISM	REACTOME_TRAFFICKING_OF_AMPA_RECEPTORS	P			0.0028		0.000142105		2	0.000630789
313	REACTOME_PD1_SIGNALING	REACTOME_REGULATION_OF_GENE_EXPRESSION_IN_BETA_CELLS	P		0.0038			0.000105263		2	0.000632456
314	KEGG_TRYPTOPHAN_METABOLISM	REACTOME_INACTIVATION_OF_APC_VIA_DIRECT_INHIBITION_OF_THE_APCOMPLEX	P		0.0086			4.73684e-05		2	0.000638254
315	KEGG_O_GLYCAN_BIOSYNTHESIS	KEGG_STEROID_HORMONE_BIOSYNTHESIS	P		0.0097			4.21053e-05		2	0.000639078
316	REACTOME_GENERATION_OF_SECOND_MESSENGER_MOLECULES	REACTOME_REGULATION_OF_GENE_EXPRESSION_IN_BETA_CELLS	P		0.0012			0.000342105		2	0.000640723
317	BIOCARTA_CTCF_PATHWAY	REACTOME_MITOTIC_PROMETAPHASE	P				0.0012	0.000347368		2	0.000645633
318	REACTOME_MITOTIC_PROMETAPHASE	REACTOME_P130CAS_LINKAGE_TO_MAPK_SIGNALING_FOR_INTEGRINS	P				0.0007	0.0006		2	0.000648074
319	KEGG_ACUTE_MYELOID_LEUKEMIA	REACTOME_PURINE_METABOLISM	P			0.002		0.000210526		2	0.000648886
320	BIOCARTA_IGF1MTOR_PATHWAY	BIOCARTA_IL7_PATHWAY	P	0.0163				2.63158e-05		2	0.000654941
321	KEGG_PROXIMAL_TUBULE_BICARBONATE_RECLAMATION	KEGG_SYSTEMIC_LUPUS_ERYTHEMATOSUS	P			0.00033		0.0013		2	0.000654981
322	BIOCARTA_LECTIN_PATHWAY	REACTOME_PURINE_METABOLISM	P		0.0272			1.57895e-05		2	0.000655342
323	KEGG_GLYCOSYLPHOSPHATIDYLINOSITOL_GPI_ANCHOR_BIOSYNTHESIS	REACTOME_METABOLISM_OF_VITAMINS_AND_COFACTORS	P	0.0032				0.000136842		2	0.000661736
324	BIOCARTA_CREB_PATHWAY	BIOCARTA_EPO_PATHWAY	R		0.0282			1.57895e-05		2	0.00066728
325	BIOCARTA_ARENRF2_PATHWAY	BIOCARTA_EPO_PATHWAY	R		0.0212			2.10526e-05		2	0.000668069
326	KEGG_ALLOGRAFT_REJECTION	REACTOME_ACTIVATION_OF_RAC	P			0.000145		0.0031		2	0.000670448
327	KEGG_P53_SIGNALING_PATHWAY	REACTOME_ZINC_TRANSPORTATION	R		0.0215			2.10526e-05		2	0.000672779
328	BIOCARTA_STRESS_PATHWAY	REACTOME_G2_M_CHECKPOINTS	P	0.0054				8.42105e-05		2	0.000674342
329	KEGG_VEGF_SIGNALING_PATHWAY	REACTOME_STEROID_HORMONE_BIOSYNTHESIS	R	2.5e-05				0.0182		2	0.000674537
330	BIOCARTA_ARENRF2_PATHWAY	KEGG_PENTOSE_AND_GLUCURONATE_INTERCONVERSIONS	P		0.0291			1.57895e-05		2	0.000677845
331	BIOCARTA_INTEGRIN_PATHWAY	REACTOME_SIGNALING_BY_WNT	P		0.0294			1.57895e-05		2	0.00068133
332	BIOCARTA_BARRESTIN_PATHWAY	KEGG_BASAL_CELL_CARCINOMA	P			5.5e-05		0.0086		2	0.00068775
333	KEGG_ACUTE_MYELOID_LEUKEMIA	REACTOME_SIGNALING_BY_WNT	P			0.0015		0.000323529		2	0.000696631
334	BIOCARTA_ACH_PATHWAY	BIOCARTA_INTEGRIN_PATHWAY	P				0.0027	0.00018125		2	0.000699553
335	BIOCARTA_PML_PATHWAY	KEGG_N_GLYCAN_BIOSYNTHESIS	P		0.000235				0.0021	2	0.000702496
336	BIOCARTA_CALCINEURIN_PATHWAY	REACTOME_STEROID_HORMONES	R	0.000275				0.0018	0.005	2	0.000703562
337	KEGG_HEDGEHOG_SIGNALING_PATHWAY	REACTOME_GLUCURONIDATION	P		0.0041			0.000121053		2	0.000704497
338	BIOCARTA_CCR3_PATHWAY	REACTOME_TRAFFICKING_OF_AMPA_RECEPTORS	P			0.00092			0.00054	2	0.00070484
339	KEGG_PROXIMAL_TUBULE_BICARBONATE_RECLAMATION	REACTOME_ZINC_TRANSPORTATION	R	0.0135				3.68421e-05		2	0.000705244
340	KEGG_ADIPOCYTOKINE_SIGNALING_PATHWAY	KEGG_ANTIGEN_PROCESSING_AND_PRESENTATION	P		0.0095			5.26316e-05	6e-05	2	0.000707107
341	KEGG_PROPANOATE_METABOLISM	REACTOME_TOLL_LIKE_RECEPTOR_9_CASCADE	R	0.005			0.0001			2	0.000707107
342	BIOCARTA_EGFR_SMRTE_PATHWAY	KEGG_PROTEIN_EXPORT	P			7.5e-05		0.0067		2	0.000708872
343	BIOCARTA_AKAPCENTROSOME_PATHWAY	REACTOME_SYNTHESIS_AND_INTERCONVERSION_OF_NUCLEOTIDE_DI_AND_TRIPHOSPHATES	R		0.00036			0.0014		2	0.00070993
344	KEGG_PEROXISOME	KEGG_RNA_POLYMERASE	R	4e-05				0.0126		2	0.00070993
345	BIOCARTA_CTCF_PATHWAY	BIOCARTA_PTEN_PATHWAY	P			0.00034	0.0015			2	0.000714143
346	BIOCARTA_SALMONELLA_PATHWAY	BIOCARTA_TCYTOTOXIC_PATHWAY	R	0.0166				3.15789e-05		2	0.000724024
347	BIOCARTA_AGR_PATHWAY	KEGG_ALLOGRAFT_REJECTION	P		0.0042	0.000125				2	0.000724569
348	BIOCARTA_NGF_PATHWAY	REACTOME_NA_CL_DEPENDENT_NEUROTRANSMITTER_TRANSPORTERS	P				0.00075	0.0007		2	0.000724569
349	KEGG_HEDGEHOG_SIGNALING_PATHWAY	REACTOME_AMINE_COMPOUND_SLC_TRANSPORTERS	P			0.00048	0.0011			2	0.000726636
350	BIOCARTA_IL2_PATHWAY	REACTOME_MITOTIC_PROMETAPHASE	P				0.00093	0.000573333		2	0.000730205
351	KEGG_ARGININE_AND_PROLINE_METABOLISM	KEGG_AUTOIMMUNE_THYROID_DISEASE	P	0.0033				0.000163158		2	0.000733772
352	BIOCARTA_RELA_PATHWAY	REACTOME_TRAFFICKING_OF_AMPA_RECEPTORS	P	0.0015				0.000361111		2	0.00073598
353	BIOCARTA_NOS1_PATHWAY	REACTOME_SEROTONIN_RECEPTORS	R		0.000165				0.0033	2	0.000737902
354	BIOCARTA_TGFB_PATHWAY	KEGG_FRUCTOSE_AND_MANNOSE_METABOLISM	P			0.0011		0.0005		2	0.00074162
355	BIOCARTA_IGF1R_PATHWAY	REACTOME_LIPOPROTEIN_METABOLISM	P				0.0021	0.000263158		2	0.000743392
356	BIOCARTA_HCMV_PATHWAY	BIOCARTA_MET_PATHWAY	P	0.0027				0.000205263	0.0063	2	0.000744453
357	BIOCARTA_HSP27_PATHWAY	REACTOME_SIGNALING_BY_WNT	P			0.00061	0.00091			2	0.00074505
358	KEGG_ANTIGEN_PROCESSING_AND_PRESENTATION	REACTOME_PLATELET_DEGRANULATION	P				0.0048	0.000115789		2	0.000745513
359	BIOCARTA_EDG1_PATHWAY	KEGG_VALINE_LEUCINE_AND_ISOLEUCINE_DEGRADATION	R				0.00013	0.0043		2	0.000747663
360	KEGG_DRUG_METABOLISM_OTHER_ENZYMES	KEGG_RNA_POLYMERASE	P			0.0008			0.0007	2	0.000748331
361	BIOCARTA_CALCINEURIN_PATHWAY	KEGG_OXIDATIVE_PHOSPHORYLATION	R	0.0008					0.0007	2	0.000748331
362	BIOCARTA_ERK_PATHWAY	KEGG_N_GLYCAN_BIOSYNTHESIS	P			0.000295		0.0019		2	0.000748665
363	REACTOME_ELECTRON_TRANSPORT_CHAIN	REACTOME_PHOSPHORYLATION_OF_CD3_AND_TCR_ZETA_CHAINS	P		0.0029			0.000194737		2	0.00075149
364	BIOCARTA_SPPA_PATHWAY	KEGG_AUTOIMMUNE_THYROID_DISEASE	P			0.0023		0.000247368		2	0.000754286
365	BIOCARTA_GSK3_PATHWAY	BIOCARTA_INTEGRIN_PATHWAY	P				0.0011	0.000522222		2	0.000757921
366	BIOCARTA_P27_PATHWAY	KEGG_SYSTEMIC_LUPUS_ERYTHEMATOSUS	P		0.00042	0.0014				2	0.000766812
367	REACTOME_AMINE_COMPOUND_SLC_TRANSPORTERS	REACTOME_CHOLESTEROL_BIOSYNTHESIS	P			0.0004	0.0015			2	0.000774597
368	KEGG_ANTIGEN_PROCESSING_AND_PRESENTATION	REACTOME_GENERIC_TRANSCRIPTION_PATHWAY	P	0.0232				2.63158e-05		2	0.000781362
369	BIOCARTA_GH_PATHWAY	BIOCARTA_PARKIN_PATHWAY	R		0.0058			0.000105263		2	0.000781362
370	BIOCARTA_INTEGRIN_PATHWAY	REACTOME_GENERIC_TRANSCRIPTION_PATHWAY	P		0.0097			6.31579e-05		2	0.000782708
371	KEGG_GLYCOSAMINOGLYCAN_DEGRADATION	KEGG_SYSTEMIC_LUPUS_ERYTHEMATOSUS	P			0.0078		7.89474e-05		2	0.000784723
372	REACTOME_AMINE_COMPOUND_SLC_TRANSPORTERS	REACTOME_MITOTIC_M_M_G1_PHASES	P			0.0028	0.00022			2	0.000784857
373	BIOCARTA_IL22BP_PATHWAY	REACTOME_ENERGY_DEPENDENT_REGULATION_OF_MTOR_BY_LKB1_AMPK	R				0.0021	0.000294737		2	0.000786732
374	KEGG_ANTIGEN_PROCESSING_AND_PRESENTATION	REACTOME_TRANSLATION_INITIATION_COMPLEX_FORMATION	P		0.000145				0.0043	2	0.00078962
375	BIOCARTA_INTEGRIN_PATHWAY	REACTOME_BETACATENIN_PHOSPHORYLATION_CASCADE	P				0.00035	0.0018		2	0.000793725
376	KEGG_ANTIGEN_PROCESSING_AND_PRESENTATION	KEGG_GLYCOSAMINOGLYCAN_DEGRADATION	P	0.0121				5.26316e-05		2	0.000798024
377	BIOCARTA_SPPA_PATHWAY	REACTOME_TRAFFICKING_OF_GLUR2_CONTAINING_AMPA_RECEPTORS	P			0.00071		0.0023	0.0009	2	0.000799375
378	REACTOME_DOPAMINE_NEUROTRANSMITTER_RELEASE_CYCLE	REACTOME_PURINE_SALVAGE_REACTIONS	P		0.0243			2.63158e-05		2	0.000799671
379	BIOCARTA_KERATINOCYTE_PATHWAY	REACTOME_NEF_MEDIATES_DOWN_MODULATION_OF_CELL_SURFACE_RECEPTORS_BY_RECRUITING_THEM_TO_CLATHRIN_ADAPTERS	P	0.0053				0.000121053		2	0.000800986
380	BIOCARTA_PML_PATHWAY	REACTOME_SEMAPHORIN_INTERACTIONS	R			0.0014	0.00047			2	0.000811172
381	BIOCARTA_CTCF_PATHWAY	REACTOME_SHCMEDIATED_CASCADE	P			0.0044	0.00015			2	0.000812404
382	KEGG_PATHOGENIC_ESCHERICHIA_COLI_INFECTION	REACTOME_METABOLISM_OF_MRNA	R				7e-05	0.0095		2	0.000815475
383	KEGG_ANTIGEN_PROCESSING_AND_PRESENTATION	KEGG_ARGININE_AND_PROLINE_METABOLISM	P		0.0128	0.0027		1.57895e-05		3	0.000817173
384	BIOCARTA_MPR_PATHWAY	REACTOME_ZINC_TRANSPORTATION	R		0.0141			4.73684e-05		2	0.000817248
385	REACTOME_PACKAGING_OF_TELOMERE_ENDS	REACTOME_SMOOTH_MUSCLE_CONTRACTION	P		0.0019			0.000352632		2	0.000818535
386	KEGG_ALANINE_ASPARTATE_AND_GLUTAMATE_METABOLISM	REACTOME_AMINE_COMPOUND_SLC_TRANSPORTERS	P			0.00028		0.0024		2	0.000819756
387	REACTOME_METABOLISM_OF_VITAMINS_AND_COFACTORS	REACTOME_THE_ROLE_OF_NEF_IN_HIV1_REPLICATION_AND_DISEASE_PATHOGENESIS	P	0.00052				0.0013		2	0.000822192
388	BIOCARTA_IL17_PATHWAY	BIOCARTA_P53HYPOXIA_PATHWAY	R		0.0215			3.15789e-05		2	0.000823983
389	REACTOME_MITOTIC_PROMETAPHASE	REACTOME_PLATELET_DEGRANULATION	P				0.001	0.000682353		2	0.000826047
390	BIOCARTA_STATHMIN_PATHWAY	REACTOME_POST_TRANSLATIONAL_PROTEIN_MODIFICATION	R		0.0091	7.5e-05				2	0.000826136
391	KEGG_AUTOIMMUNE_THYROID_DISEASE	REACTOME_SNRNP_ASSEMBLY	P		0.0434			1.57895e-05		2	0.000827806
392	KEGG_GLYCOSPHINGOLIPID_BIOSYNTHESIS_GLOBO_SERIES	KEGG_PEROXISOME	P		0.0033		0.00021			2	0.000832466
393	BIOCARTA_CSK_PATHWAY	REACTOME_REGULATION_OF_BETA_CELL_DEVELOPMENT	P	0.003				0.000231579		2	0.000833509
394	BIOCARTA_BARRESTIN_PATHWAY	KEGG_ALLOGRAFT_REJECTION	P			0.000115			0.0061	2	0.000837556
395	BIOCARTA_ARF_PATHWAY	BIOCARTA_EGFR_SMRTE_PATHWAY	P		0.0156	4.5e-05				2	0.000837854
396	REACTOME_AUTODEGRADATION_OF_CDH1_BY_CDH1_APC	REACTOME_INACTIVATION_OF_APC_VIA_DIRECT_INHIBITION_OF_THE_APCOMPLEX	P			0.0134		5.26316e-05		2	0.000839799
397	BIOCARTA_IGF1MTOR_PATHWAY	KEGG_ARGININE_AND_PROLINE_METABOLISM	P	0.009				7.89474e-05		2	0.000842927
398	BIOCARTA_HIVNEF_PATHWAY	REACTOME_OLFACTORY_SIGNALING_PATHWAY	R			0.000335	0.0022			2	0.000858487
399	REACTOME_PHOSPHORYLATION_OF_CD3_AND_TCR_ZETA_CHAINS	REACTOME_REGULATION_OF_BETA_CELL_DEVELOPMENT	P		0.0039			0.000189474		2	0.00085962
400	REACTOME_APOPTOTIC_EXECUTION_PHASE	REACTOME_NEF_MEDIATES_DOWN_MODULATION_OF_CELL_SURFACE_RECEPTORS_BY_RECRUITING_THEM_TO_CLATHRIN_ADAPTERS	P	0.0032				0.000231579	0.0012	2	0.000860844
401	KEGG_SULFUR_METABOLISM	REACTOME_ZINC_TRANSPORTATION	R		0.0064			0.000115789		2	0.000860844
402	BIOCARTA_HIF_PATHWAY	KEGG_RETINOL_METABOLISM	P				0.00014	0.0053		2	0.000861394
403	BIOCARTA_SPRY_PATHWAY	REACTOME_TRAFFICKING_OF_GLUR2_CONTAINING_AMPA_RECEPTORS	P			0.0008		0.00093125		2	0.000863134
404	BIOCARTA_FMLP_PATHWAY	KEGG_ALLOGRAFT_REJECTION	P			0.0001		0.0075		2	0.000866025
405	BIOCARTA_IGF1MTOR_PATHWAY	REACTOME_PLATELET_ADHESION_TO_EXPOSED_COLLAGEN	P	0.0036				0.000210526	0.0019	2	0.000870572
406	KEGG_PORPHYRIN_AND_CHLOROPHYLL_METABOLISM	REACTOME_PURINE_METABOLISM	P			0.0038		0.0002		2	0.00087178
407	KEGG_ASTHMA	REACTOME_TRANSPORT_OF_MATURE_MRNA_DERIVED_FROM_AN_INTRON_CONTAINING_TRANSCRIPT	P		0.000285			0.0027		2	0.000877211
408	KEGG_NUCLEOTIDE_EXCISION_REPAIR	REACTOME_REGULATION_OF_AMPK_ACTIVITY_VIA_LKB1	P	0.0011					0.0007	2	0.000877496
409	REACTOME_DOWNSTREAM_TCR_SIGNALING	REACTOME_EARLY_PHASE_OF_HIV_LIFE_CYCLE	P		0.0492			1.57895e-05		2	0.000881386
410	BIOCARTA_NFKB_PATHWAY	KEGG_GLUTATHIONE_METABOLISM	R			0.0015	0.00052			2	0.000883176
411	KEGG_ARGININE_AND_PROLINE_METABOLISM	KEGG_COLORECTAL_CANCER	P		0.0496			1.57895e-05		2	0.000884962
412	KEGG_GLUTATHIONE_METABOLISM	REACTOME_EARLY_PHASE_OF_HIV_LIFE_CYCLE	R				0.00022	0.0036		2	0.000889944
413	REACTOME_BETACATENIN_PHOSPHORYLATION_CASCADE	REACTOME_PLATELET_DEGRANULATION	P				0.00057	0.0014		2	0.000893308
414	REACTOME_PURINE_SALVAGE_REACTIONS	REACTOME_SEMA4D_INDUCED_CELL_MIGRATION_AND_GROWTH_CONE_COLLAPSE	P		0.0037			0.000215789		2	0.000893544
415	REACTOME_GENERATION_OF_SECOND_MESSENGER_MOLECULES	REACTOME_PACKAGING_OF_TELOMERE_ENDS	P		0.0069			0.000115789		2	0.000893839
416	BIOCARTA_CSK_PATHWAY	REACTOME_ADENYLATE_CYCLASE_ACTIVATING_PATHWAY	R		0.0009	0.0009				2	0.0009
417	KEGG_NITROGEN_METABOLISM	REACTOME_AMINE_COMPOUND_SLC_TRANSPORTERS	P			0.0002		0.0041		2	0.000905539
418	REACTOME_PURINE_SALVAGE_REACTIONS	REACTOME_SEROTONIN_NEUROTRANSMITTER_RELEASE_CYCLE	P		0.0263			3.15789e-05		2	0.000911332
419	BIOCARTA_EDG1_PATHWAY	REACTOME_TRAFFICKING_OF_AMPA_RECEPTORS	P			0.0044			0.00019	2	0.00091433
420	BIOCARTA_EXTRINSIC_PATHWAY	BIOCARTA_IGF1_PATHWAY	P		0.0227			3.68421e-05		2	0.000914503
421	BIOCARTA_IL17_PATHWAY	REACTOME_CENTROSOME_MATURATION	R	0.0007				0.0012		2	0.000916515
422	KEGG_PROXIMAL_TUBULE_BICARBONATE_RECLAMATION	REACTOME_TRAFFICKING_OF_AMPA_RECEPTORS	P			0.000565		0.0015		2	0.000920598
423	BIOCARTA_BCR_PATHWAY	REACTOME_STEROID_HORMONE_BIOSYNTHESIS	R	5e-05				0.0172		2	0.000927362
424	KEGG_GRAFT_VERSUS_HOST_DISEASE	REACTOME_TRAFFICKING_OF_AMPA_RECEPTORS	P			9e-05		0.0203	0.0096	2	0.000929516
425	REACTOME_AMINE_COMPOUND_SLC_TRANSPORTERS	REACTOME_DOWN_STREAM_SIGNAL_TRANSDUCTION	P			0.00051	0.0024	0.000666667		3	0.000934466
426	REACTOME_ACTIVATION_OF_NMDA_RECEPTOR_UPON_GLUTAMATE_BINDING_AND_POSTSYNAPTIC_EVENTS	REACTOME_HUMAN_TAK1_ACTIVATES_NFKB_BY_PHOSPHORYLATION_AND_ACTIVATION_OF_IKKS_COMPLEX	P			0.001		0.0009		2	0.000948683
427	KEGG_N_GLYCAN_BIOSYNTHESIS	REACTOME_MAP_KINASES_ACTIVATION_IN_TLR_CASCADE	P			0.0057		0.000157895		2	0.000948683
428	KEGG_SYSTEMIC_LUPUS_ERYTHEMATOSUS	REACTOME_ACTIVATION_OF_RAC	P		0.0037			0.000244444		2	0.000951023
429	KEGG_ALLOGRAFT_REJECTION	REACTOME_G2_M_TRANSITION	P		0.0182	5e-05				2	0.000953939
430	KEGG_VEGF_SIGNALING_PATHWAY	REACTOME_STEROID_HORMONES	R	0.000625				0.0015		2	0.000968246
431	KEGG_N_GLYCAN_BIOSYNTHESIS	REACTOME_TRAF6_MEDIATED_INDUCTION_OF_THE_ANTIVIRAL_CYTOKINE_IFN_ALPHA_BETA_CASCADE	P			0.0062		0.000152632		2	0.000972788
432	KEGG_GLYCOSAMINOGLYCAN_BIOSYNTHESIS_HEPARAN_SULFATE	REACTOME_PURINE_SALVAGE_REACTIONS	P		0.0367			2.63158e-05		2	0.000982746
433	REACTOME_ADP_SIGNALLING_THROUGH_P2Y_PURINOCEPTOR_1	REACTOME_BOTULINUM_NEUROTOXICITY	R	0.0016				0.000605882		2	0.000984587
434	BIOCARTA_SET_PATHWAY	REACTOME_TRANSLATION	P	0.0108			9e-05			2	0.000985901
435	BIOCARTA_BARRESTIN_SRC_PATHWAY	KEGG_GRAFT_VERSUS_HOST_DISEASE	P			0.00016			0.0061	2	0.000987927
436	BIOCARTA_PML_PATHWAY	KEGG_NOTCH_SIGNALING_PATHWAY	P	0.0022	0.000445					2	0.000989444
437	BIOCARTA_NTHI_PATHWAY	REACTOME_AMINO_ACID_AND_OLIGOPEPTIDE_SLC_TRANSPORTERS	P	0.0021				0.000466667		2	0.000989949
438	REACTOME_CLASS_B2_SECRETIN_FAMILY_RECEPTORS	REACTOME_G_PROTEIN_BETA_GAMMA_SIGNALLING	P			0.0007		0.0014	0.0111	2	0.000989949
439	KEGG_PROXIMAL_TUBULE_BICARBONATE_RECLAMATION	KEGG_PYRUVATE_METABOLISM	P		0.0467			2.10526e-05		2	0.000991543
440	KEGG_ABC_TRANSPORTERS	KEGG_PORPHYRIN_AND_CHLOROPHYLL_METABOLISM	P		0.0009			0.0011		2	0.000994987
441	KEGG_PENTOSE_AND_GLUCURONATE_INTERCONVERSIONS	KEGG_TYROSINE_METABOLISM	P		0.0331		3e-05			2	0.000996494
442	KEGG_LEISHMANIA_INFECTION	REACTOME_ACTIVATION_OF_ATR_IN_RESPONSE_TO_REPLICATION_STRESS	P			0.0038		0.000263158		2	0.001
443	REACTOME_DOWN_STREAM_SIGNAL_TRANSDUCTION	REACTOME_NA_CL_DEPENDENT_NEUROTRANSMITTER_TRANSPORTERS	P			0.0011	0.0007	0.0013		3	0.00100033
444	REACTOME_FORMATION_OF_THE_TERNARY_COMPLEX_AND_SUBSEQUENTLY_THE_43S_COMPLEX	REACTOME_METABOLISM_OF_NITRIC_OXIDE	P				0.00021	0.0102	0.0048	2	0.00100399
445	KEGG_TYPE_I_DIABETES_MELLITUS	REACTOME_NOTCH_HLH_TRANSCRIPTION_PATHWAY	P	0.0035				0.000289474		2	0.00100656
446	BIOCARTA_SPPA_PATHWAY	REACTOME_BRANCHED_CHAIN_AMINO_ACID_CATABOLISM	R				0.0015	0.00068		2	0.00100995
447	KEGG_O_GLYCAN_BIOSYNTHESIS	REACTOME_BASIGIN_INTERACTIONS	P	0.0031				0.000329412		2	0.00101053
448	BIOCARTA_AKT_PATHWAY	BIOCARTA_CTCF_PATHWAY	P				9e-05	0.0114		2	0.00101292
449	BIOCARTA_CTCF_PATHWAY	KEGG_AUTOIMMUNE_THYROID_DISEASE	P			0.000605		0.0017		2	0.00101415
450	KEGG_O_GLYCAN_BIOSYNTHESIS	REACTOME_POST_TRANSLATIONAL_PROTEIN_MODIFICATION	P				0.0027	0.000384211	0.0145	2	0.00101851
451	KEGG_SYSTEMIC_LUPUS_ERYTHEMATOSUS	REACTOME_MAP_KINASES_ACTIVATION_IN_TLR_CASCADE	P			0.0013		0.0008		2	0.0010198
452	REACTOME_OTHER_SEMAPHORIN_INTERACTIONS	REACTOME_PI3K_AKT_SIGNALLING	R			7.5e-05			0.0139	2	0.00102103
453	KEGG_ENDOMETRIAL_CANCER	KEGG_RETINOL_METABOLISM	P			0.0021		0.0005		2	0.0010247
454	BIOCARTA_GATA3_PATHWAY	KEGG_SPHINGOLIPID_METABOLISM	R		0.00048			0.0022		2	0.00102762
455	REACTOME_AKT_PHOSPHORYLATES_TARGETS_IN_THE_CYTOSOL	REACTOME_CITRIC_ACID_CYCLE	P	0.0168				6.31579e-05		2	0.00103007
456	REACTOME_NA_CL_DEPENDENT_NEUROTRANSMITTER_TRANSPORTERS	REACTOME_SIGNALING_BY_WNT	P			0.0041	0.00026			2	0.00103247
457	REACTOME_GLUCOSE_METABOLISM	REACTOME_TRAFFICKING_OF_AMPA_RECEPTORS	P	0.0068		0.00016				2	0.00104307
458	REACTOME_ELECTRON_TRANSPORT_CHAIN	REACTOME_PURINE_SALVAGE_REACTIONS	P		0.0209			5.26316e-05		2	0.00104881
459	KEGG_BASAL_TRANSCRIPTION_FACTORS	REACTOME_HIV1_TRANSCRIPTION_ELONGATION	P			0.0025		0.00044		2	0.00104881
460	REACTOME_ACTIVATION_OF_ATR_IN_RESPONSE_TO_REPLICATION_STRESS	REACTOME_DEPOLARIZATION_OF_THE_PRESYNAPTIC_TERMINAL_TRIGGERS_THE_OPENING_OF_CALCIUM_CHANNELS	P	0.001					0.0011	2	0.00104881
461	KEGG_ANTIGEN_PROCESSING_AND_PRESENTATION	KEGG_CIRCADIAN_RHYTHM_MAMMAL	P		0.0076	0.000145				2	0.00104976
462	KEGG_GLYCOSPHINGOLIPID_BIOSYNTHESIS_GANGLIO_SERIES	REACTOME_STEROID_HORMONE_BIOSYNTHESIS	R	8.5e-05					0.0131	2	0.00105523
463	BIOCARTA_BARRESTIN_SRC_PATHWAY	BIOCARTA_RAS_PATHWAY	P			0.0016			0.0007	2	0.0010583
464	BIOCARTA_FMLP_PATHWAY	KEGG_SYSTEMIC_LUPUS_ERYTHEMATOSUS	P			0.0004		0.0028		2	0.0010583
465	BIOCARTA_NUCLEARRS_PATHWAY	BIOCARTA_TOLL_PATHWAY	P	0.0112			0.0001			2	0.0010583
466	REACTOME_CLASS_B2_SECRETIN_FAMILY_RECEPTORS	REACTOME_G_BETA_GAMMA_SIGNALLING_THROUGH_PLC_BETA	P			0.0008		0.0014	0.0044	2	0.0010583
467	BIOCARTA_IGF1MTOR_PATHWAY	BIOCARTA_IGF1_PATHWAY	P	0.0052			0.002	0.000115789		3	0.0010639
468	BIOCARTA_P53HYPOXIA_PATHWAY	BIOCARTA_RAC1_PATHWAY	R	0.0002				0.0057		2	0.00106771
469	REACTOME_CITRIC_ACID_CYCLE	REACTOME_NEF_MEDIATES_DOWN_MODULATION_OF_CELL_SURFACE_RECEPTORS_BY_RECRUITING_THEM_TO_CLATHRIN_ADAPTERS	P	0.0114				0.0001		2	0.00106771
470	KEGG_BASAL_CELL_CARCINOMA	KEGG_LEISHMANIA_INFECTION	P			6.5e-05		0.0178		2	0.00107564
471	KEGG_CIRCADIAN_RHYTHM_MAMMAL	KEGG_STARCH_AND_SUCROSE_METABOLISM	P			7e-05			0.0166	2	0.00107796
472	BIOCARTA_TOLL_PATHWAY	REACTOME_FORMATION_OF_FIBRIN_CLOT_CLOTTING_CASCADE	P				0.0013		0.0009	2	0.00108167
473	BIOCARTA_AHSP_PATHWAY	KEGG_NOTCH_SIGNALING_PATHWAY	P	0.0071	0.000165					2	0.00108236
474	REACTOME_CHYLOMICRON_MEDIATED_LIPID_TRANSPORT	REACTOME_TRAFFICKING_OF_GLUR2_CONTAINING_AMPA_RECEPTORS	P	0.0059				0.0002		2	0.00108628
475	BIOCARTA_RNA_PATHWAY	KEGG_ANTIGEN_PROCESSING_AND_PRESENTATION	P			0.00044			0.0027	2	0.00108995
476	BIOCARTA_BARRESTIN_SRC_PATHWAY	REACTOME_RETROGRADE_NEUROTROPHIN_SIGNALLING	P	0.0087				0.000136842		2	0.00109111
477	KEGG_VIRAL_MYOCARDITIS	REACTOME_GLUCOSE_METABOLISM	P			0.00046	0.0026			2	0.00109362
478	KEGG_REGULATION_OF_AUTOPHAGY	REACTOME_CYCLIN_E_ASSOCIATED_EVENTS_DURING_G1_S_TRANSITION_	P	0.0057		0.00021				2	0.00109407
479	BIOCARTA_P38MAPK_PATHWAY	KEGG_ABC_TRANSPORTERS	P		0.0385	0.0013		2.63158e-05		3	0.00109616
480	KEGG_SYSTEMIC_LUPUS_ERYTHEMATOSUS	REACTOME_EARLY_PHASE_OF_HIV_LIFE_CYCLE	P		0.0229			5.26316e-05		2	0.00109784
481	REACTOME_CHAPERONIN_MEDIATED_PROTEIN_FOLDING	REACTOME_REGULATION_OF_ORNITHINE_DECARBOXYLASE	P			0.000355		0.0034		2	0.00109864
482	BIOCARTA_MET_PATHWAY	REACTOME_GENERIC_TRANSCRIPTION_PATHWAY	P		0.0461			2.63158e-05		2	0.00110143
483	KEGG_RNA_DEGRADATION	REACTOME_OLFACTORY_SIGNALING_PATHWAY	R				0.00014		0.0087	2	0.00110363
484	BIOCARTA_TOLL_PATHWAY	REACTOME_G2_M_CHECKPOINTS	P			0.0069		0.000178947		2	0.00111119
485	KEGG_CELL_CYCLE	REACTOME_AMINE_COMPOUND_SLC_TRANSPORTERS	P			0.0004	0.0031			2	0.00111355
486	KEGG_NUCLEOTIDE_EXCISION_REPAIR	REACTOME_DNA_REPLICATION_PRE_INITIATION	P				0.0059	0.000210526		2	0.0011145
487	KEGG_RENAL_CELL_CARCINOMA	REACTOME_COSTIMULATION_BY_THE_CD28_FAMILY	P				0.0027	0.000463158		2	0.00111827
488	REACTOME_INTRINSIC_PATHWAY	REACTOME_OLFACTORY_SIGNALING_PATHWAY	R	0.0193		6.5e-05				2	0.00112004
489	KEGG_ANTIGEN_PROCESSING_AND_PRESENTATION	KEGG_GLYCOSPHINGOLIPID_BIOSYNTHESIS_GLOBO_SERIES	P		0.0014		0.0009			2	0.0011225
490	KEGG_SULFUR_METABOLISM	REACTOME_SIGNALING_BY_PDGF	R	0.0121	0.000105					2	0.00112716
491	KEGG_ENDOMETRIAL_CANCER	REACTOME_GLUCURONIDATION	P			0.0008		0.0016		2	0.00113137
492	REACTOME_PROTEOLYTIC_CLEAVAGE_OF_SNARE_COMPLEX_PROTEINS	REACTOME_SIGNAL_AMPLIFICATION	R	0.0058				0.000221053		2	0.0011323
493	KEGG_SYSTEMIC_LUPUS_ERYTHEMATOSUS	REACTOME_TOLL_LIKE_RECEPTOR_3_CASCADE	P			0.0071		0.000184211		2	0.00114363
494	REACTOME_BOTULINUM_NEUROTOXICITY	REACTOME_SIGNAL_AMPLIFICATION	R	0.003				0.000441176		2	0.00115045
495	BIOCARTA_INTRINSIC_PATHWAY	REACTOME_ACTIVATION_OF_RAC	P	0.018				7.36842e-05		2	0.00115166
496	BIOCARTA_PTEN_PATHWAY	REACTOME_DNA_REPLICATION_PRE_INITIATION	P			0.0009		0.00149333		2	0.00115931
497	KEGG_HOMOLOGOUS_RECOMBINATION	REACTOME_REGULATION_OF_LIPID_METABOLISM_BY_PEROXISOME_PROLIFERATOR_ACTIVATED_RECEPTOR_ALPHA	P	0.0025				0.000541176		2	0.00116316
498	BIOCARTA_ETS_PATHWAY	REACTOME_TOLL_LIKE_RECEPTOR_3_CASCADE	P			0.0021		0.000646667		2	0.00116533
499	BIOCARTA_NO1_PATHWAY	REACTOME_INTRINSIC_PATHWAY	P				0.0008		0.0017	2	0.00116619
500	REACTOME_HORMONE_SENSITIVE_LIPASE_HSL_MEDIATED_TRIACYLGLYCEROL_HYDROLYSIS	REACTOME_LOSS_OF_NLP_FROM_MITOTIC_CENTROSOMES	P			0.0017		0.0008		2	0.00116619
501	KEGG_TYPE_I_DIABETES_MELLITUS	REACTOME_AMINE_COMPOUND_SLC_TRANSPORTERS	P	0.0105		0.00013				2	0.00116833
502	BIOCARTA_ALK_PATHWAY	REACTOME_PACKAGING_OF_TELOMERE_ENDS	P		0.00037			0.0037		2	0.00117004
503	KEGG_HEDGEHOG_SIGNALING_PATHWAY	REACTOME_TRANSLOCATION_OF_ZAP70_TO_IMMUNOLOGICAL_SYNAPSE	P		0.0137			0.0001		2	0.00117047
504	REACTOME_GENERATION_OF_SECOND_MESSENGER_MOLECULES	REACTOME_NEF_MEDIATES_DOWN_MODULATION_OF_CELL_SURFACE_RECEPTORS_BY_RECRUITING_THEM_TO_CLATHRIN_ADAPTERS	P		0.0295			4.73684e-05		2	0.0011821
505	BIOCARTA_UCALPAIN_PATHWAY	KEGG_SYSTEMIC_LUPUS_ERYTHEMATOSUS	P		0.002			0.0007		2	0.00118322
506	KEGG_ACUTE_MYELOID_LEUKEMIA	KEGG_RETINOL_METABOLISM	P			0.0084		0.000168421		2	0.00118943
507	KEGG_TGF_BETA_SIGNALING_PATHWAY	REACTOME_PD1_SIGNALING	P	0.0224				6.31579e-05		2	0.00118943
508	KEGG_ANTIGEN_PROCESSING_AND_PRESENTATION	KEGG_PROTEIN_EXPORT	P		0.0105	0.000135				2	0.00119059
509	BIOCARTA_CK1_PATHWAY	KEGG_SPHINGOLIPID_METABOLISM	R		0.0013			0.0011		2	0.00119583
510	BIOCARTA_IL6_PATHWAY	KEGG_ALDOSTERONE_REGULATED_SODIUM_REABSORPTION	R	0.0013				0.0011		2	0.00119583
511	BIOCARTA_HSP27_PATHWAY	KEGG_BASAL_CELL_CARCINOMA	P			0.0003		0.0048		2	0.0012
512	KEGG_HEDGEHOG_SIGNALING_PATHWAY	KEGG_PORPHYRIN_AND_CHLOROPHYLL_METABOLISM	P		0.0012			0.0012		2	0.0012
513	KEGG_PORPHYRIN_AND_CHLOROPHYLL_METABOLISM	REACTOME_ACTIVATION_OF_RAC	P		0.0044	0.00033				2	0.00120499
514	KEGG_MATURITY_ONSET_DIABETES_OF_THE_YOUNG	REACTOME_PD1_SIGNALING	P		0.0116			0.000126316		2	0.00121048
515	BIOCARTA_41BB_PATHWAY	REACTOME_APOPTOTIC_EXECUTION_PHASE	P	0.0198	0.0171			5.26316e-06		3	0.00121237
516	KEGG_GLYCOSYLPHOSPHATIDYLINOSITOL_GPI_ANCHOR_BIOSYNTHESIS	REACTOME_REMOVAL_OF_THE_FLAP_INTERMEDIATE	P	0.0021				0.0007		2	0.00121244
517	BIOCARTA_ARENRF2_PATHWAY	REACTOME_STEROID_HORMONE_BIOSYNTHESIS	R	0.000125				0.0118		2	0.0012145
518	BIOCARTA_MPR_PATHWAY	REACTOME_DNA_STRAND_ELONGATION	R		0.0032			0.000464706		2	0.00121945
519	BIOCARTA_ETS_PATHWAY	BIOCARTA_GLEEVEC_PATHWAY	P			0.0008		0.0019		2	0.00123288
520	BIOCARTA_MTA3_PATHWAY	REACTOME_PI3K_CASCADE	R	0.0179		8.5e-05				2	0.00123349
521	KEGG_PROPANOATE_METABOLISM	REACTOME_APOPTOSIS_INDUCED_DNA_FRAGMENTATION	P		0.0207			7.36842e-05		2	0.00123502
522	BIOCARTA_FAS_PATHWAY	KEGG_ENDOMETRIAL_CANCER	P			0.0029		0.000526667		2	0.00123585
523	KEGG_GLYCOSPHINGOLIPID_BIOSYNTHESIS_GANGLIO_SERIES	REACTOME_ACTIVATION_OF_THE_AP1_FAMILY_OF_TRANSCRIPTION_FACTORS	P		0.0017			0.0009		2	0.00123693
524	REACTOME_DEADENYLATION_OF_MRNA	REACTOME_NCAM1_INTERACTIONS	R				0.00045	0.0034		2	0.00123693
525	BIOCARTA_KERATINOCYTE_PATHWAY	REACTOME_RETROGRADE_NEUROTROPHIN_SIGNALLING	P	0.0068				0.000226316		2	0.00124054
526	KEGG_LYSINE_DEGRADATION	REACTOME_TIGHT_JUNCTION_INTERACTIONS	P	0.0172				8.94737e-05		2	0.00124054
527	BIOCARTA_P38MAPK_PATHWAY	KEGG_BASAL_CELL_CARCINOMA	P			0.000555		0.0028		2	0.0012466
528	BIOCARTA_FMLP_PATHWAY	REACTOME_SIGNALING_BY_WNT	P			0.00037		0.0042		2	0.0012466
529	BIOCARTA_ATM_PATHWAY	KEGG_BASAL_CELL_CARCINOMA	P	0.0087		0.00018				2	0.0012514
530	KEGG_TGF_BETA_SIGNALING_PATHWAY	REACTOME_GLUCOSE_METABOLISM	P			0.000375	0.0042			2	0.00125499
531	KEGG_ASTHMA	REACTOME_PACKAGING_OF_TELOMERE_ENDS	P		0.00017			0.0093		2	0.00125738
532	BIOCARTA_CDMAC_PATHWAY	BIOCARTA_TCR_PATHWAY	P			0.002			0.0008	2	0.00126491
533	BIOCARTA_FMLP_PATHWAY	KEGG_ANTIGEN_PROCESSING_AND_PRESENTATION	P			0.001		0.0016		2	0.00126491
534	KEGG_ANTIGEN_PROCESSING_AND_PRESENTATION	REACTOME_PACKAGING_OF_TELOMERE_ENDS	P		0.002			0.0008	0.0017	2	0.00126491
535	REACTOME_DEPOLARIZATION_OF_THE_PRESYNAPTIC_TERMINAL_TRIGGERS_THE_OPENING_OF_CALCIUM_CHANNELS	REACTOME_G2_M_CHECKPOINTS	P	0.001					0.0016	2	0.00126491
536	REACTOME_RNA_POLYMERASE_III_TRANSCRIPTION_INITIATION_FROM_TYPE_2_PROMOTER	REACTOME_SNRNP_ASSEMBLY	P		0.0381			4.21053e-05		2	0.00126657
537	BIOCARTA_ALK_PATHWAY	REACTOME_ENDOGENOUS_STEROLS	P		0.0046			0.00035		2	0.00126886
538	BIOCARTA_IGF1MTOR_PATHWAY	KEGG_RENAL_CELL_CARCINOMA	P	0.0016	0.0487			2.63158e-05		3	0.00127044
539	REACTOME_AMINO_ACID_AND_OLIGOPEPTIDE_SLC_TRANSPORTERS	REACTOME_GLUCAGON_SIGNALING_IN_METABOLIC_REGULATION	R	0.0154	0.000105					2	0.00127161
540	BIOCARTA_AHSP_PATHWAY	REACTOME_APOPTOSIS_INDUCED_DNA_FRAGMENTATION	P		0.0018			0.0009		2	0.00127279
541	KEGG_GLUTATHIONE_METABOLISM	REACTOME_ADP_SIGNALLING_THROUGH_P2Y_PURINOCEPTOR_12	R		0.0342			4.73684e-05		2	0.00127279
542	BIOCARTA_VIP_PATHWAY	REACTOME_GS_ALPHA_MEDIATED_EVENTS_IN_GLUCAGON_SIGNALLING	R		0.012			0.000136842		2	0.00128145
543	KEGG_THYROID_CANCER	REACTOME_DARPP32_EVENTS	R		0.000865			0.0019		2	0.00128199
544	BIOCARTA_IL17_PATHWAY	REACTOME_OLFACTORY_SIGNALING_PATHWAY	R	0.0089		0.000185				2	0.00128316
545	REACTOME_BIOLOGICAL_OXIDATIONS	REACTOME_SIGNALING_BY_EGFR	R		0.0015		0.0011			2	0.00128452
546	REACTOME_TELOMERE_MAINTENANCE	REACTOME_VIRAL_DSRNA_TLR3_TRIF_COMPLEX_ACTIVATES_RIP1	P		0.0085			0.000194444		2	0.0012856
547	BIOCARTA_P53_PATHWAY	REACTOME_SYNTHESIS_AND_INTERCONVERSION_OF_NUCLEOTIDE_DI_AND_TRIPHOSPHATES	R		0.000165			0.0101		2	0.00129093
548	KEGG_BASAL_CELL_CARCINOMA	KEGG_TYROSINE_METABOLISM	P		0.0062		0.00027			2	0.00129383
549	BIOCARTA_BARRESTIN_PATHWAY	KEGG_TYPE_I_DIABETES_MELLITUS	P			0.0008			0.0021	2	0.00129615
550	REACTOME_PD1_SIGNALING	REACTOME_TIGHT_JUNCTION_INTERACTIONS	P	0.0098				0.000173684		2	0.00130465
551	REACTOME_DEATH_RECEPTOR_SIGNALLING	REACTOME_ZINC_TRANSPORTATION	R	0.0063				0.000275		2	0.00131624
552	REACTOME_ACTIVATION_OF_RAC	REACTOME_G2_M_TRANSITION	P		0.0007	0.0025				2	0.00132288
553	KEGG_SULFUR_METABOLISM	REACTOME_COLLAGEN_MEDIATED_ACTIVATION_CASCADE	R	0.0256				6.84211e-05		2	0.00132347
554	BIOCARTA_IL22BP_PATHWAY	REACTOME_EXTENSION_OF_TELOMERES	R		0.0239			7.36842e-05		2	0.00132705
555	KEGG_STARCH_AND_SUCROSE_METABOLISM	REACTOME_SIGNALING_BY_WNT	P			0.000375			0.0047	2	0.00132759
556	BIOCARTA_IL12_PATHWAY	BIOCARTA_TNFR2_PATHWAY	R			0.000715			0.0025	2	0.00133697
557	KEGG_ENDOMETRIAL_CANCER	KEGG_LEISHMANIA_INFECTION	P			0.000665		0.0027		2	0.00133996
558	REACTOME_MITOTIC_PROMETAPHASE	REACTOME_SHC_RELATED_EVENTS	P				0.0012	0.0015		2	0.00134164
559	REACTOME_PACKAGING_OF_TELOMERE_ENDS	REACTOME_TRANSLOCATION_OF_ZAP70_TO_IMMUNOLOGICAL_SYNAPSE	P		0.0015			0.0012		2	0.00134164
560	BIOCARTA_RAC1_PATHWAY	KEGG_APOPTOSIS	R			0.002		0.0009		2	0.00134164
561	BIOCARTA_TRKA_PATHWAY	KEGG_ARACHIDONIC_ACID_METABOLISM	R	0.00036				0.005		2	0.00134164
562	REACTOME_M_G1_TRANSITION	REACTOME_SIGNALING_BY_WNT	P			0.0067	0.00027			2	0.00134499
563	KEGG_ENDOMETRIAL_CANCER	REACTOME_TAT_MEDIATED_HIV1_ELONGATION_ARREST_AND_RECOVERY	P			0.0014		0.0013	0.0087	2	0.00134907
564	KEGG_ANTIGEN_PROCESSING_AND_PRESENTATION	REACTOME_TRAFFICKING_OF_GLUR2_CONTAINING_AMPA_RECEPTORS	P			0.00061		0.003		2	0.00135277
565	BIOCARTA_TPO_PATHWAY	KEGG_TGF_BETA_SIGNALING_PATHWAY	R		0.0305			0.0047	6e-05	2	0.00135277
566	REACTOME_METABLISM_OF_NUCLEOTIDES	REACTOME_TRANSLOCATION_OF_ZAP70_TO_IMMUNOLOGICAL_SYNAPSE	P			0.0071		0.000257895		2	0.00135316
567	REACTOME_RESOLUTION_OF_AP_SITES_VIA_THE_SINGLE_NUCLEOTIDE_REPLACEMENT_PATHWAY	REACTOME_RNA_POLYMERASE_III_TRANSCRIPTION	P		0.0229				8e-05	2	0.00135351
568	KEGG_GRAFT_VERSUS_HOST_DISEASE	REACTOME_GLUCOSE_TRANSPORT	P			0.000155		0.0119		2	0.00135812
569	KEGG_PROTEIN_EXPORT	REACTOME_NEF_MEDIATES_DOWN_MODULATION_OF_CELL_SURFACE_RECEPTORS_BY_RECRUITING_THEM_TO_CLATHRIN_ADAPTERS	P	0.0042				0.000446667		2	0.00136967
570	BIOCARTA_CTCF_PATHWAY	KEGG_ANTIGEN_PROCESSING_AND_PRESENTATION	P			0.0007		0.0027		2	0.00137477
571	BIOCARTA_HCMV_PATHWAY	REACTOME_M_G1_TRANSITION	P			0.0027		0.0007		2	0.00137477
572	BIOCARTA_NFKB_PATHWAY	REACTOME_ACTIVATION_OF_ATR_IN_RESPONSE_TO_REPLICATION_STRESS	P	0.0027				0.0007		2	0.00137477
573	KEGG_STARCH_AND_SUCROSE_METABOLISM	REACTOME_GLUCONEOGENESIS	P			0.000305			0.0062	2	0.00137514
574	BIOCARTA_HCMV_PATHWAY	KEGG_N_GLYCAN_BIOSYNTHESIS	P			0.0019		0.001		2	0.0013784
575	KEGG_HEDGEHOG_SIGNALING_PATHWAY	REACTOME_NA_CL_DEPENDENT_NEUROTRANSMITTER_TRANSPORTERS	P			0.0069	0.00028			2	0.00138996
576	KEGG_ACUTE_MYELOID_LEUKEMIA	KEGG_LEISHMANIA_INFECTION	P			0.0045		0.000433333		2	0.00139642
577	REACTOME_AMINE_COMPOUND_SLC_TRANSPORTERS	REACTOME_M_G1_TRANSITION	P			0.0015	0.0013			2	0.00139642
578	REACTOME_CHAPERONIN_MEDIATED_PROTEIN_FOLDING	REACTOME_SIGNALING_BY_WNT	P			0.0028		0.0007		2	0.0014
579	BIOCARTA_ARENRF2_PATHWAY	REACTOME_CYTOCHROME_P450_ARRANGED_BY_SUBSTRATE_TYPE	R	0.000185				0.0107		2	0.00140695
580	KEGG_RETINOL_METABOLISM	REACTOME_TRAFFICKING_OF_GLUR2_CONTAINING_AMPA_RECEPTORS	P			0.0018		0.0011		2	0.00140712
581	BIOCARTA_IL17_PATHWAY	REACTOME_GENERIC_TRANSCRIPTION_PATHWAY	R		0.0333	6e-05				2	0.00141351
582	KEGG_UBIQUITIN_MEDIATED_PROTEOLYSIS	REACTOME_CELL_CYCLE_CHECKPOINTS	P			0.0154			0.00013	2	0.00141492
583	KEGG_PROTEIN_EXPORT	REACTOME_MITOTIC_M_M_G1_PHASES	P			0.0029	0.0007			2	0.00142478
584	BIOCARTA_HCMV_PATHWAY	KEGG_ANTIGEN_PROCESSING_AND_PRESENTATION	P			0.0017			0.0012	2	0.00142829
585	KEGG_GLUTATHIONE_METABOLISM	KEGG_GLYCINE_SERINE_AND_THREONINE_METABOLISM	R				0.0013	0.0016		2	0.00144222
586	BIOCARTA_TOLL_PATHWAY	REACTOME_INTRINSIC_PATHWAY	P				0.0011		0.0019	2	0.00144568
587	KEGG_LEISHMANIA_INFECTION	KEGG_PROXIMAL_TUBULE_BICARBONATE_RECLAMATION	P			0.001		0.0021		2	0.00144914
588	REACTOME_PACKAGING_OF_TELOMERE_ENDS	REACTOME_PD1_SIGNALING	P		0.001			0.0021		2	0.00144914
589	BIOCARTA_TNFR2_PATHWAY	REACTOME_PACKAGING_OF_TELOMERE_ENDS	P		0.0015			0.0014		2	0.00144914
590	KEGG_SULFUR_METABOLISM	REACTOME_SYNTHESIS_AND_INTERCONVERSION_OF_NUCLEOTIDE_DI_AND_TRIPHOSPHATES	R		0.00035			0.006		2	0.00144914
591	KEGG_BASAL_CELL_CARCINOMA	KEGG_PORPHYRIN_AND_CHLOROPHYLL_METABOLISM	P		0.0026	0.000395		0.003		3	0.00145511
592	BIOCARTA_THELPER_PATHWAY	REACTOME_PKA_ACTIVATION	R		0.0063	0.00034				2	0.00146356
593	KEGG_CHRONIC_MYELOID_LEUKEMIA	REACTOME_MITOTIC_PROMETAPHASE	P				0.0009	0.0024		2	0.00146969
594	KEGG_PORPHYRIN_AND_CHLOROPHYLL_METABOLISM	REACTOME_ACTIVATION_OF_THE_AP1_FAMILY_OF_TRANSCRIPTION_FACTORS	P		0.0058			0.000375		2	0.00147479
595	BIOCARTA_ETS_PATHWAY	REACTOME_TRAF6_MEDIATED_INDUCTION_OF_THE_ANTIVIRAL_CYTOKINE_IFN_ALPHA_BETA_CASCADE	P			0.0011		0.002		2	0.00148324
596	KEGG_PORPHYRIN_AND_CHLOROPHYLL_METABOLISM	REACTOME_G2_M_TRANSITION	P			0.0011	0.002			2	0.00148324
597	REACTOME_ACTIVATION_OF_THE_PRE_REPLICATIVE_COMPLEX	REACTOME_DOUBLE_STRAND_BREAK_REPAIR	P			0.000135		0.0163		2	0.00148341
598	REACTOME_ACTIVATION_OF_BH3_ONLY_PROTEINS	REACTOME_CASPASE_MEDIATED_CLEAVAGE_OF_CYTOSKELETAL_PROTEINS	R		0.0013			0.0017		2	0.00148661
599	BIOCARTA_EGFR_SMRTE_PATHWAY	KEGG_LEISHMANIA_INFECTION	P		0.0153	0.000145				2	0.00148946
600	BIOCARTA_KERATINOCYTE_PATHWAY	REACTOME_G2_M_CHECKPOINTS	P	0.0014				0.0016	0.0017	2	0.00149666
601	REACTOME_ELECTRON_TRANSPORT_CHAIN	REACTOME_PD1_SIGNALING	P		0.0164			0.000136842		2	0.00149807
602	KEGG_RENAL_CELL_CARCINOMA	REACTOME_MITOTIC_M_M_G1_PHASES	P			0.0225	0.0001			2	0.0015
603	REACTOME_G2_M_TRANSITION	REACTOME_HORMONE_SENSITIVE_LIPASE_HSL_MEDIATED_TRIACYLGLYCEROL_HYDROLYSIS	P			0.0025		0.0009		2	0.0015
604	BIOCARTA_IGF1MTOR_PATHWAY	BIOCARTA_MET_PATHWAY	P	0.0283	0.0227			5.26316e-06		3	0.0015009
605	BIOCARTA_CREB_PATHWAY	BIOCARTA_PARKIN_PATHWAY	R		0.0061			0.000372222		2	0.00150684
606	REACTOME_GRB2_EVENTS_IN_EGFR_SIGNALING	REACTOME_HDL_MEDIATED_LIPID_TRANSPORT	P		0.0131			0.000173684		2	0.0015084
607	BIOCARTA_41BB_PATHWAY	REACTOME_GENES_INVOLVED_IN_APOPTOTIC_CLEAVAGE_OF_CELLULAR_PROTEINS	P	0.0115	0.0284			1.05263e-05		3	0.00150926
608	BIOCARTA_IL2RB_PATHWAY	KEGG_ANTIGEN_PROCESSING_AND_PRESENTATION	P			0.0012			0.0019	2	0.00150997
609	REACTOME_CYTOCHROME_P450_ARRANGED_BY_SUBSTRATE_TYPE	REACTOME_MRNA_SPLICING_MINOR_PATHWAY	R	0.000165	0.0139					2	0.00151443
610	REACTOME_DNA_REPLICATION_PRE_INITIATION	REACTOME_GAP_JUNCTION_TRAFFICKING	P			0.0028			0.00082	2	0.00151526
611	BIOCARTA_CACAM_PATHWAY	REACTOME_TRANSLATION_INITIATION_COMPLEX_FORMATION	P				0.001		0.0023	2	0.00151658
612	REACTOME_DARPP32_EVENTS	REACTOME_INTRINSIC_PATHWAY	P				0.001		0.0023	2	0.00151658
613	BIOCARTA_CERAMIDE_PATHWAY	REACTOME_NEF_MEDIATES_DOWN_MODULATION_OF_CELL_SURFACE_RECEPTORS_BY_RECRUITING_THEM_TO_CLATHRIN_ADAPTERS	P	0.0033				0.0007		2	0.00151987
614	BIOCARTA_HIF_PATHWAY	REACTOME_M_G1_TRANSITION	P				0.00042	0.0055		2	0.00151987
615	KEGG_GLYCOSPHINGOLIPID_BIOSYNTHESIS_LACTO_AND_NEOLACTO_SERIES	REACTOME_G_PROTEIN_ACTIVATION	R	0.0007					0.0033	2	0.00151987
616	KEGG_AMYOTROPHIC_LATERAL_SCLEROSIS_ALS	KEGG_O_GLYCAN_BIOSYNTHESIS	P	0.00061		0.0038				2	0.0015225
617	REACTOME_CHYLOMICRON_MEDIATED_LIPID_TRANSPORT	REACTOME_TRAFFICKING_OF_AMPA_RECEPTORS	P	0.0026				0.0009		2	0.00152971
618	BIOCARTA_NKCELLS_PATHWAY	KEGG_LEISHMANIA_INFECTION	P			0.0013		0.0018		2	0.00152971
619	KEGG_PEROXISOME	REACTOME_CENTROSOME_MATURATION	P		0.0013		0.0018			2	0.00152971
620	REACTOME_INTRINSIC_PATHWAY	REACTOME_SNRNP_ASSEMBLY	P				0.00018	0.013		2	0.00152971
621	REACTOME_NCAM1_INTERACTIONS	REACTOME_PYRUVATE_METABOLISM_AND_TCA_CYCLE	R				0.0018		0.0013	2	0.00152971
622	KEGG_HEDGEHOG_SIGNALING_PATHWAY	REACTOME_COSTIMULATION_BY_THE_CD28_FAMILY	P				0.0037	0.00064375		2	0.00154333
623	KEGG_ASTHMA	REACTOME_REV_MEDIATED_NUCLEAR_EXPORT_OF_HIV1_RNA	P		0.000645			0.0037		2	0.00154483
624	REACTOME_CHAPERONIN_MEDIATED_PROTEIN_FOLDING	REACTOME_STABILIZATION_OF_P53	P			0.0015		0.0016		2	0.00154919
625	BIOCARTA_CCR3_PATHWAY	KEGG_FRUCTOSE_AND_MANNOSE_METABOLISM	R				0.003	0.0008		2	0.00154919
626	KEGG_GLIOMA	REACTOME_STRIATED_MUSCLE_CONTRACTION	R				0.0027	0.0009		2	0.00155885
627	KEGG_HEDGEHOG_SIGNALING_PATHWAY	REACTOME_PD1_SIGNALING	P		0.0113			0.000215789		2	0.00156154
628	BIOCARTA_MAL_PATHWAY	KEGG_ABC_TRANSPORTERS	P			0.00028		0.0088		2	0.00156971
629	KEGG_ANTIGEN_PROCESSING_AND_PRESENTATION	REACTOME_COMPLEMENT_CASCADE	P		0.0025			0.001		2	0.00158114
630	REACTOME_GENERIC_TRANSCRIPTION_PATHWAY	REACTOME_SEMAPHORIN_INTERACTIONS	R			0.0009	0.0028			2	0.00158745
631	BIOCARTA_IL22BP_PATHWAY	BIOCARTA_TEL_PATHWAY	R		0.0342			7.36842e-05		2	0.00158745
632	BIOCARTA_UCALPAIN_PATHWAY	KEGG_ASTHMA	P		0.0011			0.0023		2	0.0015906
633	BIOCARTA_P53_PATHWAY	KEGG_SPHINGOLIPID_METABOLISM	R		0.0011			0.0023		2	0.0015906
634	KEGG_ABC_TRANSPORTERS	KEGG_STEROID_HORMONE_BIOSYNTHESIS	P		0.0187			0.000136842		2	0.00159967
635	REACTOME_COMMON_PATHWAY	REACTOME_SYNTHESIS_OF_GPI_ANCHORED_PROTEINS	P	0.014				0.000184211		2	0.00160591
636	KEGG_ASTHMA	REACTOME_NEP_NS2_INTERACTS_WITH_THE_CELLULAR_EXPORT_MACHINERY	P		0.000615			0.0042		2	0.00160717
637	BIOCARTA_GATA3_PATHWAY	BIOCARTA_MTA3_PATHWAY	P				0.0013	0.002		2	0.00161245
638	BIOCARTA_CCR5_PATHWAY	REACTOME_STEROID_HORMONES	R	0.0026				0.0201	0.001	2	0.00161245
639	KEGG_MATURITY_ONSET_DIABETES_OF_THE_YOUNG	KEGG_RIG_I_LIKE_RECEPTOR_SIGNALING_PATHWAY	R	0.0005					0.0052	2	0.00161245
640	REACTOME_ACTIVATION_OF_NMDA_RECEPTOR_UPON_GLUTAMATE_BINDING_AND_POSTSYNAPTIC_EVENTS	REACTOME_JNK_PHOSPHORYLATION_AND_ACTIVATION_MEDIATED_BY_ACTIVATED_HUMAN_TAK1	P			0.0029		0.0009		2	0.00161555
641	BIOCARTA_PML_PATHWAY	KEGG_ANTIGEN_PROCESSING_AND_PRESENTATION	P		0.000495			0.0053		2	0.00161972
642	BIOCARTA_ERK_PATHWAY	BIOCARTA_ETS_PATHWAY	P			0.0008		0.0033		2	0.00162481
643	KEGG_BIOSYNTHESIS_OF_UNSATURATED_FATTY_ACIDS	REACTOME_SYNTHESIS_OF_DNA	R		0.0038			0.0007		2	0.00163095
644	BIOCARTA_MET_PATHWAY	REACTOME_GENERATION_OF_SECOND_MESSENGER_MOLECULES	P		0.0463			5.78947e-05		2	0.00163723
645	BIOCARTA_AGR_PATHWAY	KEGG_CYSTEINE_AND_METHIONINE_METABOLISM	P		0.001	0.0027				2	0.00164317
646	REACTOME_GENERATION_OF_SECOND_MESSENGER_MOLECULES	REACTOME_PEPTIDE_CHAIN_ELONGATION	P		0.001			0.0027		2	0.00164317
647	BIOCARTA_SPRY_PATHWAY	KEGG_LEISHMANIA_INFECTION	P			0.0018		0.0015		2	0.00164317
648	REACTOME_PLATELET_ADHESION_TO_EXPOSED_COLLAGEN	REACTOME_RNA_POLYMERASE_III_TRANSCRIPTION_TERMINATION	P	0.0059					0.00046	2	0.00164742
649	BIOCARTA_IGF1MTOR_PATHWAY	BIOCARTA_PTEN_PATHWAY	P		0.0323			8.42105e-05		2	0.00164924
650	KEGG_RENAL_CELL_CARCINOMA	REACTOME_SNRNP_ASSEMBLY	P				0.0043	0.000633333		2	0.00165025
651	BIOCARTA_PTDINS_PATHWAY	KEGG_GRAFT_VERSUS_HOST_DISEASE	P		0.0156	0.000175				2	0.00165227
652	BIOCARTA_G2_PATHWAY	KEGG_NOTCH_SIGNALING_PATHWAY	P		0.0218			0.000126316		2	0.00165942
653	BIOCARTA_BARRESTIN_SRC_PATHWAY	KEGG_ARGININE_AND_PROLINE_METABOLISM	P			0.000405		0.0068		2	0.00165952
654	KEGG_GLYCOSAMINOGLYCAN_BIOSYNTHESIS_KERATAN_SULFATE	REACTOME_G2_M_TRANSITION	P		0.0111		0.00025			2	0.00166583
655	BIOCARTA_HDAC_PATHWAY	REACTOME_POST_CHAPERONIN_TUBULIN_FOLDING_PATHWAY	R	0.0039				0.000713333		2	0.00166793
656	KEGG_RENAL_CELL_CARCINOMA	REACTOME_PI3K_AKT_SIGNALLING	P				0.001	0.0028		2	0.00167332
657	REACTOME_AMINO_ACID_AND_OLIGOPEPTIDE_SLC_TRANSPORTERS	REACTOME_MITOCHONDRIAL_TRNA_AMINOACYLATION	R		0.0014			0.002		2	0.00167332
658	BIOCARTA_IL2RB_PATHWAY	BIOCARTA_IL3_PATHWAY	R		0.0313			8.94737e-05		2	0.00167348
659	BIOCARTA_INTEGRIN_PATHWAY	REACTOME_ELECTRON_TRANSPORT_CHAIN	P		0.0411			6.84211e-05	0.0011	2	0.00167693
660	REACTOME_ACTIVATION_OF_RAC	REACTOME_NOTCH_HLH_TRANSCRIPTION_PATHWAY	P	0.0198				0.000142105		2	0.0016774
661	KEGG_ANTIGEN_PROCESSING_AND_PRESENTATION	KEGG_BETA_ALANINE_METABOLISM	P		0.0075			0.000378947		2	0.00168585
662	BIOCARTA_IL1R_PATHWAY	BIOCARTA_INTEGRIN_PATHWAY	P				0.0015		0.0019	2	0.00168819
663	KEGG_GLYCOSYLPHOSPHATIDYLINOSITOL_GPI_ANCHOR_BIOSYNTHESIS	KEGG_HOMOLOGOUS_RECOMBINATION	P	0.0019				0.0015		2	0.00168819
664	KEGG_BASE_EXCISION_REPAIR	KEGG_SULFUR_METABOLISM	R	0.0068	0.0075			9.47368e-05		3	0.00169056
665	KEGG_PROTEASOME	REACTOME_CHAPERONIN_MEDIATED_PROTEIN_FOLDING	P			0.0013		0.0022		2	0.00169115
666	BIOCARTA_MET_PATHWAY	KEGG_NOTCH_SIGNALING_PATHWAY	P		0.0041			0.0007		2	0.00169411
667	REACTOME_ADP_SIGNALLING_THROUGH_P2Y_PURINOCEPTOR_1	REACTOME_PROTEOLYTIC_CLEAVAGE_OF_SNARE_COMPLEX_PROTEINS	R	0.0048				0.0006125		2	0.00171464
668	BIOCARTA_CACAM_PATHWAY	REACTOME_FORMATION_OF_THE_TERNARY_COMPLEX_AND_SUBSEQUENTLY_THE_43S_COMPLEX	P				0.0008		0.0037	2	0.00172047
669	KEGG_ANTIGEN_PROCESSING_AND_PRESENTATION	REACTOME_TRAFFICKING_OF_AMPA_RECEPTORS	P			0.00033		0.009		2	0.00172337
670	REACTOME_RNA_POLYMERASE_III_TRANSCRIPTION_TERMINATION	REACTOME_TRAFFICKING_OF_GLUR2_CONTAINING_AMPA_RECEPTORS	P	0.014				0.000213333		2	0.0017282
671	REACTOME_EARLY_PHASE_OF_HIV_LIFE_CYCLE	REACTOME_PHOSPHORYLATION_OF_CD3_AND_TCR_ZETA_CHAINS	P		0.0068			0.000441176		2	0.00173205
672	BIOCARTA_HIF_PATHWAY	KEGG_THYROID_CANCER	R	0.003	0.001					2	0.00173205
673	REACTOME_G1_S_TRANSITION	REACTOME_TELOMERE_MAINTENANCE	P				0.0025	0.0405	0.0012	2	0.00173205
674	BIOCARTA_GLEEVEC_PATHWAY	REACTOME_ERKS_ARE_INACTIVATED	P				0.0007		0.0043	2	0.00173494
675	REACTOME_TRIACYLGLYCERIDE_BIOSYNTHESIS	REACTOME_ZINC_TRANSPORTATION	R		0.0115			0.000263158		2	0.00173963
676	BIOCARTA_CSK_PATHWAY	REACTOME_SYNTHESIS_OF_GPI_ANCHORED_PROTEINS	R		0.0038	0.0008				2	0.00174356
677	KEGG_ABC_TRANSPORTERS	REACTOME_ELECTRON_TRANSPORT_CHAIN	P		0.0141			0.000215789		2	0.00174431
678	BIOCARTA_IL17_PATHWAY	REACTOME_LOSS_OF_NLP_FROM_MITOTIC_CENTROSOMES	R	0.000635				0.0048		2	0.00174585
679	BIOCARTA_IGF1MTOR_PATHWAY	BIOCARTA_NKCELLS_PATHWAY	P	0.00045	0.0171			0.0007		3	0.00175295
680	REACTOME_DARPP32_EVENTS	REACTOME_SYNTHESIS_OF_GPI_ANCHORED_PROTEINS	R		0.0022	0.0014				2	0.00175499
681	KEGG_ABC_TRANSPORTERS	KEGG_ARGININE_AND_PROLINE_METABOLISM	P		0.0049	0.0049		0.000226316		3	0.00175807
682	BIOCARTA_EPO_PATHWAY	REACTOME_TRAFFICKING_OF_AMPA_RECEPTORS	R		0.0146			0.000211765		2	0.00175834
683	BIOCARTA_ETS_PATHWAY	REACTOME_G2_M_TRANSITION	P		0.0138	0.000225				2	0.0017621
684	REACTOME_CDT1_ASSOCIATION_WITH_THE_CDC6_ORC_ORIGIN_COMPLEX	REACTOME_CLASS_B2_SECRETIN_FAMILY_RECEPTORS	P			0.0008	0.0039			2	0.00176635
685	KEGG_P53_SIGNALING_PATHWAY	REACTOME_INHIBITION_OF_INSULIN_SECRETION_BY_ADRENALINE_NORADRENALINE	R	0.0008				0.0039		2	0.00176635
686	BIOCARTA_SPRY_PATHWAY	REACTOME_CREB_PHOSPHORYLATION_THROUGH_THE_ACTIVATION_OF_CAMKII	P			0.0035			0.0009	2	0.00177482
687	BIOCARTA_NO1_PATHWAY	BIOCARTA_TCR_PATHWAY	R	0.0007					0.0045	2	0.00177482
688	KEGG_VEGF_SIGNALING_PATHWAY	REACTOME_BOTULINUM_NEUROTOXICITY	R	0.0035				0.0009		2	0.00177482
689	REACTOME_MICRORNA_BIOGENESIS	REACTOME_PD1_SIGNALING	P		0.0111			0.000284211		2	0.00177616
690	BIOCARTA_CSK_PATHWAY	REACTOME_GS_ALPHA_MEDIATED_EVENTS_IN_GLUCAGON_SIGNALLING	R		0.0125	0.000255				2	0.00178536
691	REACTOME_ASSOCIATION_OF_TRIC_CCT_WITH_TARGET_PROTEINS_DURING_BIOSYNTHESIS	REACTOME_REGULATION_OF_ORNITHINE_DECARBOXYLASE	P			0.002		0.0016		2	0.00178885
692	KEGG_HEDGEHOG_SIGNALING_PATHWAY	REACTOME_PHOSPHORYLATION_OF_CD3_AND_TCR_ZETA_CHAINS	P		0.0117			0.000273684		2	0.00178944
693	KEGG_AUTOIMMUNE_THYROID_DISEASE	KEGG_PROTEIN_EXPORT	P			0.000315		0.0102		2	0.00179248
694	BIOCARTA_AKAP13_PATHWAY	BIOCARTA_KERATINOCYTE_PATHWAY	P	0.0027				0.0012		2	0.0018
695	KEGG_TGF_BETA_SIGNALING_PATHWAY	REACTOME_PI3K_AKT_SIGNALLING	P				0.0018	0.0018		2	0.0018
696	BIOCARTA_UCALPAIN_PATHWAY	KEGG_ALLOGRAFT_REJECTION	P		0.0124			0.000263158		2	0.00180642
697	KEGG_PROTEIN_EXPORT	REACTOME_ACTIVATED_TAK1_MEDIATES_P38_MAPK_ACTIVATION	P			0.00075		0.0044		2	0.00181659
698	REACTOME_G2_M_TRANSITION	REACTOME_M_G1_TRANSITION	P			0.0011	0.003			2	0.00181659
699	KEGG_ANTIGEN_PROCESSING_AND_PRESENTATION	KEGG_GLYCOSAMINOGLYCAN_BIOSYNTHESIS_KERATAN_SULFATE	P		0.0138		0.00024			2	0.00181989
700	BIOCARTA_NTHI_PATHWAY	REACTOME_AMINO_ACID_TRANSPORT_ACROSS_THE_PLASMA_MEMBRANE	P	0.0037			0.0009			2	0.00182483
701	KEGG_LIMONENE_AND_PINENE_DEGRADATION	REACTOME_GENERATION_OF_SECOND_MESSENGER_MOLECULES	P		0.0009			0.0037		2	0.00182483
702	BIOCARTA_INTEGRIN_PATHWAY	REACTOME_SCF_BETA_TRCP_MEDIATED_DEGRADATION_OF_EMI1	P		0.0422			7.89474e-05		2	0.00182526
703	BIOCARTA_MYOSIN_PATHWAY	REACTOME_CITRIC_ACID_CYCLE	R				0.0021		0.0016	2	0.00183303
704	KEGG_APOPTOSIS	KEGG_NOD_LIKE_RECEPTOR_SIGNALING_PATHWAY	R	0.0021	0.0016					2	0.00183303
705	BIOCARTA_VEGF_PATHWAY	REACTOME_G_BETA_GAMMA_SIGNALLING_THROUGH_PI3KGAMMA	R	0.0221				0.000152632		2	0.00183662
706	KEGG_ACUTE_MYELOID_LEUKEMIA	REACTOME_REGULATION_OF_LIPID_METABOLISM_BY_PEROXISOME_PROLIFERATOR_ACTIVATED_RECEPTOR_ALPHA	P			0.0102		0.000331579		2	0.00183905
707	BIOCARTA_CELL2CELL_PATHWAY	REACTOME_GLUCONEOGENESIS	P			0.0003		0.0113		2	0.0018412
708	KEGG_GLYCOSPHINGOLIPID_BIOSYNTHESIS_GLOBO_SERIES	REACTOME_MITOTIC_PROMETAPHASE	P		0.0097		0.00035			2	0.00184255
709	REACTOME_G2_M_CHECKPOINTS	REACTOME_VIRAL_DSRNA_TLR3_TRIF_COMPLEX_ACTIVATES_RIP1	P	0.0017	0.002					2	0.00184391
710	BIOCARTA_NTHI_PATHWAY	KEGG_PORPHYRIN_AND_CHLOROPHYLL_METABOLISM	P				0.00027		0.0126	2	0.00184445
711	BIOCARTA_MET_PATHWAY	KEGG_O_GLYCAN_BIOSYNTHESIS	P		0.0154			0.000221053		2	0.00184505
712	KEGG_VIRAL_MYOCARDITIS	REACTOME_CENTROSOME_MATURATION	P		0.0031	0.0011				2	0.00184662
713	REACTOME_METABOLISM_OF_VITAMINS_AND_COFACTORS	REACTOME_POST_TRANSLATIONAL_PROTEIN_MODIFICATION	P	0.0082				0.000416667		2	0.00184842
714	BIOCARTA_HDAC_PATHWAY	REACTOME_STEROID_HORMONE_BIOSYNTHESIS	R	0.00015				0.0228		2	0.00184932
715	KEGG_RNA_POLYMERASE	REACTOME_POST_CHAPERONIN_TUBULIN_FOLDING_PATHWAY	R	0.0018				0.0019		2	0.00184932
716	BIOCARTA_IL6_PATHWAY	BIOCARTA_PPARA_PATHWAY	R	0.00048	0.0072					2	0.00185903
717	KEGG_HEMATOPOIETIC_CELL_LINEAGE	REACTOME_GENERIC_TRANSCRIPTION_PATHWAY	R			0.0012	0.0029			2	0.00186548
718	REACTOME_CENTROSOME_MATURATION	REACTOME_DNA_REPAIR	P		0.005				0.0007	2	0.00187083
719	BIOCARTA_TCYTOTOXIC_PATHWAY	REACTOME_POST_TRANSLATIONAL_PROTEIN_MODIFICATION	R		0.005	0.0007				2	0.00187083
720	BIOCARTA_ERK_PATHWAY	REACTOME_ACTIVATION_OF_RAC	P			0.0025		0.0014	0.0069	2	0.00187083
721	BIOCARTA_ATM_PATHWAY	REACTOME_CONVERSION_FROM_APC_CDC20_TO_APC_CDH1_IN_LATE_ANAPHASE	R	0.0009					0.0039	2	0.0018735
722	KEGG_ALLOGRAFT_REJECTION	REACTOME_NEF_MEDIATES_DOWN_MODULATION_OF_CELL_SURFACE_RECEPTORS_BY_RECRUITING_THEM_TO_CLATHRIN_ADAPTERS	P		0.0204			0.000173684		2	0.00188233
723	KEGG_GLUTATHIONE_METABOLISM	REACTOME_G_BETA_GAMMA_SIGNALLING_THROUGH_PLC_BETA	R		0.0481			7.36842e-05		2	0.00188261
724	KEGG_PORPHYRIN_AND_CHLOROPHYLL_METABOLISM	REACTOME_SMOOTH_MUSCLE_CONTRACTION	P		0.003		0.0019	0.00118		3	0.00188764
725	KEGG_RETINOL_METABOLISM	REACTOME_CENTROSOME_MATURATION	P			0.0021	0.0017			2	0.00188944
726	BIOCARTA_BCR_PATHWAY	BIOCARTA_NO1_PATHWAY	R	0.0021					0.0017	2	0.00188944
727	REACTOME_PYRUVATE_METABOLISM_AND_TCA_CYCLE	REACTOME_REGULATION_OF_ORNITHINE_DECARBOXYLASE	P	0.0007		0.0051				2	0.00188944
728	BIOCARTA_IL17_PATHWAY	KEGG_BLADDER_CANCER	R		0.0062				0.00058	2	0.00189631
729	BIOCARTA_EIF4_PATHWAY	BIOCARTA_PROTEASOME_PATHWAY	P			0.0009		0.004		2	0.00189737
730	KEGG_AUTOIMMUNE_THYROID_DISEASE	REACTOME_PLC_BETA_MEDIATED_EVENTS	P	0.0024				0.0015		2	0.00189737
731	KEGG_BASAL_TRANSCRIPTION_FACTORS	REACTOME_TAT_MEDIATED_HIV1_ELONGATION_ARREST_AND_RECOVERY	P			0.003		0.0012		2	0.00189737
732	REACTOME_ACTIVATION_OF_RAC	REACTOME_TRAFFICKING_OF_AMPA_RECEPTORS	P	0.0212		0.00017				2	0.00189842
733	REACTOME_G1_PHASE	REACTOME_LIPOPROTEIN_METABOLISM	R		0.0019				0.0019	2	0.0019
734	BIOCARTA_TPO_PATHWAY	KEGG_ARACHIDONIC_ACID_METABOLISM	R	0.0033				0.0011		2	0.00190526
735	REACTOME_GLUCAGON_SIGNALING_IN_METABOLIC_REGULATION	REACTOME_NOREPINEPHRINE_NEUROTRANSMITTER_RELEASE_CYCLE	R		0.0157			0.000231579		2	0.00190677
736	REACTOME_AMINE_COMPOUND_SLC_TRANSPORTERS	REACTOME_TRAFFICKING_OF_GLUR2_CONTAINING_AMPA_RECEPTORS	P	0.0026		0.0014				2	0.00190788
737	KEGG_ANTIGEN_PROCESSING_AND_PRESENTATION	REACTOME_CHOLESTEROL_BIOSYNTHESIS	P			0.000835			0.0044	2	0.00191677
738	BIOCARTA_PTDINS_PATHWAY	KEGG_ALLOGRAFT_REJECTION	P		0.0184	0.0002				2	0.00191833
739	BIOCARTA_TCR_PATHWAY	KEGG_ARACHIDONIC_ACID_METABOLISM	R	0.0016				0.0023		2	0.00191833
740	REACTOME_CYTOSOLIC_TRNA_AMINOACYLATION	REACTOME_GLUCOSE_METABOLISM	P			0.00031		0.0119		2	0.00192068
741	KEGG_GLYCEROLIPID_METABOLISM	REACTOME_DARPP32_EVENTS	R		0.0009			0.0041		2	0.00192094
742	KEGG_GLYCOSAMINOGLYCAN_DEGRADATION	REACTOME_MTOR_SIGNALLING	P	0.0153		0.0034		0.000136842	0.0092	3	0.00192367
743	BIOCARTA_FCER1_PATHWAY	KEGG_ARACHIDONIC_ACID_METABOLISM	R	0.0007				0.0053		2	0.00192614
744	BIOCARTA_TPO_PATHWAY	KEGG_THYROID_CANCER	R	0.0116				0.000321053		2	0.00192982
745	BIOCARTA_NO2IL12_PATHWAY	BIOCARTA_TNFR2_PATHWAY	R			0.000525			0.0071	2	0.00193067
746	KEGG_PORPHYRIN_AND_CHLOROPHYLL_METABOLISM	REACTOME_STEROID_HORMONES	P		0.000505			0.0074		2	0.00193313
747	BIOCARTA_BCR_PATHWAY	REACTOME_TRAFFICKING_OF_GLUR2_CONTAINING_AMPA_RECEPTORS	P			0.0022			0.0017	2	0.00193391
748	KEGG_ASTHMA	KEGG_RNA_DEGRADATION	P			0.0022		0.0017		2	0.00193391
749	KEGG_GRAFT_VERSUS_HOST_DISEASE	REACTOME_ACTIVATION_OF_RAC	P			0.000305		0.0123		2	0.00193688
750	KEGG_GLYCOLYSIS_GLUCONEOGENESIS	KEGG_NITROGEN_METABOLISM	P			0.001		0.0038		2	0.00194936
751	BIOCARTA_CALCINEURIN_PATHWAY	REACTOME_FORMATION_OF_TUBULIN_FOLDING_INTERMEDIATES_BY_CCT_TRIC	R	0.0098				0.0107	0.00039	2	0.00195499
752	BIOCARTA_VEGF_PATHWAY	REACTOME_ACTIVATED_TAK1_MEDIATES_P38_MAPK_ACTIVATION	R	0.0016	0.0024					2	0.00195959
753	KEGG_AUTOIMMUNE_THYROID_DISEASE	REACTOME_TRAFFICKING_OF_AMPA_RECEPTORS	P			0.0007		0.0055		2	0.00196214
754	KEGG_PORPHYRIN_AND_CHLOROPHYLL_METABOLISM	REACTOME_CENTROSOME_MATURATION	P		0.0019	0.0016	0.0025			3	0.0019661
755	BIOCARTA_CTCF_PATHWAY	KEGG_BASAL_CELL_CARCINOMA	P			0.003		0.0013		2	0.00197484
756	BIOCARTA_INTEGRIN_PATHWAY	BIOCARTA_LONGEVITY_PATHWAY	P		0.0275			0.000142105		2	0.00197684
757	BIOCARTA_AKT_PATHWAY	BIOCARTA_IL7_PATHWAY	P	0.0166				0.000236842		2	0.00198282
758	BIOCARTA_IGF1MTOR_PATHWAY	REACTOME_CHYLOMICRON_MEDIATED_LIPID_TRANSPORT	P	0.0227				0.000173684		2	0.00198561
759	BIOCARTA_FMLP_PATHWAY	KEGG_GRAFT_VERSUS_HOST_DISEASE	P			0.0002		0.0198		2	0.00198997
760	BIOCARTA_RELA_PATHWAY	REACTOME_ACTIVATION_OF_THE_PRE_REPLICATIVE_COMPLEX	P	0.0009				0.0044		2	0.00198997
761	BIOCARTA_CSK_PATHWAY	REACTOME_MRNA_3_END_PROCESSING	P	0.0022				0.0018		2	0.00198997
762	KEGG_NOD_LIKE_RECEPTOR_SIGNALING_PATHWAY	REACTOME_NEF_MEDIATES_DOWN_MODULATION_OF_CELL_SURFACE_RECEPTORS_BY_RECRUITING_THEM_TO_CLATHRIN_ADAPTERS	P		0.0142			0.000278947		2	0.00199024
763	BIOCARTA_IL17_PATHWAY	REACTOME_G2_M_TRANSITION	R	0.001				0.004		2	0.002
764	REACTOME_AMINO_ACID_TRANSPORT_ACROSS_THE_PLASMA_MEMBRANE	REACTOME_S_PHASE	P	0.0008			0.005			2	0.002
765	REACTOME_CHAPERONIN_MEDIATED_PROTEIN_FOLDING	REACTOME_VIF_MEDIATED_DEGRADATION_OF_APOBEC3G	P			0.002		0.002		2	0.002
766	BIOCARTA_GPCR_PATHWAY	REACTOME_STEROID_HORMONES	R	0.002				0.002		2	0.002
767	KEGG_COLORECTAL_CANCER	KEGG_LEISHMANIA_INFECTION	P			0.0031		0.0013		2	0.00200749
768	BIOCARTA_SALMONELLA_PATHWAY	KEGG_GLYCOSPHINGOLIPID_BIOSYNTHESIS_GLOBO_SERIES	R	0.0031				0.0013		2	0.00200749
769	BIOCARTA_PDGF_PATHWAY	BIOCARTA_VEGF_PATHWAY	P	0.0139			0.00029			2	0.00200774
770	KEGG_REGULATION_OF_AUTOPHAGY	REACTOME_S_PHASE	P	0.0117		0.000345				2	0.0020091
771	KEGG_PANTOTHENATE_AND_COA_BIOSYNTHESIS	KEGG_RNA_POLYMERASE	P			0.0027			0.0015	2	0.00201246
772	REACTOME_MICRORNA_BIOGENESIS	REACTOME_SEMA3A_PLEXIN_REPULSION_SIGNALING_BY_INHIBITING_INTEGRIN_ADHESION	R				0.00061	0.0067		2	0.00202163
773	BIOCARTA_IL17_PATHWAY	REACTOME_APCDC20_MEDIATED_DEGRADATION_OF_CYCLIN_B	R			0.0007			0.0059	2	0.00203224
774	KEGG_ANTIGEN_PROCESSING_AND_PRESENTATION	KEGG_CELL_CYCLE	P			0.0018	0.0023			2	0.0020347
775	REACTOME_GTP_HYDROLYSIS_AND_JOINING_OF_THE_60S_RIBOSOMAL_SUBUNIT	REACTOME_MRNA_SPLICING	P	0.0059	0.000705					2	0.00203949
776	BIOCARTA_ARF_PATHWAY	KEGG_LEISHMANIA_INFECTION	P		0.032	0.00013				2	0.00203961
777	KEGG_PORPHYRIN_AND_CHLOROPHYLL_METABOLISM	REACTOME_PACKAGING_OF_TELOMERE_ENDS	P		0.000615				0.0068	2	0.00204499
778	KEGG_HISTIDINE_METABOLISM	REACTOME_STEROID_METABOLISM	R				0.00026	0.0162		2	0.00205232
779	REACTOME_ACTIVATED_AMPK_STIMULATES_FATTY_ACID_OXIDATION_IN_MUSCLE	REACTOME_DNA_REPLICATION_PRE_INITIATION	P	0.0088					0.00048	2	0.00205524
780	BIOCARTA_G2_PATHWAY	KEGG_LYSOSOME	P				0.0009		0.0047	2	0.0020567
781	KEGG_PROTEASOME	REACTOME_ASSOCIATION_OF_TRIC_CCT_WITH_TARGET_PROTEINS_DURING_BIOSYNTHESIS	P			0.0047		0.0009		2	0.0020567
782	BIOCARTA_SPPA_PATHWAY	KEGG_VALINE_LEUCINE_AND_ISOLEUCINE_DEGRADATION	R				0.00034	0.0126		2	0.00206978
783	BIOCARTA_HCMV_PATHWAY	BIOCARTA_INSULIN_PATHWAY	P	0.0048				0.0009		2	0.00207846
784	BIOCARTA_PARKIN_PATHWAY	KEGG_BLADDER_CANCER	R		0.0119			0.000363158		2	0.00207884
785	REACTOME_FRS2_MEDIATED_ACTIVATION	REACTOME_TIE2_SIGNALING	P				0.0029	0.0015		2	0.00208567
786	BIOCARTA_CCR3_PATHWAY	KEGG_DRUG_METABOLISM_CYTOCHROME_P450	R				0.00024	0.0182		2	0.00208998
787	REACTOME_MRNA_SPLICING	REACTOME_THE_ROLE_OF_NEF_IN_HIV1_REPLICATION_AND_DISEASE_PATHOGENESIS	P	0.0019				0.0023		2	0.00209045
788	KEGG_MELANOMA	REACTOME_NA_CL_DEPENDENT_NEUROTRANSMITTER_TRANSPORTERS	P			0.0055	0.0008			2	0.00209762
789	REACTOME_OLFACTORY_SIGNALING_PATHWAY	REACTOME_SIGNALING_BY_EGFR	R			0.0022	0.002			2	0.00209762
790	REACTOME_PHOSPHORYLATION_OF_CD3_AND_TCR_ZETA_CHAINS	REACTOME_REGULATION_OF_GENE_EXPRESSION_IN_BETA_CELLS	P		0.0049			0.0009		2	0.0021
791	KEGG_STEROID_BIOSYNTHESIS	REACTOME_ENERGY_DEPENDENT_REGULATION_OF_MTOR_BY_LKB1_AMPK	R				0.0021	0.0021		2	0.0021
792	BIOCARTA_ATM_PATHWAY	REACTOME_G1_S_TRANSITION	P			0.000475		0.0093		2	0.00210178
793	REACTOME_POST_NMDA_RECEPTOR_ACTIVATION_EVENTS	REACTOME_TRAFFICKING_OF_GLUR2_CONTAINING_AMPA_RECEPTORS	P	0.0034		0.0013				2	0.00210238
794	KEGG_NITROGEN_METABOLISM	REACTOME_GLUCONEOGENESIS	P			0.000725		0.0061		2	0.00210297
795	REACTOME_ACTIVATION_OF_NMDA_RECEPTOR_UPON_GLUTAMATE_BINDING_AND_POSTSYNAPTIC_EVENTS	REACTOME_HIV1_TRANSCRIPTION_ELONGATION	P			0.0037		0.0012		2	0.00210713
796	KEGG_ABC_TRANSPORTERS	KEGG_PROXIMAL_TUBULE_BICARBONATE_RECLAMATION	P			0.00039		0.0114		2	0.00210855
797	KEGG_TYROSINE_METABOLISM	REACTOME_NA_CL_DEPENDENT_NEUROTRANSMITTER_TRANSPORTERS	P	0.0178			0.00025			2	0.0021095
798	BIOCARTA_BARRESTIN_PATHWAY	BIOCARTA_HCMV_PATHWAY	P			0.0009			0.005	2	0.00212132
799	BIOCARTA_P53_PATHWAY	KEGG_GLYCOSAMINOGLYCAN_DEGRADATION	P	0.003		0.0015				2	0.00212132
800	KEGG_ALANINE_ASPARTATE_AND_GLUTAMATE_METABOLISM	KEGG_ENDOMETRIAL_CANCER	P			0.000175		0.0259		2	0.00212897
801	REACTOME_GLUTATHIONE_CONJUGATION	REACTOME_XENOBIOTICS	R		0.0065	0.0007				2	0.00213307
802	BIOCARTA_PTEN_PATHWAY	KEGG_ANTIGEN_PROCESSING_AND_PRESENTATION	P			0.00068			0.0067	2	0.00213448
803	KEGG_THYROID_CANCER	REACTOME_INHIBITION_OF_INSULIN_SECRETION_BY_ADRENALINE_NORADRENALINE	R	0.0109				0.00042	0.0077	2	0.00213963
804	BIOCARTA_EGFR_SMRTE_PATHWAY	REACTOME_G2_M_TRANSITION	P		0.0051	0.0009				2	0.00214243
805	KEGG_RETINOL_METABOLISM	REACTOME_G2_M_TRANSITION	P			0.0017	0.0027			2	0.00214243
806	BIOCARTA_IL4_PATHWAY	REACTOME_SIGNALING_BY_PDGF	R	0.0119	0.00039					2	0.0021543
807	BIOCARTA_STEM_PATHWAY	REACTOME_FACILITATIVE_NA_INDEPENDENT_GLUCOSE_TRANSPORTERS	P		0.0015				0.0031	2	0.00215639
808	KEGG_ASCORBATE_AND_ALDARATE_METABOLISM	KEGG_HEDGEHOG_SIGNALING_PATHWAY	P		0.0075			0.00062		2	0.00215639
809	BIOCARTA_SPRY_PATHWAY	REACTOME_HUMAN_TAK1_ACTIVATES_NFKB_BY_PHOSPHORYLATION_AND_ACTIVATION_OF_IKKS_COMPLEX	P			0.000475		0.0098		2	0.00215754
810	BIOCARTA_HIVNEF_PATHWAY	BIOCARTA_INTRINSIC_PATHWAY	P	0.0013				0.0036		2	0.00216333
811	BIOCARTA_INTEGRIN_PATHWAY	REACTOME_CTLA4_INHIBITORY_SIGNALING	P			0.0025		0.0019		2	0.00217945
812	BIOCARTA_P53_PATHWAY	REACTOME_SYNTHESIS_OF_DNA	P	0.0068		0.0007				2	0.00218174
813	REACTOME_SEMA4D_INDUCED_CELL_MIGRATION_AND_GROWTH_CONE_COLLAPSE	REACTOME_TRANSLATION_INITIATION_COMPLEX_FORMATION	P		0.0034		0.0014			2	0.00218174
814	BIOCARTA_RACCYCD_PATHWAY	REACTOME_M_G1_TRANSITION	P	0.009		0.00053				2	0.00218403
815	BIOCARTA_P53_PATHWAY	REACTOME_RNA_POLYMERASE_III_TRANSCRIPTION_INITIATION	R		0.0118			0.000405263		2	0.0021868
816	KEGG_O_GLYCAN_BIOSYNTHESIS	REACTOME_GLUCONEOGENESIS	P	0.000275				0.0174		2	0.00218746
817	KEGG_PROXIMAL_TUBULE_BICARBONATE_RECLAMATION	REACTOME_SIGNALING_BY_WNT	P			0.00047		0.0102		2	0.00218952
818	BIOCARTA_CSK_PATHWAY	REACTOME_REGULATION_OF_GENE_EXPRESSION_IN_BETA_CELLS	P	0.0024				0.002		2	0.00219089
819	BIOCARTA_PTDINS_PATHWAY	REACTOME_GLUCOSE_AND_OTHER_SUGAR_SLC_TRANSPORTERS	P	0.0032		0.0015				2	0.00219089
820	KEGG_MATURITY_ONSET_DIABETES_OF_THE_YOUNG	REACTOME_PHOSPHORYLATION_OF_CD3_AND_TCR_ZETA_CHAINS	P		0.004			0.0012		2	0.00219089
821	REACTOME_AMINE_COMPOUND_SLC_TRANSPORTERS	REACTOME_G1_S_TRANSITION	P	0.0042		0.0021	0.0012			3	0.00219558
822	REACTOME_GAP_JUNCTION_TRAFFICKING	REACTOME_M_G1_TRANSITION	P			0.0027			0.0018	2	0.00220454
823	BIOCARTA_PDGF_PATHWAY	REACTOME_MITOTIC_PROMETAPHASE	P				0.0005	0.0098		2	0.00221359
824	BIOCARTA_NO1_PATHWAY	REACTOME_PECAM1_INTERACTIONS	R	0.0049					0.001	2	0.00221359
825	REACTOME_PLATELET_DEGRANULATION	REACTOME_SIGNALING_BY_WNT	P				0.0014	0.0035		2	0.00221359
826	KEGG_PANTOTHENATE_AND_COA_BIOSYNTHESIS	REACTOME_SIGNALING_BY_WNT	P				0.0012	0.0041		2	0.00221811
827	BIOCARTA_IGF1MTOR_PATHWAY	REACTOME_PI3K_AKT_SIGNALLING	P	0.0026	0.0019					2	0.00222261
828	KEGG_CELL_CYCLE	REACTOME_GLUCOSE_METABOLISM	P			0.0009	0.0055			2	0.00222486
829	REACTOME_AKT_PHOSPHORYLATES_TARGETS_IN_THE_CYTOSOL	REACTOME_PEPTIDE_CHAIN_ELONGATION	P				0.0009	0.0055		2	0.00222486
830	REACTOME_P130CAS_LINKAGE_TO_MAPK_SIGNALING_FOR_INTEGRINS	REACTOME_SMOOTH_MUSCLE_CONTRACTION	P				0.0007	0.0071		2	0.00222935
831	BIOCARTA_RNA_PATHWAY	KEGG_GRAFT_VERSUS_HOST_DISEASE	P			0.001			0.005	2	0.00223607
832	REACTOME_CENTROSOME_MATURATION	REACTOME_HORMONE_SENSITIVE_LIPASE_HSL_MEDIATED_TRIACYLGLYCEROL_HYDROLYSIS	P			0.0042		0.0012		2	0.00224499
833	BIOCARTA_DREAM_PATHWAY	KEGG_GLYCEROLIPID_METABOLISM	R		0.0042			0.0012		2	0.00224499
834	BIOCARTA_KERATINOCYTE_PATHWAY	KEGG_ARGININE_AND_PROLINE_METABOLISM	P			0.0056		0.0009		2	0.00224499
835	BIOCARTA_GPCR_PATHWAY	REACTOME_POST_CHAPERONIN_TUBULIN_FOLDING_PATHWAY	R	0.0063				0.0008		2	0.00224499
836	BIOCARTA_PAR1_PATHWAY	REACTOME_CHYLOMICRON_MEDIATED_LIPID_TRANSPORT	R		0.0194				0.00026	2	0.00224589
837	KEGG_O_GLYCAN_BIOSYNTHESIS	REACTOME_ACTIVATION_OF_BH3_ONLY_PROTEINS	P	0.0046		0.0011				2	0.00224944
838	BIOCARTA_ERK_PATHWAY	KEGG_LEISHMANIA_INFECTION	P			0.000685		0.0074		2	0.00225144
839	KEGG_FRUCTOSE_AND_MANNOSE_METABOLISM	KEGG_NITROGEN_METABOLISM	P			0.0015		0.0034		2	0.00225832
840	BIOCARTA_STATHMIN_PATHWAY	REACTOME_SYNTHESIS_OF_GLYCOSYLPHOSPHATIDYLINOSITOL	R		0.0032	0.0016				2	0.00226274
841	KEGG_PROTEIN_EXPORT	REACTOME_GLUCOSE_METABOLISM	P			0.000435	0.0019	0.0142		3	0.00227253
842	KEGG_O_GLYCAN_BIOSYNTHESIS	KEGG_RETINOL_METABOLISM	P			0.0074		0.0007		2	0.00227596
843	BIOCARTA_ECM_PATHWAY	BIOCARTA_IL7_PATHWAY	P	0.00038					0.0137	2	0.00228167
844	KEGG_SYSTEMIC_LUPUS_ERYTHEMATOSUS	REACTOME_CTLA4_INHIBITORY_SIGNALING	P		0.0015	0.001		0.008		3	0.00228943
845	KEGG_STEROID_BIOSYNTHESIS	REACTOME_SEMAPHORIN_INTERACTIONS	R			0.0035	0.0015			2	0.00229129
846	KEGG_TYROSINE_METABOLISM	REACTOME_FORMATION_OF_A_POOL_OF_FREE_40S_SUBUNITS	P	0.0139			0.00038			2	0.00229826
847	KEGG_ASCORBATE_AND_ALDARATE_METABOLISM	REACTOME_STEROID_HORMONES	P		0.001			0.0053		2	0.00230217
848	REACTOME_DUAL_INCISION_REACTION_IN_TC_NER	REACTOME_ENERGY_DEPENDENT_REGULATION_OF_MTOR_BY_LKB1_AMPK	R	0.0009	0.0059					2	0.00230434
849	BIOCARTA_ETS_PATHWAY	REACTOME_INNATE_IMMUNITY_SIGNALING	P			0.0007			0.0076	2	0.00230651
850	KEGG_CELL_CYCLE	REACTOME_G2_M_TRANSITION	P			0.0028	0.0019			2	0.00230651
851	KEGG_PORPHYRIN_AND_CHLOROPHYLL_METABOLISM	KEGG_SELENOAMINO_ACID_METABOLISM	P		0.000555			0.0096		2	0.00230825
852	BIOCARTA_SPPA_PATHWAY	KEGG_TYPE_I_DIABETES_MELLITUS	P			0.00041		0.0131		2	0.00231754
853	BIOCARTA_GH_PATHWAY	REACTOME_CYTOCHROME_P450_ARRANGED_BY_SUBSTRATE_TYPE	R	0.0011	0.0095			0.0012		3	0.00232327
854	BIOCARTA_SET_PATHWAY	BIOCARTA_WNT_PATHWAY	P				0.0012	0.0045		2	0.00232379
855	BIOCARTA_ARF_PATHWAY	BIOCARTA_ETS_PATHWAY	P		0.0292	0.000185				2	0.00232422
856	KEGG_PROTEIN_EXPORT	REACTOME_REGULATION_OF_LIPID_METABOLISM_BY_PEROXISOME_PROLIFERATOR_ACTIVATED_RECEPTOR_ALPHA	P	0.00053				0.0102		2	0.00232508
857	BIOCARTA_CD40_PATHWAY	REACTOME_PACKAGING_OF_TELOMERE_ENDS	P		0.014			0.0003875		2	0.00232916
858	BIOCARTA_LAIR_PATHWAY	REACTOME_OLFACTORY_SIGNALING_PATHWAY	R				0.0016		0.0034	2	0.00233238
859	BIOCARTA_NO2IL12_PATHWAY	KEGG_GLYCOSAMINOGLYCAN_BIOSYNTHESIS_HEPARAN_SULFATE	R			0.0032		0.0017		2	0.00233238
860	REACTOME_PREFOLDIN_MEDIATED_TRANSFER_OF_SUBSTRATE_TO_CCT_TRIC	REACTOME_TRAFFICKING_OF_AMPA_RECEPTORS	P	0.000155	0.0352					2	0.00233581
861	KEGG_ALLOGRAFT_REJECTION	REACTOME_CD28_DEPENDENT_PI3K_AKT_SIGNALING	P		0.0078			0.0007		2	0.00233666
862	BIOCARTA_PAR1_PATHWAY	REACTOME_CITRIC_ACID_CYCLE	R				0.0014		0.0039	2	0.00233666
863	BIOCARTA_D4GDI_PATHWAY	REACTOME_GTP_HYDROLYSIS_AND_JOINING_OF_THE_60S_RIBOSOMAL_SUBUNIT	P	0.0061			0.0009			2	0.00234307
864	BIOCARTA_CARM1_PATHWAY	BIOCARTA_CSK_PATHWAY	P	0.023				0.000238889	0.011	2	0.00234402
865	BIOCARTA_HCMV_PATHWAY	KEGG_LYSINE_DEGRADATION	P	0.014				0.000393333		2	0.00234663
866	KEGG_LEISHMANIA_INFECTION	REACTOME_ACTIVATION_OF_NMDA_RECEPTOR_UPON_GLUTAMATE_BINDING_AND_POSTSYNAPTIC_EVENTS	P			0.0019		0.0029		2	0.00234734
867	REACTOME_PURINE_METABOLISM	REACTOME_RNA_POLYMERASE_I_TRANSCRIPTION_INITIATION	P			0.0029		0.0019		2	0.00234734
868	BIOCARTA_EDG1_PATHWAY	BIOCARTA_PARKIN_PATHWAY	R		0.0349			0.000157895		2	0.00234745
869	BIOCARTA_CELL2CELL_PATHWAY	BIOCARTA_ERK_PATHWAY	P	0.0087		0.000635				2	0.00235043
870	BIOCARTA_RACCYCD_PATHWAY	REACTOME_SIGNALING_BY_WNT	P			0.00066		0.0084		2	0.00235457
871	BIOCARTA_AKT_PATHWAY	REACTOME_FORMATION_OF_A_POOL_OF_FREE_40S_SUBUNITS	P				0.0015	0.0037		2	0.00235584
872	KEGG_PROTEASOME	REACTOME_CLASS_B2_SECRETIN_FAMILY_RECEPTORS	P			0.0013	0.0043			2	0.00236432
873	KEGG_GLUTATHIONE_METABOLISM	KEGG_NOTCH_SIGNALING_PATHWAY	P	0.0007	0.008					2	0.00236643
874	REACTOME_FURTHER_PLATELET_RELEASATE	REACTOME_NA_CL_DEPENDENT_NEUROTRANSMITTER_TRANSPORTERS	P				0.00043	0.0132		2	0.00238244
875	BIOCARTA_IL3_PATHWAY	REACTOME_TCR_SIGNALING	R	0.0109				0.000521053		2	0.00238316
876	BIOCARTA_P53_PATHWAY	REACTOME_RNA_POLYMERASE_III_TRANSCRIPTION	R		0.0057			0.001		2	0.00238747
877	REACTOME_GLUCAGON_SIGNALING_IN_METABOLIC_REGULATION	REACTOME_UNFOLDED_PROTEIN_RESPONSE	R		0.001			0.0057		2	0.00238747
878	BIOCARTA_CK1_PATHWAY	KEGG_GLYCEROLIPID_METABOLISM	R		0.00031			0.0184		2	0.0023883
879	KEGG_ANTIGEN_PROCESSING_AND_PRESENTATION	KEGG_LIMONENE_AND_PINENE_DEGRADATION	P		0.0059			0.00096875		2	0.00239074
880	BIOCARTA_BARRESTIN_SRC_PATHWAY	KEGG_LEISHMANIA_INFECTION	P			0.0011		0.0052		2	0.00239165
881	BIOCARTA_PARKIN_PATHWAY	REACTOME_ENERGY_DEPENDENT_REGULATION_OF_MTOR_BY_LKB1_AMPK	R		0.0011			0.0052		2	0.00239165
882	BIOCARTA_BARR_MAPK_PATHWAY	KEGG_TYPE_I_DIABETES_MELLITUS	P	0.0239		0.00024				2	0.00239499
883	BIOCARTA_IL3_PATHWAY	KEGG_AUTOIMMUNE_THYROID_DISEASE	R	0.014				0.000411111		2	0.00239907
884	BIOCARTA_TNFR2_PATHWAY	KEGG_SYSTEMIC_LUPUS_ERYTHEMATOSUS	P		0.0024			0.0024		2	0.0024
885	BIOCARTA_NO1_PATHWAY	KEGG_GLYCOSPHINGOLIPID_BIOSYNTHESIS_LACTO_AND_NEOLACTO_SERIES	R	0.0024					0.0024	2	0.0024
886	BIOCARTA_ACTINY_PATHWAY	BIOCARTA_CYTOKINE_PATHWAY	P		0.018			0.00032		2	0.0024
887	KEGG_ALLOGRAFT_REJECTION	REACTOME_LOSS_OF_NLP_FROM_MITOTIC_CENTROSOMES	P		0.0264	0.00022				2	0.00240998
888	REACTOME_THE_ROLE_OF_NEF_IN_HIV1_REPLICATION_AND_DISEASE_PATHOGENESIS	REACTOME_TRANSLOCATION_OF_ZAP70_TO_IMMUNOLOGICAL_SYNAPSE	P		0.0061	0.003		0.000766667		3	0.00241186
889	BIOCARTA_TPO_PATHWAY	REACTOME_POLYMERASE_SWITCHING	R				0.00091	0.0064		2	0.0024133
890	KEGG_GLYCOSAMINOGLYCAN_BIOSYNTHESIS_KERATAN_SULFATE	REACTOME_CYCLIN_E_ASSOCIATED_EVENTS_DURING_G1_S_TRANSITION_	P				0.00055		0.0106	2	0.00241454
891	REACTOME_DARPP32_EVENTS	REACTOME_SPHINGOLIPID_METABOLISM	R		0.0053			0.0011		2	0.00241454
892	KEGG_ANTIGEN_PROCESSING_AND_PRESENTATION	REACTOME_METABOLISM_OF_RNA	P		0.0065			0.0009		2	0.00241868
893	KEGG_HISTIDINE_METABOLISM	KEGG_STEROID_BIOSYNTHESIS	R				0.0013	0.0045		2	0.00241868
894	BIOCARTA_G2_PATHWAY	REACTOME_LOSS_OF_NLP_FROM_MITOTIC_CENTROSOMES	P		0.0049				0.0012	2	0.00242487
895	BIOCARTA_IGF1MTOR_PATHWAY	BIOCARTA_PROTEASOME_PATHWAY	P	0.0049				0.0012		2	0.00242487
896	KEGG_ARGININE_AND_PROLINE_METABOLISM	REACTOME_SIGNALING_BY_WNT	P			0.001		0.0059		2	0.00242899
897	KEGG_GLYCOLYSIS_GLUCONEOGENESIS	REACTOME_EARLY_PHASE_OF_HIV_LIFE_CYCLE	R				0.0011	0.0054		2	0.00243721
898	REACTOME_JNK_PHOSPHORYLATION_AND_ACTIVATION_MEDIATED_BY_ACTIVATED_HUMAN_TAK1	REACTOME_SIGNALING_BY_BMP	R	0.0017					0.0035	2	0.00243926
899	BIOCARTA_KERATINOCYTE_PATHWAY	KEGG_GLYCEROLIPID_METABOLISM	R		0.0023		0.0026			2	0.0024454
900	REACTOME_NRAGE_SIGNALS_DEATH_THROUGH_JNK	REACTOME_RETROGRADE_NEUROTROPHIN_SIGNALLING	P	0.006				0.001		2	0.00244949
901	KEGG_AMINOACYL_TRNA_BIOSYNTHESIS	REACTOME_AMINO_ACID_TRANSPORT_ACROSS_THE_PLASMA_MEMBRANE	R		0.00039			0.0154		2	0.00245071
902	REACTOME_PACKAGING_OF_TELOMERE_ENDS	REACTOME_PHOSPHORYLATION_OF_CD3_AND_TCR_ZETA_CHAINS	P		0.0009			0.0067		2	0.00245561
903	BIOCARTA_INTRINSIC_PATHWAY	REACTOME_APOPTOSIS_INDUCED_DNA_FRAGMENTATION	P	0.0064				0.000946667		2	0.00246144
904	KEGG_PROPANOATE_METABOLISM	KEGG_TYPE_II_DIABETES_MELLITUS	R				0.00023	0.0264		2	0.00246414
905	BIOCARTA_CCR5_PATHWAY	KEGG_ARACHIDONIC_ACID_METABOLISM	R	0.0032				0.0019		2	0.00246577
906	KEGG_INOSITOL_PHOSPHATE_METABOLISM	REACTOME_ACTIVATION_OF_BH3_ONLY_PROTEINS	R		0.0399			0.000152632		2	0.00246779
907	BIOCARTA_INTRINSIC_PATHWAY	BIOCARTA_P53_PATHWAY	P	0.0047			0.0013			2	0.00247184
908	KEGG_GLYCOSYLPHOSPHATIDYLINOSITOL_GPI_ANCHOR_BIOSYNTHESIS	REACTOME_LAGGING_STRAND_SYNTHESIS	P	0.0034				0.0018		2	0.00247386
909	REACTOME_ADHERENS_JUNCTIONS_INTERACTIONS	REACTOME_RETROGRADE_NEUROTROPHIN_SIGNALLING	P		0.0343			0.000178947		2	0.00247748
910	KEGG_AMINOACYL_TRNA_BIOSYNTHESIS	KEGG_SULFUR_METABOLISM	R		0.0015			0.0041		2	0.00247992
911	KEGG_SNARE_INTERACTIONS_IN_VESICULAR_TRANSPORT	REACTOME_PACKAGING_OF_TELOMERE_ENDS	P		0.0088			0.0007		2	0.00248193
912	KEGG_GLYCOSPHINGOLIPID_BIOSYNTHESIS_LACTO_AND_NEOLACTO_SERIES	REACTOME_ADP_SIGNALLING_THROUGH_P2Y_PURINOCEPTOR_12	R	0.002					0.0031	2	0.00248998
913	REACTOME_CHAPERONIN_MEDIATED_PROTEIN_FOLDING	REACTOME_CYCLIN_E_ASSOCIATED_EVENTS_DURING_G1_S_TRANSITION_	P			0.0009		0.0069		2	0.00249199
914	BIOCARTA_CCR3_PATHWAY	BIOCARTA_PARKIN_PATHWAY	R		0.0089			0.0007		2	0.002496
915	BIOCARTA_CTLA4_PATHWAY	REACTOME_OLFACTORY_SIGNALING_PATHWAY	R	0.0182		0.0015	0.00057			3	0.00249658
916	BIOCARTA_RELA_PATHWAY	REACTOME_TRAFFICKING_OF_GLUR2_CONTAINING_AMPA_RECEPTORS	P	0.0008				0.0078		2	0.002498
917	KEGG_GRAFT_VERSUS_HOST_DISEASE	REACTOME_ACTIVATION_OF_ATR_IN_RESPONSE_TO_REPLICATION_STRESS	P			0.000325		0.0192		2	0.002498
918	BIOCARTA_GPCR_PATHWAY	KEGG_OXIDATIVE_PHOSPHORYLATION	R	0.0012					0.0052	2	0.002498
919	KEGG_P53_SIGNALING_PATHWAY	KEGG_SPHINGOLIPID_METABOLISM	R		0.0039			0.0054	0.0016	2	0.002498
920	KEGG_APOPTOSIS	KEGG_SULFUR_METABOLISM	R		0.0025			0.0025		2	0.0025
921	BIOCARTA_INTRINSIC_PATHWAY	REACTOME_G1_PHASE	R		0.0033				0.0019	2	0.002504
922	BIOCARTA_CCR5_PATHWAY	REACTOME_PHASE_1_FUNCTIONALIZATION_OF_COMPOUNDS	R	0.0015					0.0042	2	0.00250998
923	REACTOME_DARPP32_EVENTS	REACTOME_SEROTONIN_RECEPTORS	R		0.000415				0.0152	2	0.00251157
924	KEGG_ABC_TRANSPORTERS	REACTOME_TRAF6_MEDIATED_INDUCTION_OF_THE_ANTIVIRAL_CYTOKINE_IFN_ALPHA_BETA_CASCADE	P			0.0079		0.0008		2	0.00251396
925	BIOCARTA_STATHMIN_PATHWAY	REACTOME_APOPTOTIC_CLEAVAGE_OF_CELL_ADHESION_PROTEINS	R			0.0008		0.0079		2	0.00251396
926	REACTOME_GENERATION_OF_SECOND_MESSENGER_MOLECULES	REACTOME_MRNA_SPLICING	P		0.0049			0.0013		2	0.00252389
927	KEGG_AMYOTROPHIC_LATERAL_SCLEROSIS_ALS	REACTOME_CASPASE_MEDIATED_CLEAVAGE_OF_CYTOSKELETAL_PROTEINS	P	0.0029					0.0022	2	0.00252587
928	KEGG_DRUG_METABOLISM_CYTOCHROME_P450	KEGG_PATHOGENIC_ESCHERICHIA_COLI_INFECTION	R				0.0009	0.0071		2	0.00252784
929	BIOCARTA_MITOCHONDRIA_PATHWAY	REACTOME_MRNA_SPLICING	P	0.0032				0.002		2	0.00252982
930	KEGG_ANTIGEN_PROCESSING_AND_PRESENTATION	REACTOME_SEMA4D_IN_SEMAPHORIN_SIGNALING	P		0.008				0.0008	2	0.00252982
931	KEGG_ANTIGEN_PROCESSING_AND_PRESENTATION	REACTOME_TRANSPORT_OF_MATURE_MRNA_DERIVED_FROM_AN_INTRON_CONTAINING_TRANSCRIPT	P		0.012			0.000533333		2	0.00252982
932	BIOCARTA_TALL1_PATHWAY	REACTOME_TRANSLOCATION_OF_ZAP70_TO_IMMUNOLOGICAL_SYNAPSE	R	0.0043					0.0015	2	0.00253969
933	BIOCARTA_SET_PATHWAY	REACTOME_NUCLEAR_RECEPTOR_TRANSCRIPTION_PATHWAY	P	0.0009				0.0072		2	0.00254558
934	KEGG_RETINOL_METABOLISM	REACTOME_SIGNALING_BY_WNT	P				0.0012	0.0054		2	0.00254558
935	REACTOME_ACTIVATION_OF_RAC	REACTOME_LOSS_OF_NLP_FROM_MITOTIC_CENTROSOMES	P		0.0009				0.0072	2	0.00254558
936	REACTOME_AMINE_COMPOUND_SLC_TRANSPORTERS	REACTOME_TRAFFICKING_OF_AMPA_RECEPTORS	P	0.0103		0.00063				2	0.00254735
937	REACTOME_ASSOCIATION_OF_TRIC_CCT_WITH_TARGET_PROTEINS_DURING_BIOSYNTHESIS	REACTOME_STABILIZATION_OF_P53	P			0.005		0.0013		2	0.00254951
938	BIOCARTA_G2_PATHWAY	KEGG_BASE_EXCISION_REPAIR	P		0.0093				0.0007	2	0.00255147
939	BIOCARTA_G2_PATHWAY	KEGG_GLUTATHIONE_METABOLISM	P	0.0021	0.0031					2	0.00255147
940	BIOCARTA_P38MAPK_PATHWAY	REACTOME_TRAFFICKING_OF_GLUR2_CONTAINING_AMPA_RECEPTORS	P			0.000355		0.0184		2	0.00255578
941	BIOCARTA_NFKB_PATHWAY	REACTOME_G2_M_CHECKPOINTS	P	0.0073				0.0009		2	0.0025632
942	KEGG_ARGININE_AND_PROLINE_METABOLISM	KEGG_LEISHMANIA_INFECTION	P			0.0044		0.0015		2	0.00256905
943	KEGG_GLYCOSAMINOGLYCAN_DEGRADATION	REACTOME_THE_ROLE_OF_NEF_IN_HIV1_REPLICATION_AND_DISEASE_PATHOGENESIS	P	0.0012				0.0055		2	0.00256905
944	KEGG_RIBOSOME	REACTOME_P130CAS_LINKAGE_TO_MAPK_SIGNALING_FOR_INTEGRINS	R		0.0315				0.00021	2	0.00257196
945	REACTOME_PD1_SIGNALING	REACTOME_PEPTIDE_CHAIN_ELONGATION	P		0.0039			0.0017		2	0.00257488
946	BIOCARTA_IL4_PATHWAY	KEGG_ASCORBATE_AND_ALDARATE_METABOLISM	R	0.001	0.0067					2	0.00258844
947	KEGG_ANTIGEN_PROCESSING_AND_PRESENTATION	REACTOME_TRANSPORT_OF_THE_SLBP_INDEPENDENT_MATURE_MRNA	P		0.017			0.000394737		2	0.00259047
948	KEGG_PORPHYRIN_AND_CHLOROPHYLL_METABOLISM	REACTOME_MUSCLE_CONTRACTION	P		0.0061		0.0019	0.0015		3	0.00259055
949	KEGG_THYROID_CANCER	REACTOME_ADP_SIGNALLING_THROUGH_P2Y_PURINOCEPTOR_12	R	0.0168				0.0004	0.0167	2	0.0025923
950	REACTOME_HOST_INTERACTIONS_OF_HIV_FACTORS	REACTOME_METABOLISM_OF_CARBOHYDRATES	P			0.0056			0.0012	2	0.0025923
951	BIOCARTA_NTHI_PATHWAY	KEGG_VASOPRESSIN_REGULATED_WATER_REABSORPTION	P	0.0143				0.000472222		2	0.00259861
952	REACTOME_LOSS_OF_NLP_FROM_MITOTIC_CENTROSOMES	REACTOME_SYNTHESIS_OF_DNA	R		0.0013			0.0052		2	0.0026
953	BIOCARTA_P53_PATHWAY	REACTOME_SPHINGOLIPID_METABOLISM	R		0.0097			0.0007		2	0.00260576
954	REACTOME_AMINO_ACID_TRANSPORT_ACROSS_THE_PLASMA_MEMBRANE	REACTOME_PKA_ACTIVATION	R		0.0007			0.0098		2	0.00261916
955	BIOCARTA_FMLP_PATHWAY	KEGG_VIRAL_MYOCARDITIS	P			0.0053			0.0013	2	0.00262488
956	KEGG_NITROGEN_METABOLISM	KEGG_PORPHYRIN_AND_CHLOROPHYLL_METABOLISM	P			0.003		0.0023		2	0.00262679
957	BIOCARTA_ERK_PATHWAY	REACTOME_AMINE_COMPOUND_SLC_TRANSPORTERS	P			0.0017		0.0041		2	0.00264008
958	KEGG_PENTOSE_AND_GLUCURONATE_INTERCONVERSIONS	KEGG_SNARE_INTERACTIONS_IN_VESICULAR_TRANSPORT	P		0.0271			0.000257895		2	0.00264366
959	BIOCARTA_GPCR_PATHWAY	KEGG_THYROID_CANCER	R	0.007				0.001		2	0.00264575
960	KEGG_ABC_TRANSPORTERS	REACTOME_METABOLISM_OF_CARBOHYDRATES	P			0.0028			0.0025	2	0.00264575
961	BIOCARTA_INTRINSIC_PATHWAY	REACTOME_LIPOPROTEIN_METABOLISM	R		0.01				0.0007	2	0.00264575
962	KEGG_FRUCTOSE_AND_MANNOSE_METABOLISM	REACTOME_SIGNALING_BY_WNT	P			0.000445		0.0158		2	0.0026516
963	BIOCARTA_BARRESTIN_PATHWAY	BIOCARTA_TOLL_PATHWAY	P			0.0015			0.0047	2	0.00265518
964	BIOCARTA_ARF_PATHWAY	KEGG_HISTIDINE_METABOLISM	R				0.0012		0.0059	2	0.00266083
965	BIOCARTA_AKT_PATHWAY	BIOCARTA_PPARA_PATHWAY	P				0.0079	0.0009		2	0.00266646
966	BIOCARTA_MTA3_PATHWAY	REACTOME_EARLY_PHASE_OF_HIV_LIFE_CYCLE	P		0.0079				0.0009	2	0.00266646
967	BIOCARTA_EGFR_SMRTE_PATHWAY	KEGG_CYSTEINE_AND_METHIONINE_METABOLISM	P		0.0023	0.0031				2	0.00267021
968	BIOCARTA_DC_PATHWAY	KEGG_TERPENOID_BACKBONE_BIOSYNTHESIS	R	0.0017				0.0042		2	0.00267208
969	KEGG_ABC_TRANSPORTERS	REACTOME_AMINE_COMPOUND_SLC_TRANSPORTERS	P	0.0159		0.00045				2	0.00267488
970	REACTOME_RNA_POLYMERASE_III_TRANSCRIPTION_INITIATION_FROM_TYPE_2_PROMOTER	REACTOME_TRANSPORT_OF_MATURE_MRNA_DERIVED_FROM_AN_INTRON_CONTAINING_TRANSCRIPT	P		0.0389			0.000184211		2	0.0026769
971	KEGG_AUTOIMMUNE_THYROID_DISEASE	REACTOME_CD28_DEPENDENT_PI3K_AKT_SIGNALING	P		0.0379			0.000189474		2	0.00267975
972	KEGG_ACUTE_MYELOID_LEUKEMIA	KEGG_SYSTEMIC_LUPUS_ERYTHEMATOSUS	P			0.004		0.0018		2	0.00268328
973	REACTOME_DNA_REPLICATION_PRE_INITIATION	REACTOME_TELOMERE_MAINTENANCE	P				0.0015	0.0048		2	0.00268328
974	REACTOME_FORMATION_OF_TUBULIN_FOLDING_INTERMEDIATES_BY_CCT_TRIC	REACTOME_TRAFFICKING_OF_AMPA_RECEPTORS	P	0.0015				0.0048		2	0.00268328
975	BIOCARTA_CYTOKINE_PATHWAY	KEGG_TERPENOID_BACKBONE_BIOSYNTHESIS	R	0.0008				0.009		2	0.00268328
976	REACTOME_AKT_PHOSPHORYLATES_TARGETS_IN_THE_CYTOSOL	REACTOME_FORMATION_OF_A_POOL_OF_FREE_40S_SUBUNITS	P				0.0007	0.0103		2	0.00268514
977	BIOCARTA_G2_PATHWAY	KEGG_TYROSINE_METABOLISM	P		0.0258		0.00028			2	0.00268775
978	KEGG_BASE_EXCISION_REPAIR	REACTOME_COMMON_PATHWAY	P	0.0177			0.00041			2	0.00269388
979	KEGG_VALINE_LEUCINE_AND_ISOLEUCINE_DEGRADATION	REACTOME_BIOLOGICAL_OXIDATIONS	R		0.0454		0.00016			2	0.00269518
980	KEGG_SYSTEMIC_LUPUS_ERYTHEMATOSUS	REACTOME_ACTIVATION_OF_THE_PRE_REPLICATIVE_COMPLEX	P			0.0026		0.0028		2	0.00269815
981	REACTOME_BOTULINUM_NEUROTOXICITY	REACTOME_LOSS_OF_NLP_FROM_MITOTIC_CENTROSOMES	R	0.0104				0.0007		2	0.00269815
982	KEGG_UBIQUITIN_MEDIATED_PROTEOLYSIS	REACTOME_INACTIVATION_OF_APC_VIA_DIRECT_INHIBITION_OF_THE_APCOMPLEX	P			0.0081			0.0009	2	0.0027
983	KEGG_AUTOIMMUNE_THYROID_DISEASE	REACTOME_SHCMEDIATED_CASCADE	P			0.001		0.0073		2	0.00270185
984	BIOCARTA_AGR_PATHWAY	KEGG_SYSTEMIC_LUPUS_ERYTHEMATOSUS	P		0.0012	0.0061				2	0.00270555
985	REACTOME_ACTIVATED_TAK1_MEDIATES_P38_MAPK_ACTIVATION	REACTOME_DUAL_INCISION_REACTION_IN_TC_NER	R	0.0012	0.0061					2	0.00270555
986	REACTOME_DUAL_INCISION_REACTION_IN_TC_NER	REACTOME_FORMATION_OF_THE_EARLY_ELONGATION_COMPLEX	P				0.00047	0.0156	0.0328	2	0.00270777
987	KEGG_TYROSINE_METABOLISM	REACTOME_PEPTIDE_CHAIN_ELONGATION	P	0.0105			0.0007			2	0.00271109
988	KEGG_STEROID_HORMONE_BIOSYNTHESIS	REACTOME_PD1_SIGNALING	P		0.0041			0.0018		2	0.00271662
989	BIOCARTA_KERATINOCYTE_PATHWAY	REACTOME_BIOLOGICAL_OXIDATIONS	R		0.0041		0.0018			2	0.00271662
990	BIOCARTA_MEF2D_PATHWAY	REACTOME_FORMATION_OF_TUBULIN_FOLDING_INTERMEDIATES_BY_CCT_TRIC	R	0.0041					0.0018	2	0.00271662
991	REACTOME_ACTIVATION_OF_ATR_IN_RESPONSE_TO_REPLICATION_STRESS	REACTOME_MITOTIC_PROMETAPHASE	P			0.0074		0.001		2	0.00272029
992	REACTOME_EGFR_DOWNREGULATION	REACTOME_TIE2_SIGNALING	R			0.0007			0.0106	2	0.00272397
993	BIOCARTA_GH_PATHWAY	REACTOME_PHASE_1_FUNCTIONALIZATION_OF_COMPOUNDS	R	0.0049	0.0023			0.0018		3	0.0027273
994	BIOCARTA_MET_PATHWAY	BIOCARTA_PML_PATHWAY	P		0.0173			0.00043125		2	0.00273141
995	KEGG_ONE_CARBON_POOL_BY_FOLATE	KEGG_PEROXISOME	P	0.0044	0.0017					2	0.00273496
996	BIOCARTA_ETS_PATHWAY	REACTOME_MAP_KINASES_ACTIVATION_IN_TLR_CASCADE	P			0.0026		0.0029		2	0.00274591
997	BIOCARTA_EIF4_PATHWAY	BIOCARTA_PARKIN_PATHWAY	R		0.0155			0.0004875		2	0.00274886
998	KEGG_ASCORBATE_AND_ALDARATE_METABOLISM	KEGG_SNARE_INTERACTIONS_IN_VESICULAR_TRANSPORT	P		0.0084			0.0009		2	0.00274955
999	KEGG_TASTE_TRANSDUCTION	KEGG_TYPE_I_DIABETES_MELLITUS	P	0.0108				0.0007		2	0.00274955
1000	REACTOME_PLATELET_ADHESION_TO_EXPOSED_COLLAGEN	REACTOME_RNA_POLYMERASE_III_TRANSCRIPTION	P	0.0109					0.0007	2	0.00276225
1001	BIOCARTA_STEM_PATHWAY	KEGG_ASCORBATE_AND_ALDARATE_METABOLISM	P		0.0085			0.0009		2	0.00276586
1002	BIOCARTA_ERK_PATHWAY	REACTOME_NA_CL_DEPENDENT_NEUROTRANSMITTER_TRANSPORTERS	P				0.001	0.0077		2	0.00277489
1003	KEGG_NUCLEOTIDE_EXCISION_REPAIR	REACTOME_ACTIVATED_AMPK_STIMULATES_FATTY_ACID_OXIDATION_IN_MUSCLE	P	0.0007					0.011	2	0.00277489
1004	BIOCARTA_ETS_PATHWAY	KEGG_B_CELL_RECEPTOR_SIGNALING_PATHWAY	P			0.0011			0.007	2	0.00277489
1005	KEGG_PENTOSE_PHOSPHATE_PATHWAY	KEGG_PROTEIN_EXPORT	P	0.0035				0.0022		2	0.00277489
1006	KEGG_TYPE_I_DIABETES_MELLITUS	REACTOME_GENERIC_TRANSCRIPTION_PATHWAY	P	0.0294				0.000263158		2	0.00278152
1007	REACTOME_MICRORNA_BIOGENESIS	REACTOME_TRANSLOCATION_OF_ZAP70_TO_IMMUNOLOGICAL_SYNAPSE	P		0.0111			0.0007		2	0.00278747
1008	KEGG_ASCORBATE_AND_ALDARATE_METABOLISM	KEGG_STEROID_HORMONE_BIOSYNTHESIS	R	0.0037			0.0021			2	0.00278747
1009	KEGG_TASTE_TRANSDUCTION	REACTOME_ACTIVATION_OF_ATR_IN_RESPONSE_TO_REPLICATION_STRESS	P	0.0173				0.0018	0.00045	2	0.00279016
1010	KEGG_ACUTE_MYELOID_LEUKEMIA	KEGG_ANTIGEN_PROCESSING_AND_PRESENTATION	P			0.0019		0.0041		2	0.00279106
1011	REACTOME_EXTENSION_OF_TELOMERES	REACTOME_LOSS_OF_NLP_FROM_MITOTIC_CENTROSOMES	R		0.0161			0.000484211		2	0.00279209
1012	BIOCARTA_CCR3_PATHWAY	REACTOME_TRAFFICKING_OF_GLUR2_CONTAINING_AMPA_RECEPTORS	P			0.003			0.0026	2	0.00279285
1013	BIOCARTA_COMP_PATHWAY	KEGG_ANTIGEN_PROCESSING_AND_PRESENTATION	P		0.0065			0.0012		2	0.00279285
1014	BIOCARTA_FMLP_PATHWAY	KEGG_ABC_TRANSPORTERS	P			0.0034		0.0023		2	0.00279643
1015	REACTOME_DNA_REPLICATION_PRE_INITIATION	REACTOME_SIGNALING_BY_WNT	P			0.0009	0.0087			2	0.00279821
1016	REACTOME_NCAM1_INTERACTIONS	REACTOME_STEROID_HORMONES	R	0.0028			0.0028			2	0.0028
1017	BIOCARTA_CK1_PATHWAY	REACTOME_GS_ALPHA_MEDIATED_EVENTS_IN_GLUCAGON_SIGNALLING	R		0.0016	0.0049				2	0.0028
1018	KEGG_SYSTEMIC_LUPUS_ERYTHEMATOSUS	REACTOME_NEF_MEDIATES_DOWN_MODULATION_OF_CELL_SURFACE_RECEPTORS_BY_RECRUITING_THEM_TO_CLATHRIN_ADAPTERS	P		0.0347			0.000226316		2	0.00280235
1019	BIOCARTA_TNFR2_PATHWAY	REACTOME_APOPTOSIS_INDUCED_DNA_FRAGMENTATION	P		0.0113			0.0007		2	0.00281247
1020	BIOCARTA_D4GDI_PATHWAY	REACTOME_TRANSLATION	P	0.0072			0.0011			2	0.00281425
1021	BIOCARTA_PML_PATHWAY	KEGG_VIBRIO_CHOLERAE_INFECTION	P	0.0018				0.0044		2	0.00281425
1022	KEGG_GLYCOSYLPHOSPHATIDYLINOSITOL_GPI_ANCHOR_BIOSYNTHESIS	REACTOME_DARPP32_EVENTS	R		0.0088	0.0009				2	0.00281425
1023	KEGG_GLIOMA	REACTOME_CONVERSION_FROM_APC_CDC20_TO_APC_CDH1_IN_LATE_ANAPHASE	R	0.0163				0.0004875		2	0.00281891
1024	BIOCARTA_FCER1_PATHWAY	KEGG_BLADDER_CANCER	R		0.0151			0.000526667		2	0.00282005
1025	BIOCARTA_IGF1MTOR_PATHWAY	REACTOME_COSTIMULATION_BY_THE_CD28_FAMILY	P	0.005	0.0016					2	0.00282843
1026	KEGG_ANTIGEN_PROCESSING_AND_PRESENTATION	REACTOME_ACTIVATION_OF_THE_PRE_REPLICATIVE_COMPLEX	P			0.0016			0.005	2	0.00282843
1027	BIOCARTA_HCMV_PATHWAY	KEGG_BASAL_CELL_CARCINOMA	P	0.0211		0.0009		0.0012		3	0.0028351
1028	BIOCARTA_AMI_PATHWAY	BIOCARTA_P53_PATHWAY	P	0.0054			0.0015			2	0.00284605
1029	BIOCARTA_PML_PATHWAY	KEGG_ABC_TRANSPORTERS	P		0.0054			0.0015		2	0.00284605
1030	KEGG_REGULATION_OF_AUTOPHAGY	REACTOME_CELL_CYCLE_CHECKPOINTS	P	0.012		0.000675				2	0.00284605
1031	REACTOME_GAP_JUNCTION_ASSEMBLY	REACTOME_M_G1_TRANSITION	P			0.000705			0.0115	2	0.00284737
1032	BIOCARTA_HCMV_PATHWAY	KEGG_ARGININE_AND_PROLINE_METABOLISM	P	0.0074				0.0011		2	0.00285307
1033	BIOCARTA_ARENRF2_PATHWAY	REACTOME_ACTIVATION_OF_THE_AP1_FAMILY_OF_TRANSCRIPTION_FACTORS	P		0.0043			0.0019		2	0.00285832
1034	KEGG_ARGININE_AND_PROLINE_METABOLISM	REACTOME_TRANSLOCATION_OF_ZAP70_TO_IMMUNOLOGICAL_SYNAPSE	P		0.0134			0.0006125		2	0.00286487
1035	BIOCARTA_ALK_PATHWAY	BIOCARTA_PPARA_PATHWAY	R		0.0068				0.00121	2	0.00286845
1036	REACTOME_CDT1_ASSOCIATION_WITH_THE_CDC6_ORC_ORIGIN_COMPLEX	REACTOME_CHAPERONIN_MEDIATED_PROTEIN_FOLDING	P			0.0015		0.0055		2	0.00287228
1037	KEGG_P53_SIGNALING_PATHWAY	REACTOME_CYTOCHROME_P450_ARRANGED_BY_SUBSTRATE_TYPE	R	0.00022	0.0375					2	0.00287228
1038	BIOCARTA_ACH_PATHWAY	REACTOME_MUSCLE_CONTRACTION	P				0.0026		0.0032	2	0.00288444
1039	BIOCARTA_EGF_PATHWAY	KEGG_TYROSINE_METABOLISM	R	0.0032					0.0026	2	0.00288444
1040	BIOCARTA_RHO_PATHWAY	KEGG_CYTOSOLIC_DNA_SENSING_PATHWAY	P				0.00046	0.0182		2	0.00289344
1041	REACTOME_ACTIVATION_OF_RAC	REACTOME_PURINE_METABOLISM	P		0.027			0.000310526		2	0.00289555
1042	REACTOME_ACTIVATED_AMPK_STIMULATES_FATTY_ACID_OXIDATION_IN_MUSCLE	REACTOME_EXTENSION_OF_TELOMERES	P	0.0024					0.0035	2	0.00289828
1043	BIOCARTA_IGF1_PATHWAY	REACTOME_APOPTOTIC_EXECUTION_PHASE	P		0.012			0.0007		2	0.00289828
1044	KEGG_TRYPTOPHAN_METABOLISM	REACTOME_APCDC20_MEDIATED_DEGRADATION_OF_CYCLIN_B	P		0.012			0.0007		2	0.00289828
1045	KEGG_SULFUR_METABOLISM	KEGG_TGF_BETA_SIGNALING_PATHWAY	R		0.0028			0.003		2	0.00289828
1046	REACTOME_G2_M_TRANSITION	REACTOME_GLUCOSE_METABOLISM	P	0.0158		0.000535				2	0.0029074
1047	BIOCARTA_ETS_PATHWAY	REACTOME_CENTROSOME_MATURATION	P		0.0094	0.0009				2	0.00290861
1048	REACTOME_EARLY_PHASE_OF_HIV_LIFE_CYCLE	REACTOME_IMMUNOREGULATORY_INTERACTIONS_BETWEEN_A_LYMPHOID_AND_A_NON_LYMPHOID_CELL	P		0.0047			0.0018		2	0.00290861
1049	KEGG_GLYCOSPHINGOLIPID_BIOSYNTHESIS_GANGLIO_SERIES	REACTOME_INHIBITION_OF_INSULIN_SECRETION_BY_ADRENALINE_NORADRENALINE	R	0.0016				0.0053		2	0.00291204
1050	BIOCARTA_VIP_PATHWAY	REACTOME_SPHINGOLIPID_METABOLISM	R		0.0439			0.000194737		2	0.00292386
1051	REACTOME_AMINO_ACID_TRANSPORT_ACROSS_THE_PLASMA_MEMBRANE	REACTOME_G1_S_TRANSITION	P	0.0107			0.0008			2	0.00292575
1052	BIOCARTA_TRKA_PATHWAY	KEGG_GLYCOSPHINGOLIPID_BIOSYNTHESIS_GANGLIO_SERIES	R	0.0026				0.0033		2	0.00292916
1053	BIOCARTA_AT1R_PATHWAY	KEGG_ARACHIDONIC_ACID_METABOLISM	R	0.02				0.000429412		2	0.00293057
1054	KEGG_BIOSYNTHESIS_OF_UNSATURATED_FATTY_ACIDS	REACTOME_S_PHASE	R		0.0043			0.002		2	0.00293258
1055	BIOCARTA_BARR_MAPK_PATHWAY	KEGG_LEISHMANIA_INFECTION	P			0.000515		0.0168		2	0.00294143
1056	REACTOME_BOTULINUM_NEUROTOXICITY	REACTOME_THROMBOXANE_SIGNALLING_THROUGH_TP_RECEPTOR	R	0.014				0.00062		2	0.00294618
1057	BIOCARTA_SPPA_PATHWAY	REACTOME_PI3K_AKT_SIGNALLING	P		0.0258			0.000336842		2	0.00294797
1058	KEGG_ALANINE_ASPARTATE_AND_GLUTAMATE_METABOLISM	KEGG_TGF_BETA_SIGNALING_PATHWAY	P	0.0305		0.000285				2	0.0029483
1059	KEGG_ABC_TRANSPORTERS	KEGG_NOD_LIKE_RECEPTOR_SIGNALING_PATHWAY	P			0.003		0.0029		2	0.00294958
1060	REACTOME_CENTROSOME_MATURATION	REACTOME_TRANSLATION_INITIATION_COMPLEX_FORMATION	P		0.003				0.0029	2	0.00294958
1061	BIOCARTA_BARRESTIN_PATHWAY	KEGG_AUTOIMMUNE_THYROID_DISEASE	P	0.0147		0.0007		0.0051	0.0025	3	0.00295201
1062	REACTOME_CENTROSOME_MATURATION	REACTOME_EXTENSION_OF_TELOMERES	R		0.0201			0.000436842		2	0.0029632
1063	BIOCARTA_GPCR_PATHWAY	BIOCARTA_PARKIN_PATHWAY	R		0.0055			0.0016		2	0.00296648
1064	BIOCARTA_TOB1_PATHWAY	REACTOME_P75NTR_SIGNALS_VIA_NFKB	R	0.0059					0.0015	2	0.00297489
1065	REACTOME_ADP_SIGNALLING_THROUGH_P2Y_PURINOCEPTOR_1	REACTOME_RNA_POLYMERASE_III_TRANSCRIPTION_INITIATION_FROM_TYPE_3_PROMOTER	P				0.0024		0.0037	2	0.00297993
1066	KEGG_PENTOSE_AND_GLUCURONATE_INTERCONVERSIONS	REACTOME_CENTROSOME_MATURATION	P		0.0121	0.0051	0.00043			3	0.00298269
1067	BIOCARTA_AKAP13_PATHWAY	KEGG_LYSINE_DEGRADATION	P	0.0113				0.0008		2	0.00300666
1068	BIOCARTA_ATM_PATHWAY	REACTOME_TRAFFICKING_OF_GLUR2_CONTAINING_AMPA_RECEPTORS	P	0.00024	0.0377					2	0.00300799
1069	REACTOME_PURINE_SALVAGE_REACTIONS	REACTOME_VIRAL_DSRNA_TLR3_TRIF_COMPLEX_ACTIVATES_RIP1	P		0.013			0.0007		2	0.00301662
1070	REACTOME_METABOLISM_OF_NITRIC_OXIDE	REACTOME_RNA_POLYMERASE_III_TRANSCRIPTION_INITIATION_FROM_TYPE_2_PROMOTER	R	0.0015				0.0061		2	0.0030249
1071	REACTOME_ACTIVATION_OF_THE_PRE_REPLICATIVE_COMPLEX	REACTOME_CTLA4_INHIBITORY_SIGNALING	P			0.0034		0.0027		2	0.00302985
1072	REACTOME_PI3K_AKT_SIGNALLING	REACTOME_SIGNALLING_TO_ERKS	P				0.0027	0.0034		2	0.00302985
1073	BIOCARTA_EIF4_PATHWAY	BIOCARTA_NO1_PATHWAY	R	0.0102					0.0009	2	0.00302985
1074	BIOCARTA_INFLAM_PATHWAY	REACTOME_PLATELET_AGGREGATION_PLUG_FORMATION	P			0.0051		0.0018		2	0.00302985
1075	KEGG_COLORECTAL_CANCER	KEGG_FRUCTOSE_AND_MANNOSE_METABOLISM	P			0.00073		0.0126		2	0.00303282
1076	REACTOME_ASSOCIATION_OF_TRIC_CCT_WITH_TARGET_PROTEINS_DURING_BIOSYNTHESIS	REACTOME_CYCLIN_E_ASSOCIATED_EVENTS_DURING_G1_S_TRANSITION_	P			0.0042		0.0022		2	0.00303974
1077	BIOCARTA_CDMAC_PATHWAY	KEGG_N_GLYCAN_BIOSYNTHESIS	P			0.0021		0.0044		2	0.00303974
1078	KEGG_ENDOMETRIAL_CANCER	KEGG_PENTOSE_AND_GLUCURONATE_INTERCONVERSIONS	P			0.0011		0.0084		2	0.00303974
1079	REACTOME_GENES_INVOLVED_IN_APOPTOTIC_CLEAVAGE_OF_CELLULAR_PROTEINS	REACTOME_GLYCOLYSIS	P	0.0151				0.000613333		2	0.00304324
1080	KEGG_INTESTINAL_IMMUNE_NETWORK_FOR_IGA_PRODUCTION	REACTOME_NEF_MEDIATES_DOWN_MODULATION_OF_CELL_SURFACE_RECEPTORS_BY_RECRUITING_THEM_TO_CLATHRIN_ADAPTERS	P		0.0245			0.000383333		2	0.00306458
1081	BIOCARTA_NTHI_PATHWAY	REACTOME_TRAFFICKING_OF_AMPA_RECEPTORS	P	0.0059				0.0016		2	0.00307246
1082	BIOCARTA_CSK_PATHWAY	REACTOME_MRNA_SPLICING	P	0.0043				0.0022		2	0.00307571
1083	BIOCARTA_CTL_PATHWAY	KEGG_BASAL_CELL_CARCINOMA	P	0.0043		0.0022				2	0.00307571
1084	KEGG_LINOLEIC_ACID_METABOLISM	REACTOME_RETROGRADE_NEUROTROPHIN_SIGNALLING	P	0.0079				0.0012		2	0.00307896
1085	KEGG_NOD_LIKE_RECEPTOR_SIGNALING_PATHWAY	REACTOME_ACTIVATION_OF_NMDA_RECEPTOR_UPON_GLUTAMATE_BINDING_AND_POSTSYNAPTIC_EVENTS	P			0.0079		0.0012		2	0.00307896
1086	BIOCARTA_THELPER_PATHWAY	REACTOME_POST_TRANSLATIONAL_PROTEIN_MODIFICATION	R		0.0079	0.0012				2	0.00307896
1087	REACTOME_ERKS_ARE_INACTIVATED	REACTOME_RNA_POLYMERASE_I_PROMOTER_OPENING	P				0.001		0.0095	2	0.00308221
1088	REACTOME_RNA_POLYMERASE_I_TRANSCRIPTION_INITIATION	REACTOME_TRAFFICKING_OF_AMPA_RECEPTORS	P			0.0026		0.0037		2	0.00310161
1089	BIOCARTA_ATRBRCA_PATHWAY	KEGG_ONE_CARBON_POOL_BY_FOLATE	P	0.0021					0.0046	2	0.00310805
1090	KEGG_HEDGEHOG_SIGNALING_PATHWAY	KEGG_SYSTEMIC_LUPUS_ERYTHEMATOSUS	P			0.0084	0.0045	0.0008		3	0.0031155
1091	REACTOME_FANCONI_ANEMIA_PATHWAY	REACTOME_LIPOPROTEIN_METABOLISM	R		0.0108				0.0009	2	0.00311769
1092	BIOCARTA_STATHMIN_PATHWAY	REACTOME_AMINO_ACID_TRANSPORT_ACROSS_THE_PLASMA_MEMBRANE	R	0.0007	0.0139					2	0.00311929
1093	KEGG_VEGF_SIGNALING_PATHWAY	REACTOME_ENERGY_DEPENDENT_REGULATION_OF_MTOR_BY_LKB1_AMPK	R		0.0219			0.000446667		2	0.00312762
1094	BIOCARTA_P38MAPK_PATHWAY	REACTOME_ERKS_ARE_INACTIVATED	P	0.0131					0.00075	2	0.00313449
1095	BIOCARTA_ECM_PATHWAY	KEGG_ANTIGEN_PROCESSING_AND_PRESENTATION	P		0.0052			0.0019	0.0032	2	0.00314325
1096	BIOCARTA_EIF4_PATHWAY	KEGG_DRUG_METABOLISM_CYTOCHROME_P450	R				0.0009		0.011	2	0.00314643
1097	KEGG_RENAL_CELL_CARCINOMA	REACTOME_G2_M_CHECKPOINTS	P	0.0124					0.0008	2	0.0031496
1098	REACTOME_LOSS_OF_NLP_FROM_MITOTIC_CENTROSOMES	REACTOME_S_PHASE	R		0.0016			0.0062		2	0.0031496
1099	KEGG_BIOSYNTHESIS_OF_UNSATURATED_FATTY_ACIDS	REACTOME_LAGGING_STRAND_SYNTHESIS	R		0.041			0.000242105		2	0.00315061
1100	BIOCARTA_IL2RB_PATHWAY	REACTOME_AMINE_COMPOUND_SLC_TRANSPORTERS	P			0.002	0.005			2	0.00316228
1101	KEGG_STARCH_AND_SUCROSE_METABOLISM	KEGG_THYROID_CANCER	P			0.0013			0.0077	2	0.00316386
1102	REACTOME_EXTENSION_OF_TELOMERES	REACTOME_G2_M_TRANSITION	R		0.0143			0.0007		2	0.00316386
1103	BIOCARTA_ETS_PATHWAY	KEGG_GLYOXYLATE_AND_DICARBOXYLATE_METABOLISM	P		0.0302			0.000331579		2	0.00316444
1104	REACTOME_AMINO_ACID_AND_OLIGOPEPTIDE_SLC_TRANSPORTERS	REACTOME_GS_ALPHA_MEDIATED_EVENTS_IN_GLUCAGON_SIGNALLING	R	0.0112	0.0009					2	0.0031749
1105	BIOCARTA_SHH_PATHWAY	REACTOME_PD1_SIGNALING	P	0.0063				0.0016		2	0.0031749
1106	KEGG_GLYCOSPHINGOLIPID_BIOSYNTHESIS_GLOBO_SERIES	REACTOME_RNA_POLYMERASE_III_CHAIN_ELONGATION	P				0.0016		0.0063	2	0.0031749
1107	REACTOME_PEPTIDE_CHAIN_ELONGATION	REACTOME_TRANSLOCATION_OF_ZAP70_TO_IMMUNOLOGICAL_SYNAPSE	P		0.0063			0.0016		2	0.0031749
1108	KEGG_ENDOMETRIAL_CANCER	KEGG_PORPHYRIN_AND_CHLOROPHYLL_METABOLISM	P			0.0018		0.0056		2	0.0031749
1109	KEGG_VIBRIO_CHOLERAE_INFECTION	REACTOME_HORMONE_SENSITIVE_LIPASE_HSL_MEDIATED_TRIACYLGLYCEROL_HYDROLYSIS	P			0.0113	0.0009			2	0.00318904
1110	REACTOME_AMINE_COMPOUND_SLC_TRANSPORTERS	REACTOME_CELL_CYCLE_CHECKPOINTS	P	0.0051		0.002				2	0.00319374
1111	BIOCARTA_BARR_MAPK_PATHWAY	REACTOME_RETROGRADE_NEUROTROPHIN_SIGNALLING	P	0.0199				0.000513333		2	0.00319614
1112	REACTOME_CHAPERONIN_MEDIATED_PROTEIN_FOLDING	REACTOME_P53_INDEPENDENT_DNA_DAMAGE_RESPONSE	P			0.0031		0.0033		2	0.00319844
1113	KEGG_GLYCOSYLPHOSPHATIDYLINOSITOL_GPI_ANCHOR_BIOSYNTHESIS	REACTOME_ACTIVATION_OF_ATR_IN_RESPONSE_TO_REPLICATION_STRESS	P	0.0032				0.0032		2	0.0032
1114	KEGG_P53_SIGNALING_PATHWAY	REACTOME_SEROTONIN_RECEPTORS	R	0.0129	0.0008					2	0.00321248
1115	BIOCARTA_CARDIACEGF_PATHWAY	KEGG_DRUG_METABOLISM_CYTOCHROME_P450	R				0.0017	0.0061	0.0121	2	0.00322025
1116	BIOCARTA_IGF1_PATHWAY	REACTOME_GENES_INVOLVED_IN_APOPTOTIC_CLEAVAGE_OF_CELLULAR_PROTEINS	P		0.0188			0.000553333		2	0.00322532
1117	BIOCARTA_ALK_PATHWAY	REACTOME_STEROID_HORMONE_BIOSYNTHESIS	P		0.0223			0.000466667		2	0.00322594
1118	KEGG_ALLOGRAFT_REJECTION	REACTOME_SEMA3A_PAK_DEPENDENT_AXON_REPULSION	P		0.0278	0.000375				2	0.00322878
1119	BIOCARTA_GH_PATHWAY	REACTOME_HORMONE_SENSITIVE_LIPASE_HSL_MEDIATED_TRIACYLGLYCEROL_HYDROLYSIS	R	0.0007	0.0149					2	0.00322955
1120	BIOCARTA_DC_PATHWAY	KEGG_RENIN_ANGIOTENSIN_SYSTEM	R			0.0012			0.0087	2	0.0032311
1121	REACTOME_DUAL_INCISION_REACTION_IN_TC_NER	REACTOME_MTOR_SIGNALLING	R	0.0004	0.0261					2	0.0032311
1122	KEGG_MATURITY_ONSET_DIABETES_OF_THE_YOUNG	REACTOME_GENERATION_OF_SECOND_MESSENGER_MOLECULES	P		0.0019			0.0055		2	0.00323265
1123	REACTOME_MRNA_SPLICING	REACTOME_TRANSLATION	P	0.0055	0.0019					2	0.00323265
1124	KEGG_SNARE_INTERACTIONS_IN_VESICULAR_TRANSPORT	REACTOME_THE_ROLE_OF_NEF_IN_HIV1_REPLICATION_AND_DISEASE_PATHOGENESIS	P		0.0474			0.000221053		2	0.00323696
1125	REACTOME_CHAPERONIN_MEDIATED_PROTEIN_FOLDING	REACTOME_MRNA_PROCESSING	R	0.00049	0.0214					2	0.00323821
1126	REACTOME_NA_CL_DEPENDENT_NEUROTRANSMITTER_TRANSPORTERS	REACTOME_SHCMEDIATED_CASCADE	P			0.005			0.0021	2	0.00324037
1127	BIOCARTA_NUCLEARRS_PATHWAY	REACTOME_CENTROSOME_MATURATION	R	0.0151				0.0007		2	0.00325115
1128	BIOCARTA_GPCR_PATHWAY	REACTOME_HORMONE_BIOSYNTHESIS	R	0.000285	0.0371					2	0.00325169
1129	KEGG_ANTIGEN_PROCESSING_AND_PRESENTATION	KEGG_HEDGEHOG_SIGNALING_PATHWAY	P		0.0118	0.0034	0.004	0.0007		4	0.00325559
1130	REACTOME_METABOLISM_OF_CARBOHYDRATES	REACTOME_MITOTIC_M_M_G1_PHASES	P			0.0028			0.0038	2	0.0032619
1131	KEGG_ARGININE_AND_PROLINE_METABOLISM	REACTOME_TRAFFICKING_OF_AMPA_RECEPTORS	P			0.00108		0.0099		2	0.00326986
1132	KEGG_TGF_BETA_SIGNALING_PATHWAY	REACTOME_CELL_CYCLE_CHECKPOINTS	P	0.0107		0.001				2	0.00327109
1133	BIOCARTA_ERK_PATHWAY	REACTOME_RETROGRADE_NEUROTROPHIN_SIGNALLING	P	0.0119				0.0009		2	0.00327261
1134	REACTOME_SEMA3A_PLEXIN_REPULSION_SIGNALING_BY_INHIBITING_INTEGRIN_ADHESION	REACTOME_XENOBIOTICS	P		0.0083			0.0013		2	0.00328481
1135	BIOCARTA_INTEGRIN_PATHWAY	KEGG_TERPENOID_BACKBONE_BIOSYNTHESIS	P		0.009				0.0012	2	0.00328634
1136	REACTOME_BASE_EXCISION_REPAIR	REACTOME_P38MAPK_EVENTS	P		0.0135			0.0008		2	0.00328634
1137	REACTOME_FORMATION_OF_TUBULIN_FOLDING_INTERMEDIATES_BY_CCT_TRIC	REACTOME_TRAFFICKING_OF_GLUR2_CONTAINING_AMPA_RECEPTORS	P	0.0135				0.0008		2	0.00328634
1138	KEGG_VIRAL_MYOCARDITIS	REACTOME_G2_M_TRANSITION	P		0.012	0.0009				2	0.00328634
1139	BIOCARTA_UCALPAIN_PATHWAY	REACTOME_ELECTRON_TRANSPORT_CHAIN	P		0.0263			0.000411765	0.0092	2	0.00329081
1140	KEGG_ACUTE_MYELOID_LEUKEMIA	KEGG_AUTOIMMUNE_THYROID_DISEASE	P			0.0019		0.0057		2	0.0032909
1141	REACTOME_CENTROSOME_MATURATION	REACTOME_S_PHASE	R		0.0019			0.0057		2	0.0032909
1142	BIOCARTA_G2_PATHWAY	KEGG_O_GLYCAN_BIOSYNTHESIS	P	0.0034	0.0032					2	0.00329848
1143	REACTOME_CENTROSOME_MATURATION	REACTOME_SEMA3A_PAK_DEPENDENT_AXON_REPULSION	P		0.0109	0.001				2	0.00330151
1144	BIOCARTA_D4GDI_PATHWAY	REACTOME_FORMATION_OF_A_POOL_OF_FREE_40S_SUBUNITS	P	0.01			0.0011			2	0.00331662
1145	BIOCARTA_MET_PATHWAY	REACTOME_TRANSLATION	P		0.011			0.001		2	0.00331662
1146	KEGG_ANTIGEN_PROCESSING_AND_PRESENTATION	REACTOME_REV_MEDIATED_NUCLEAR_EXPORT_OF_HIV1_RNA	P		0.011			0.001		2	0.00331662
1147	BIOCARTA_AGR_PATHWAY	BIOCARTA_LONGEVITY_PATHWAY	P		0.0092			0.0012		2	0.00332265
1148	REACTOME_APOPTOTIC_EXECUTION_PHASE	REACTOME_MRNA_SPLICING	P	0.0157				0.000706667		2	0.00333087
1149	KEGG_ACUTE_MYELOID_LEUKEMIA	REACTOME_ASSOCIATION_OF_TRIC_CCT_WITH_TARGET_PROTEINS_DURING_BIOSYNTHESIS	P			0.0007		0.0159		2	0.00333617
1150	BIOCARTA_TCYTOTOXIC_PATHWAY	REACTOME_PKA_ACTIVATION	R		0.004	0.0028				2	0.00334664
1151	REACTOME_CENTROSOME_MATURATION	REACTOME_SYNTHESIS_OF_DNA	R		0.0028			0.004		2	0.00334664
1152	BIOCARTA_MET_PATHWAY	REACTOME_MRNA_SPLICING	P		0.0293			0.000382353		2	0.00334708
1153	KEGG_CYSTEINE_AND_METHIONINE_METABOLISM	REACTOME_GAP_JUNCTION_TRAFFICKING	P		0.0102			0.0011		2	0.00334963
1154	BIOCARTA_CHEMICAL_PATHWAY	KEGG_GLYCOSAMINOGLYCAN_DEGRADATION	P	0.0025		0.0045				2	0.0033541
1155	KEGG_GLYCOSAMINOGLYCAN_BIOSYNTHESIS_HEPARAN_SULFATE	REACTOME_SIGNALING_BY_BMP	R	0.0049				0.0023		2	0.00335708
1156	BIOCARTA_HIVNEF_PATHWAY	KEGG_BETA_ALANINE_METABOLISM	P	0.0216				0.000523529		2	0.00336277
1157	BIOCARTA_RACCYCD_PATHWAY	REACTOME_VIF_MEDIATED_DEGRADATION_OF_APOBEC3G	P			0.0011		0.0103		2	0.00336601
1158	BIOCARTA_IGF1R_PATHWAY	REACTOME_BIOLOGICAL_OXIDATIONS	R		0.0162		0.0007			2	0.00336749
1159	BIOCARTA_GATA3_PATHWAY	BIOCARTA_KERATINOCYTE_PATHWAY	R	0.0126	0.0009					2	0.00336749
1160	REACTOME_GS_ALPHA_MEDIATED_EVENTS_IN_GLUCAGON_SIGNALLING	REACTOME_PKA_ACTIVATION	R			0.0142		0.0008		2	0.00337046
1161	REACTOME_GOLGI_ASSOCIATED_VESICLE_BIOGENESIS	REACTOME_RNA_POLYMERASE_III_TRANSCRIPTION	P		0.0095				0.0012	2	0.00337639
1162	REACTOME_EGFR_DOWNREGULATION	REACTOME_GENERIC_TRANSCRIPTION_PATHWAY	R			0.0038	0.003			2	0.00337639
1163	BIOCARTA_ACH_PATHWAY	KEGG_COLORECTAL_CANCER	P				0.0008		0.0143	2	0.00338231
1164	REACTOME_DARPP32_EVENTS	REACTOME_RNA_POLYMERASE_III_TRANSCRIPTION_INITIATION_FROM_TYPE_3_PROMOTER	R		0.0154			0.000746667		2	0.00339097
1165	BIOCARTA_IGF1MTOR_PATHWAY	REACTOME_PD1_SIGNALING	P		0.0115			0.001		2	0.00339116
1166	BIOCARTA_IL2RB_PATHWAY	KEGG_BASAL_CELL_CARCINOMA	P			0.001		0.0115		2	0.00339116
1167	KEGG_RETINOL_METABOLISM	REACTOME_GLUCOSE_METABOLISM	P			0.0012		0.0096		2	0.00339411
1168	REACTOME_ACTIVATION_OF_NMDA_RECEPTOR_UPON_GLUTAMATE_BINDING_AND_POSTSYNAPTIC_EVENTS	REACTOME_VIRAL_DSRNA_TLR3_TRIF_COMPLEX_ACTIVATES_RIP1	P			0.0018		0.0064		2	0.00339411
1169	KEGG_REGULATION_OF_AUTOPHAGY	REACTOME_SCF_SKP2_MEDIATED_DEGRADATION_OF_P27_P21	P	0.0105		0.0011				2	0.00339853
1170	KEGG_TYROSINE_METABOLISM	REACTOME_VIRAL_MRNA_TRANSLATION	P	0.0105			0.0011			2	0.00339853
1171	REACTOME_DEADENYLATION_OF_MRNA	REACTOME_NRIF_SIGNALS_CELL_DEATH_FROM_THE_NUCLEUS	R		0.0214				0.00054	2	0.00339941
1172	KEGG_COLORECTAL_CANCER	REACTOME_PI3K_AKT_SIGNALLING	P				0.0061	0.0019		2	0.00340441
1173	REACTOME_BASIGIN_INTERACTIONS	REACTOME_VIRAL_DSRNA_TLR3_TRIF_COMPLEX_ACTIVATES_RIP1	P			0.001		0.0116		2	0.00340588
1174	BIOCARTA_HIVNEF_PATHWAY	KEGG_TYPE_I_DIABETES_MELLITUS	P	0.0166				0.0007		2	0.00340881
1175	BIOCARTA_BIOPEPTIDES_PATHWAY	REACTOME_POST_NMDA_RECEPTOR_ACTIVATION_EVENTS	R				0.0026		0.0045	2	0.00342053
1176	BIOCARTA_ERK5_PATHWAY	KEGG_ANTIGEN_PROCESSING_AND_PRESENTATION	P			0.0038			0.0031	2	0.0034322
1177	REACTOME_CDT1_ASSOCIATION_WITH_THE_CDC6_ORC_ORIGIN_COMPLEX	REACTOME_PYRUVATE_METABOLISM_AND_TCA_CYCLE	P	0.0019		0.0062				2	0.0034322
1178	REACTOME_MICRORNA_BIOGENESIS	REACTOME_PHOSPHORYLATION_OF_CD3_AND_TCR_ZETA_CHAINS	P		0.0131			0.0009		2	0.00343366
1179	BIOCARTA_TCYTOTOXIC_PATHWAY	KEGG_BLADDER_CANCER	R		0.0015			0.0079		2	0.00344238
1180	BIOCARTA_NFKB_PATHWAY	BIOCARTA_NO2IL12_PATHWAY	R	0.0034		0.0035				2	0.00344964
1181	KEGG_ASCORBATE_AND_ALDARATE_METABOLISM	KEGG_METABOLISM_OF_XENOBIOTICS_BY_CYTOCHROME_P450	R				0.0007	0.017		2	0.00344964
1182	BIOCARTA_ACH_PATHWAY	REACTOME_PI3K_AKT_SIGNALLING	R			0.0024		0.005		2	0.0034641
1183	BIOCARTA_INTRINSIC_PATHWAY	REACTOME_HDL_MEDIATED_LIPID_TRANSPORT	R		0.012				0.001	2	0.0034641
1184	KEGG_BASAL_CELL_CARCINOMA	KEGG_RETINOL_METABOLISM	P			0.00049		0.0245		2	0.00346482
1185	BIOCARTA_TPO_PATHWAY	KEGG_BLADDER_CANCER	R		0.0198			0.000606667		2	0.00346583
1186	REACTOME_HIV1_TRANSCRIPTION_ELONGATION	REACTOME_RNA_POLYMERASE_I_TRANSCRIPTION_INITIATION	P			0.0043		0.0028		2	0.00346987
1187	BIOCARTA_PML_PATHWAY	REACTOME_GENERATION_OF_SECOND_MESSENGER_MOLECULES	P		0.0121			0.001		2	0.00347851
1188	KEGG_ABC_TRANSPORTERS	KEGG_ASCORBATE_AND_ALDARATE_METABOLISM	P		0.0173			0.0007		2	0.00347994
1189	REACTOME_INTRINSIC_PATHWAY	REACTOME_PLC_BETA_MEDIATED_EVENTS	P	0.0032					0.0038	2	0.00348712
1190	BIOCARTA_AKT_PATHWAY	BIOCARTA_TCR_PATHWAY	P				0.0087	0.0014		2	0.00348999
1191	KEGG_CIRCADIAN_RHYTHM_MAMMAL	KEGG_MATURITY_ONSET_DIABETES_OF_THE_YOUNG	P		0.0012				0.0102	2	0.00349857
1192	REACTOME_FORMATION_OF_THE_TERNARY_COMPLEX_AND_SUBSEQUENTLY_THE_43S_COMPLEX	REACTOME_GOLGI_ASSOCIATED_VESICLE_BIOGENESIS	P		0.0175				0.0007	2	0.0035
1193	BIOCARTA_INTRINSIC_PATHWAY	REACTOME_METABOLISM_OF_RNA	P	0.0123				0.001		2	0.00350714
1194	REACTOME_CELL_DEATH_SIGNALLING_VIA_NRAGE_NRIF_AND_NADE	REACTOME_TIE2_SIGNALING	R			0.0015			0.0082	2	0.00350714
1195	BIOCARTA_ATM_PATHWAY	KEGG_NOD_LIKE_RECEPTOR_SIGNALING_PATHWAY	R	0.0056				0.0022		2	0.00350999
1196	REACTOME_DARPP32_EVENTS	REACTOME_FORMATION_OF_FIBRIN_CLOT_CLOTTING_CASCADE	P				0.0013		0.0095	2	0.00351426
1197	BIOCARTA_THELPER_PATHWAY	KEGG_BLADDER_CANCER	R		0.0012			0.0103		2	0.00351568
1198	REACTOME_DNA_STRAND_ELONGATION	REACTOME_EXTENSION_OF_TELOMERES	P			0.0017	0.0073			2	0.00352278
1199	REACTOME_AMINE_COMPOUND_SLC_TRANSPORTERS	REACTOME_S_PHASE	P	0.0054		0.0027	0.003			3	0.00352338
1200	REACTOME_MICRORNA_BIOGENESIS	REACTOME_REGULATION_OF_GLUCOKINASE_BY_GLUCOKINASE_REGULATORY_PROTEIN	P		0.0069			0.0018		2	0.0035242
1201	BIOCARTA_EPO_PATHWAY	BIOCARTA_TCR_PATHWAY	R		0.0246			0.000505263		2	0.00352555
1202	REACTOME_DNA_REPLICATION_PRE_INITIATION	REACTOME_EXTENSION_OF_TELOMERES	P				0.0016		0.0078	2	0.0035327
1203	REACTOME_FANCONI_ANEMIA_PATHWAY	REACTOME_IMMUNOREGULATORY_INTERACTIONS_BETWEEN_A_LYMPHOID_AND_A_NON_LYMPHOID_CELL	P	0.0048	0.0026					2	0.0035327
1204	REACTOME_PD1_SIGNALING	REACTOME_RNA_POLYMERASE_III_CHAIN_ELONGATION	P		0.0236		0.00053			2	0.00353667
1205	BIOCARTA_IL4_PATHWAY	KEGG_ENDOMETRIAL_CANCER	R	0.0033	0.0038					2	0.00354119
1206	KEGG_GLYCOLYSIS_GLUCONEOGENESIS	KEGG_METABOLISM_OF_XENOBIOTICS_BY_CYTOCHROME_P450	R				0.00078	0.0161		2	0.00354373
1207	BIOCARTA_CD40_PATHWAY	REACTOME_G2_M_CHECKPOINTS	P	0.0066	0.0025			0.0027		3	0.003545
1208	KEGG_ALLOGRAFT_REJECTION	KEGG_LIMONENE_AND_PINENE_DEGRADATION	P		0.0126			0.001		2	0.00354965
1209	KEGG_ADIPOCYTOKINE_SIGNALING_PATHWAY	KEGG_EPITHELIAL_CELL_SIGNALING_IN_HELICOBACTER_PYLORI_INFECTION	R			0.0035		0.0036		2	0.00354965
1210	BIOCARTA_ERK_PATHWAY	REACTOME_P75NTR_SIGNALS_VIA_NFKB	P		0.033			0.000382353		2	0.00355213
1211	BIOCARTA_DC_PATHWAY	BIOCARTA_EGFR_SMRTE_PATHWAY	P		0.0079	0.0016				2	0.00355528
1212	BIOCARTA_MYOSIN_PATHWAY	REACTOME_SYNTHESIS_OF_BILE_ACIDS_AND_BILE_SALTS	R				0.0013	0.0098		2	0.00356931
1213	KEGG_VIRAL_MYOCARDITIS	REACTOME_RAS_ACTIVATION_UOPN_CA2_INFUX_THROUGH_NMDA_RECEPTOR	P		0.0085	0.0015				2	0.00357071
1214	KEGG_P53_SIGNALING_PATHWAY	REACTOME_RNA_POLYMERASE_III_TRANSCRIPTION_INITIATION_FROM_TYPE_3_PROMOTER	R		0.0015			0.0085		2	0.00357071
1215	REACTOME_FORMATION_OF_TUBULIN_FOLDING_INTERMEDIATES_BY_CCT_TRIC	REACTOME_NUCLEAR_RECEPTOR_TRANSCRIPTION_PATHWAY	R	0.0099				0.0013		2	0.00358748
1216	BIOCARTA_CD40_PATHWAY	BIOCARTA_CTLA4_PATHWAY	R				0.001		0.0129	2	0.00359166
1217	REACTOME_CENTROSOME_MATURATION	REACTOME_GTP_HYDROLYSIS_AND_JOINING_OF_THE_60S_RIBOSOMAL_SUBUNIT	P		0.0034				0.0038	2	0.00359444
1218	BIOCARTA_TNFR2_PATHWAY	REACTOME_SMOOTH_MUSCLE_CONTRACTION	P		0.0144				0.0009	2	0.0036
1219	BIOCARTA_AGR_PATHWAY	REACTOME_CREB_PHOSPHORYLATION_THROUGH_THE_ACTIVATION_OF_CAMKII	P		0.0022	0.0059				2	0.00360278
1220	REACTOME_REGULATION_OF_BETA_CELL_DEVELOPMENT	REACTOME_RNA_POLYMERASE_III_TRANSCRIPTION_INITIATION_FROM_TYPE_3_PROMOTER	P		0.0118		0.0011			2	0.00360278
1221	BIOCARTA_PML_PATHWAY	KEGG_BASAL_TRANSCRIPTION_FACTORS	P		0.01			0.0013		2	0.00360555
1222	REACTOME_AMINE_DERIVED_HORMONES	REACTOME_PHASE_1_FUNCTIONALIZATION_OF_COMPOUNDS	R	0.0013	0.01					2	0.00360555
1223	BIOCARTA_EIF4_PATHWAY	REACTOME_SIGNALING_BY_PDGF	R	0.0065	0.002					2	0.00360555
1224	BIOCARTA_TCR_PATHWAY	KEGG_MATURITY_ONSET_DIABETES_OF_THE_YOUNG	R	0.0065				0.002		2	0.00360555
1225	REACTOME_REGULATION_OF_GLUCOKINASE_BY_GLUCOKINASE_REGULATORY_PROTEIN	REACTOME_RNA_POLYMERASE_III_CHAIN_ELONGATION	P		0.0163			0.0008		2	0.00361109
1226	REACTOME_COMMON_PATHWAY	REACTOME_POLYMERASE_SWITCHING	P	0.0087				0.0015		2	0.00361248
1227	REACTOME_RNA_POLYMERASE_III_CHAIN_ELONGATION	REACTOME_VPR_MEDIATED_NUCLEAR_IMPORT_OF_PICS	P		0.0258			0.00050625		2	0.00361404
1228	BIOCARTA_PARKIN_PATHWAY	BIOCARTA_VEGF_PATHWAY	R		0.0057			0.0023		2	0.00362077
1229	REACTOME_NUCLEOTIDE_LIKE_PURINERGIC_RECEPTORS	REACTOME_PROTEOLYTIC_CLEAVAGE_OF_SNARE_COMPLEX_PROTEINS	R	0.0164				0.0008		2	0.00362215
1230	KEGG_RIG_I_LIKE_RECEPTOR_SIGNALING_PATHWAY	REACTOME_TELOMERE_MAINTENANCE	P		0.0471			0.000278947		2	0.0036247
1231	KEGG_ANTIGEN_PROCESSING_AND_PRESENTATION	REACTOME_SMOOTH_MUSCLE_CONTRACTION	P		0.0015			0.0088		2	0.00363318
1232	KEGG_O_GLYCAN_BIOSYNTHESIS	KEGG_RENAL_CELL_CARCINOMA	P			0.0088		0.0015		2	0.00363318
1233	KEGG_GLYCOLYSIS_GLUCONEOGENESIS	REACTOME_G2_M_TRANSITION	P	0.0322		0.00041				2	0.00363346
1234	BIOCARTA_STRESS_PATHWAY	REACTOME_AMINO_ACID_AND_OLIGOPEPTIDE_SLC_TRANSPORTERS	P	0.0213				0.00062		2	0.00363401
1235	BIOCARTA_KERATINOCYTE_PATHWAY	REACTOME_CELL_CYCLE_CHECKPOINTS	P	0.0013		0.0086			0.0043	3	0.00363611
1236	BIOCARTA_PML_PATHWAY	REACTOME_IMMUNOREGULATORY_INTERACTIONS_BETWEEN_A_LYMPHOID_AND_A_NON_LYMPHOID_CELL	P	0.0007	0.0189					2	0.00363731
1237	KEGG_ENDOMETRIAL_CANCER	KEGG_PROXIMAL_TUBULE_BICARBONATE_RECLAMATION	P			0.0009		0.0147		2	0.00363731
1238	BIOCARTA_CD40_PATHWAY	REACTOME_ACTIVATION_OF_ATR_IN_RESPONSE_TO_REPLICATION_STRESS	P	0.0023	0.0042			0.005		3	0.0036418
1239	KEGG_FRUCTOSE_AND_MANNOSE_METABOLISM	KEGG_GLYCOSAMINOGLYCAN_BIOSYNTHESIS_HEPARAN_SULFATE	R				0.0035	0.0038		2	0.00364692
1240	REACTOME_ELECTRON_TRANSPORT_CHAIN	REACTOME_P38MAPK_EVENTS	P		0.0023			0.0058		2	0.0036524
1241	REACTOME_GLYCOGEN_BREAKDOWN_GLYCOGENOLYSIS	REACTOME_PEPTIDE_CHAIN_ELONGATION	P	0.000645				0.0207		2	0.00365397
1242	BIOCARTA_G2_PATHWAY	BIOCARTA_PML_PATHWAY	P	0.0009					0.0149	2	0.00366197
1243	BIOCARTA_MTA3_PATHWAY	KEGG_PORPHYRIN_AND_CHLOROPHYLL_METABOLISM	P		0.0122		0.0011			2	0.00366333
1244	REACTOME_CELL_CYCLE_CHECKPOINTS	REACTOME_SIGNALING_BY_WNT	P		0.0174	0.000775				2	0.00367219
1245	BIOCARTA_GH_PATHWAY	REACTOME_SIGNALING_BY_PDGF	R	0.009	0.0015					2	0.00367423
1246	REACTOME_FORMATION_OF_FIBRIN_CLOT_CLOTTING_CASCADE	REACTOME_SYNTHESIS_OF_GLYCOSYLPHOSPHATIDYLINOSITOL	P	0.0194				0.0007		2	0.00368511
1247	KEGG_ASTHMA	REACTOME_RNA_POLYMERASE_I_PROMOTER_OPENING	P		0.0016				0.0085	2	0.00368782
1248	REACTOME_DARPP32_EVENTS	REACTOME_SYNTHESIS_OF_DNA	R		0.0035			0.0039		2	0.00369459
1249	BIOCARTA_INTRINSIC_PATHWAY	REACTOME_PHASE_1_FUNCTIONALIZATION_OF_COMPOUNDS	R	0.0036	0.0038					2	0.00369865
1250	BIOCARTA_CARDIACEGF_PATHWAY	BIOCARTA_IL6_PATHWAY	R		0.0114			0.0012		2	0.00369865
1251	KEGG_PORPHYRIN_AND_CHLOROPHYLL_METABOLISM	REACTOME_REGULATION_OF_INSULIN_SECRETION_BY_ACETYLCHOLINE	P		0.001			0.0137		2	0.00370135
1252	BIOCARTA_KERATINOCYTE_PATHWAY	REACTOME_COMPLEMENT_CASCADE	P	0.0196				0.0007		2	0.00370405
1253	BIOCARTA_EDG1_PATHWAY	REACTOME_TRAFFICKING_OF_GLUR2_CONTAINING_AMPA_RECEPTORS	P			0.0055			0.0025	2	0.0037081
1254	KEGG_ANTIGEN_PROCESSING_AND_PRESENTATION	REACTOME_SHCMEDIATED_CASCADE	P			0.0017			0.0081	2	0.0037108
1255	KEGG_REGULATION_OF_AUTOPHAGY	REACTOME_G1_S_TRANSITION	P	0.0153		0.0009				2	0.0037108
1256	KEGG_ETHER_LIPID_METABOLISM	REACTOME_GLUCOSE_METABOLISM	P	0.0033			0.0042			2	0.0037229
1257	BIOCARTA_BARRESTIN_SRC_PATHWAY	KEGG_ALANINE_ASPARTATE_AND_GLUTAMATE_METABOLISM	P	0.0077		0.0018				2	0.0037229
1258	BIOCARTA_UCALPAIN_PATHWAY	REACTOME_ACTIVATION_OF_NMDA_RECEPTOR_UPON_GLUTAMATE_BINDING_AND_POSTSYNAPTIC_EVENTS	P		0.0139			0.001		2	0.00372827
1259	REACTOME_INFLUENZA_VIRAL_RNA_TRANSCRIPTION_AND_REPLICATION	REACTOME_MRNA_SPLICING	P	0.0012	0.0116					2	0.00373095
1260	REACTOME_DUAL_INCISION_REACTION_IN_TC_NER	REACTOME_P38MAPK_EVENTS	R	0.0016	0.0087					2	0.00373095
1261	BIOCARTA_ECM_PATHWAY	KEGG_SYSTEMIC_LUPUS_ERYTHEMATOSUS	P		0.0174			0.0008		2	0.00373095
1262	KEGG_CIRCADIAN_RHYTHM_MAMMAL	KEGG_PROTEIN_EXPORT	P	0.0174		0.0008				2	0.00373095
1263	REACTOME_SEMA4D_IN_SEMAPHORIN_SIGNALING	REACTOME_TRANSLATION_INITIATION_COMPLEX_FORMATION	P		0.0041		0.0034			2	0.00373363
1264	REACTOME_ACTIVATION_OF_ATR_IN_RESPONSE_TO_REPLICATION_STRESS	REACTOME_PHOSPHORYLATION_OF_CD3_AND_TCR_ZETA_CHAINS	P		0.0093			0.0015		2	0.00373497
1265	REACTOME_MRNA_SPLICING	REACTOME_P38MAPK_EVENTS	P		0.0014			0.01		2	0.00374166
1266	BIOCARTA_PROTEASOME_PATHWAY	REACTOME_PLC_GAMMA1_SIGNALLING	P	0.0027				0.0052		2	0.003747
1267	BIOCARTA_GATA3_PATHWAY	KEGG_VEGF_SIGNALING_PATHWAY	R		0.0027				0.0052	2	0.003747
1268	BIOCARTA_KERATINOCYTE_PATHWAY	REACTOME_S_PHASE	P	0.0019		0.0074				2	0.00374967
1269	REACTOME_NUCLEAR_IMPORT_OF_REV_PROTEIN	REACTOME_PI3K_AKT_SIGNALLING	P		0.0141			0.001		2	0.003755
1270	BIOCARTA_CCR3_PATHWAY	KEGG_METABOLISM_OF_XENOBIOTICS_BY_CYTOCHROME_P450	R		0.0092		0.0016	0.0036		3	0.0037561
1271	KEGG_PROXIMAL_TUBULE_BICARBONATE_RECLAMATION	REACTOME_AMINE_COMPOUND_SLC_TRANSPORTERS	P			0.0017		0.0083		2	0.00375633
1272	KEGG_TYPE_I_DIABETES_MELLITUS	REACTOME_GLUCOSE_AND_OTHER_SUGAR_SLC_TRANSPORTERS	P	0.0095		0.0015				2	0.00377492
1273	KEGG_ABC_TRANSPORTERS	REACTOME_GLUCOSE_TRANSPORT	P		0.0204	0.0066			0.0004	3	0.0037764
1274	REACTOME_SEMA4D_IN_SEMAPHORIN_SIGNALING	REACTOME_SIGNALLING_TO_RAS	R	0.0042				0.0034		2	0.00377889
1275	REACTOME_P38MAPK_EVENTS	REACTOME_VIRAL_MESSENGER_RNA_SYNTHESIS	R	0.0014	0.0102					2	0.00377889
1276	BIOCARTA_CHEMICAL_PATHWAY	REACTOME_TRNA_AMINOACYLATION	R		0.011			0.0013		2	0.00378153
1277	BIOCARTA_KERATINOCYTE_PATHWAY	REACTOME_AMINO_ACID_AND_OLIGOPEPTIDE_SLC_TRANSPORTERS	R	0.0159	0.0009					2	0.00378286
1278	BIOCARTA_VEGF_PATHWAY	REACTOME_SIGNALING_BY_PDGF	R	0.0096	0.0015					2	0.00379473
1279	BIOCARTA_MYOSIN_PATHWAY	REACTOME_TRAFFICKING_OF_AMPA_RECEPTORS	P	0.0207				0.0056	0.0007	2	0.00380657
1280	KEGG_CITRATE_CYCLE_TCA_CYCLE	REACTOME_APOPTOTIC_EXECUTION_PHASE	P	0.0161				0.0009		2	0.00380657
1281	KEGG_ASCORBATE_AND_ALDARATE_METABOLISM	REACTOME_ACTIVATION_OF_NMDA_RECEPTOR_UPON_GLUTAMATE_BINDING_AND_POSTSYNAPTIC_EVENTS	P			0.0023		0.0063		2	0.00380657
1282	REACTOME_G2_M_TRANSITION	REACTOME_SEMA3A_PAK_DEPENDENT_AXON_REPULSION	P		0.0145	0.001				2	0.00380789
1283	BIOCARTA_PAR1_PATHWAY	REACTOME_LIPOPROTEIN_METABOLISM	R		0.0121				0.0012	2	0.00381051
1284	BIOCARTA_CACAM_PATHWAY	BIOCARTA_IL10_PATHWAY	R	0.0066				0.0022		2	0.00381051
1285	BIOCARTA_TCR_PATHWAY	REACTOME_STEROID_HORMONES	R	0.001				0.0146	0.0162	2	0.00382099
1286	BIOCARTA_MEF2D_PATHWAY	KEGG_OXIDATIVE_PHOSPHORYLATION	R	0.0043					0.0034	2	0.00382361
1287	REACTOME_CELL_CYCLE_CHECKPOINTS	REACTOME_DEPOLARIZATION_OF_THE_PRESYNAPTIC_TERMINAL_TRIGGERS_THE_OPENING_OF_CALCIUM_CHANNELS	P	0.0077					0.0019	2	0.00382492
1288	KEGG_TYROSINE_METABOLISM	REACTOME_GTP_HYDROLYSIS_AND_JOINING_OF_THE_60S_RIBOSOMAL_SUBUNIT	P	0.024			0.00061			2	0.00382623
1289	KEGG_HEDGEHOG_SIGNALING_PATHWAY	KEGG_RETINOL_METABOLISM	P			0.0024		0.0061		2	0.00382623
1290	BIOCARTA_HSP27_PATHWAY	KEGG_ANTIGEN_PROCESSING_AND_PRESENTATION	P	0.0051		0.0007		0.0157		3	0.00382698
1291	BIOCARTA_P53_PATHWAY	REACTOME_GLUCOSE_METABOLISM	P	0.007		0.0021				2	0.00383406
1292	REACTOME_AMINE_DERIVED_HORMONES	REACTOME_RNA_POLYMERASE_III_TRANSCRIPTION_INITIATION_FROM_TYPE_3_PROMOTER	R		0.021			0.0007		2	0.00383406
1293	KEGG_CYSTEINE_AND_METHIONINE_METABOLISM	REACTOME_S_PHASE	P			0.0032			0.0046	2	0.00383667
1294	BIOCARTA_CDMAC_PATHWAY	KEGG_ARGININE_AND_PROLINE_METABOLISM	P			0.004		0.0037		2	0.00384708
1295	REACTOME_EXTENSION_OF_TELOMERES	REACTOME_STABILIZATION_OF_P53	P	0.0148				0.001		2	0.00384708
1296	BIOCARTA_BAD_PATHWAY	REACTOME_INTRINSIC_PATHWAY	P	0.0019					0.0078	2	0.00384968
1297	BIOCARTA_PPARA_PATHWAY	KEGG_THYROID_CANCER	R	0.0165	0.0009					2	0.00385357
1298	REACTOME_METABOLISM_OF_BILE_ACIDS_AND_BILE_SALTS	REACTOME_STEROID_HORMONE_BIOSYNTHESIS	P		0.0306			0.000486667		2	0.00385902
1299	KEGG_SULFUR_METABOLISM	REACTOME_PLC_GAMMA1_SIGNALLING	R		0.0013				0.0115	2	0.00386652
1300	BIOCARTA_EGFR_SMRTE_PATHWAY	BIOCARTA_G2_PATHWAY	P		0.0047	0.0032				2	0.00387814
1301	KEGG_METABOLISM_OF_XENOBIOTICS_BY_CYTOCHROME_P450	KEGG_P53_SIGNALING_PATHWAY	R		0.0094				0.0016	2	0.00387814
1302	BIOCARTA_ERK_PATHWAY	KEGG_EPITHELIAL_CELL_SIGNALING_IN_HELICOBACTER_PYLORI_INFECTION	P				0.0043		0.0035	2	0.00387943
1303	BIOCARTA_GH_PATHWAY	KEGG_BLADDER_CANCER	R		0.0052			0.0029		2	0.0038833
1304	REACTOME_CELLEXTRACELLULAR_MATRIX_INTERACTIONS	REACTOME_NUCLEOTIDE_LIKE_PURINERGIC_RECEPTORS	R	0.0052				0.0029		2	0.0038833
1305	BIOCARTA_DC_PATHWAY	BIOCARTA_GH_PATHWAY	R	0.0151					0.001	2	0.00388587
1306	BIOCARTA_HDAC_PATHWAY	REACTOME_LOSS_OF_NLP_FROM_MITOTIC_CENTROSOMES	R	0.0041				0.0037		2	0.00389487
1307	BIOCARTA_DC_PATHWAY	BIOCARTA_TPO_PATHWAY	R	0.019					0.0008	2	0.00389872
1308	BIOCARTA_STATHMIN_PATHWAY	REACTOME_GS_ALPHA_MEDIATED_EVENTS_IN_GLUCAGON_SIGNALLING	R		0.0061	0.0025				2	0.00390512
1309	BIOCARTA_BARRESTIN_SRC_PATHWAY	KEGG_TYPE_I_DIABETES_MELLITUS	P	0.0153		0.001				2	0.00391152
1310	BIOCARTA_EDG1_PATHWAY	KEGG_DRUG_METABOLISM_CYTOCHROME_P450	R				0.0016	0.0096		2	0.00391918
1311	BIOCARTA_MET_PATHWAY	REACTOME_GTP_HYDROLYSIS_AND_JOINING_OF_THE_60S_RIBOSOMAL_SUBUNIT	P		0.0128			0.0012		2	0.00391918
1312	BIOCARTA_MITOCHONDRIA_PATHWAY	KEGG_BASAL_CELL_CARCINOMA	P	0.0057				0.0027		2	0.00392301
1313	BIOCARTA_NFAT_PATHWAY	REACTOME_LOSS_OF_NLP_FROM_MITOTIC_CENTROSOMES	R	0.0081				0.0019		2	0.00392301
1314	KEGG_OXIDATIVE_PHOSPHORYLATION	REACTOME_INHIBITION_OF_INSULIN_SECRETION_BY_ADRENALINE_NORADRENALINE	R	0.0028					0.0055	2	0.00392428
1315	KEGG_TYPE_I_DIABETES_MELLITUS	REACTOME_TRAFFICKING_OF_AMPA_RECEPTORS	P			0.0014		0.0225	0.011	2	0.00392428
1316	BIOCARTA_CCR5_PATHWAY	REACTOME_ADHERENS_JUNCTIONS_INTERACTIONS	R	0.0154					0.001	2	0.00392428
1317	BIOCARTA_ERYTH_PATHWAY	REACTOME_ACETYLCHOLINE_NEUROTRANSMITTER_RELEASE_CYCLE	R	0.014				0.0011		2	0.00392428
1318	KEGG_P53_SIGNALING_PATHWAY	REACTOME_GLOBAL_GENOMIC_NER	R		0.0103			0.0015		2	0.00393065
1319	KEGG_ALLOGRAFT_REJECTION	REACTOME_MRNA_SPLICING	P		0.0111			0.0014		2	0.00394208
1320	REACTOME_METABOLISM_OF_RNA	REACTOME_POST_TRANSLATIONAL_PROTEIN_MODIFICATION	P	0.0041				0.0038		2	0.00394715
1321	KEGG_GALACTOSE_METABOLISM	REACTOME_AMINE_COMPOUND_SLC_TRANSPORTERS	P			0.0026		0.006		2	0.00394968
1322	BIOCARTA_GATA3_PATHWAY	REACTOME_TRANSPORT_OF_RIBONUCLEOPROTEINS_INTO_THE_HOST_NUCLEUS	R		0.0068	0.0023				2	0.00395474
1323	BIOCARTA_PPARA_PATHWAY	BIOCARTA_TOLL_PATHWAY	R	0.0028	0.0056					2	0.0039598
1324	KEGG_PATHOGENIC_ESCHERICHIA_COLI_INFECTION	KEGG_REGULATION_OF_AUTOPHAGY	P			0.00077			0.0204	2	0.00396333
1325	KEGG_SYSTEMIC_LUPUS_ERYTHEMATOSUS	REACTOME_ELECTRON_TRANSPORT_CHAIN	P		0.0122			0.0013		2	0.00398246
1326	BIOCARTA_DC_PATHWAY	REACTOME_ACTIVATION_OF_THE_AP1_FAMILY_OF_TRANSCRIPTION_FACTORS	P		0.0076			0.0021		2	0.003995
1327	BIOCARTA_CELL2CELL_PATHWAY	REACTOME_INFLUENZA_VIRAL_RNA_TRANSCRIPTION_AND_REPLICATION	P	0.0123				0.0013		2	0.00399875
1328	KEGG_BASAL_CELL_CARCINOMA	REACTOME_GLUCOSE_AND_OTHER_SUGAR_SLC_TRANSPORTERS	P	0.0201		0.0008				2	0.00400999
1329	BIOCARTA_GH_PATHWAY	KEGG_ACUTE_MYELOID_LEUKEMIA	R	0.0035				0.0046		2	0.00401248
1330	REACTOME_PHASE_II_CONJUGATION	REACTOME_SIGNALING_BY_EGFR	R		0.0329		0.00049			2	0.0040151
1331	BIOCARTA_STATHMIN_PATHWAY	REACTOME_AMINO_ACID_AND_OLIGOPEPTIDE_SLC_TRANSPORTERS	R	0.0085	0.0019					2	0.00401871
1332	KEGG_ABC_TRANSPORTERS	REACTOME_ACTIVATION_OF_RAC	P		0.018			0.0009		2	0.00402492
1333	KEGG_AUTOIMMUNE_THYROID_DISEASE	REACTOME_ACTIVATION_OF_ATR_IN_RESPONSE_TO_REPLICATION_STRESS	P			0.0018		0.009		2	0.00402492
1334	REACTOME_MEMBRANE_TRAFFICKING	REACTOME_RNA_POLYMERASE_III_TRANSCRIPTION	P		0.0162				0.001	2	0.00402492
1335	BIOCARTA_DREAM_PATHWAY	REACTOME_HORMONE_BIOSYNTHESIS	R	0.002				0.0081		2	0.00402492
1336	REACTOME_MICRORNA_BIOGENESIS	REACTOME_VPR_MEDIATED_NUCLEAR_IMPORT_OF_PICS	P		0.0125			0.0013		2	0.00403113
1337	REACTOME_G2_M_TRANSITION	REACTOME_MTOR_SIGNALLING	P			0.0011			0.0148	2	0.00403485
1338	REACTOME_MRNA_SPLICING	REACTOME_VPR_MEDIATED_NUCLEAR_IMPORT_OF_PICS	P		0.0204			0.0008		2	0.0040398
1339	REACTOME_CITRIC_ACID_CYCLE	REACTOME_REGULATION_OF_ORNITHINE_DECARBOXYLASE	P	0.0086		0.0019				2	0.00404228
1340	REACTOME_BIOLOGICAL_OXIDATIONS	REACTOME_BRANCHED_CHAIN_AMINO_ACID_CATABOLISM	R		0.0227		0.00072			2	0.00404277
1341	BIOCARTA_MET_PATHWAY	REACTOME_ELECTRON_TRANSPORT_CHAIN	P		0.029			0.000564706		2	0.00404679
1342	BIOCARTA_IL7_PATHWAY	REACTOME_BIOLOGICAL_OXIDATIONS	R		0.0126		0.0013			2	0.00404722
1343	KEGG_ANTIGEN_PROCESSING_AND_PRESENTATION	REACTOME_SEMA4D_INDUCED_CELL_MIGRATION_AND_GROWTH_CONE_COLLAPSE	P		0.0047				0.0035	2	0.00405586
1344	BIOCARTA_NOS1_PATHWAY	REACTOME_GS_ALPHA_MEDIATED_EVENTS_IN_GLUCAGON_SIGNALLING	R		0.0022			0.0075		2	0.00406202
1345	BIOCARTA_PLATELETAPP_PATHWAY	REACTOME_OLFACTORY_SIGNALING_PATHWAY	R			0.005	0.0033			2	0.00406202
1346	REACTOME_GS_ALPHA_MEDIATED_EVENTS_IN_GLUCAGON_SIGNALLING	REACTOME_NOREPINEPHRINE_NEUROTRANSMITTER_RELEASE_CYCLE	R		0.015			0.0011		2	0.00406202
1347	KEGG_DORSO_VENTRAL_AXIS_FORMATION	REACTOME_COLLAGEN_MEDIATED_ACTIVATION_CASCADE	R		0.0028			0.0059		2	0.00406448
1348	BIOCARTA_GH_PATHWAY	REACTOME_POLYMERASE_SWITCHING	R		0.0237		0.0007			2	0.00407308
1349	KEGG_RENIN_ANGIOTENSIN_SYSTEM	REACTOME_FACILITATIVE_NA_INDEPENDENT_GLUCOSE_TRANSPORTERS	P	0.0079	0.0021					2	0.00407308
1350	BIOCARTA_RAC1_PATHWAY	KEGG_DRUG_METABOLISM_CYTOCHROME_P450	R			0.001155		0.0144		2	0.00407823
1351	BIOCARTA_AKAP13_PATHWAY	REACTOME_POST_TRANSLATIONAL_PROTEIN_MODIFICATION	P	0.0104				0.0016		2	0.00407922
1352	BIOCARTA_ALK_PATHWAY	KEGG_BETA_ALANINE_METABOLISM	P		0.0208			0.0008		2	0.00407922
1353	BIOCARTA_BARRESTIN_PATHWAY	REACTOME_BRANCHED_CHAIN_AMINO_ACID_CATABOLISM	R				0.0017	0.0098		2	0.00408167
1354	BIOCARTA_ACTINY_PATHWAY	BIOCARTA_MTOR_PATHWAY	P				0.0008	0.021		2	0.00409878
1355	BIOCARTA_CARM1_PATHWAY	REACTOME_G_ALPHA_Z_SIGNALLING_EVENTS	P	0.0024					0.007	2	0.00409878
1356	REACTOME_GLYCOGEN_BREAKDOWN_GLYCOGENOLYSIS	REACTOME_TRANSLATION	P	0.0012				0.014		2	0.00409878
1357	REACTOME_METABOLISM_OF_BILE_ACIDS_AND_BILE_SALTS	REACTOME_PKA_ACTIVATION	P	0.0048				0.0035		2	0.00409878
1358	BIOCARTA_CALCINEURIN_PATHWAY	KEGG_VIBRIO_CHOLERAE_INFECTION	P				0.0014		0.012	2	0.00409878
1359	BIOCARTA_RELA_PATHWAY	REACTOME_APOPTOTIC_EXECUTION_PHASE	P	0.0033				0.0051		2	0.00410244
1360	REACTOME_GENES_INVOLVED_IN_APOPTOTIC_CLEAVAGE_OF_CELLULAR_PROTEINS	REACTOME_NEF_MEDIATES_DOWN_MODULATION_OF_CELL_SURFACE_RECEPTORS_BY_RECRUITING_THEM_TO_CLATHRIN_ADAPTERS	P	0.0051					0.0033	2	0.00410244
1361	BIOCARTA_STRESS_PATHWAY	REACTOME_APOPTOTIC_EXECUTION_PHASE	P	0.0241				0.0007		2	0.00410731
1362	REACTOME_CLASS_C3_METABOTROPIC_GLUTAMATE_PHEROMONE_RECEPTORS	REACTOME_DEPOLARIZATION_OF_THE_PRESYNAPTIC_TERMINAL_TRIGGERS_THE_OPENING_OF_CALCIUM_CHANNELS	P	0.0169					0.001	2	0.00411096
1363	KEGG_COMPLEMENT_AND_COAGULATION_CASCADES	REACTOME_SYNTHESIS_OF_GLYCOSYLPHOSPHATIDYLINOSITOL	P	0.0094				0.0018	0.0117	2	0.00411339
1364	BIOCARTA_TID_PATHWAY	REACTOME_G2_M_CHECKPOINTS	P			0.0016		0.0106		2	0.00411825
1365	KEGG_ANTIGEN_PROCESSING_AND_PRESENTATION	REACTOME_CHAPERONIN_MEDIATED_PROTEIN_FOLDING	P			0.0016		0.0106		2	0.00411825
1366	KEGG_ASCORBATE_AND_ALDARATE_METABOLISM	REACTOME_BIOLOGICAL_OXIDATIONS	R	0.01			0.0017			2	0.00412311
1367	KEGG_P53_SIGNALING_PATHWAY	REACTOME_AMINE_DERIVED_HORMONES	R	0.0063	0.0027					2	0.00412432
1368	KEGG_DRUG_METABOLISM_CYTOCHROME_P450	KEGG_GLYCOLYSIS_GLUCONEOGENESIS	R				0.0011	0.0155		2	0.00412916
1369	KEGG_PORPHYRIN_AND_CHLOROPHYLL_METABOLISM	REACTOME_ACTIVATION_OF_NMDA_RECEPTOR_UPON_GLUTAMATE_BINDING_AND_POSTSYNAPTIC_EVENTS	P			0.0028		0.0061		2	0.0041328
1370	REACTOME_GLUCOSE_TRANSPORT	REACTOME_RNA_POLYMERASE_III_CHAIN_ELONGATION	P		0.0171			0.001		2	0.00413521
1371	KEGG_SNARE_INTERACTIONS_IN_VESICULAR_TRANSPORT	REACTOME_ELECTRON_TRANSPORT_CHAIN	P		0.0095			0.0018		2	0.00413521
1372	BIOCARTA_ALK_PATHWAY	REACTOME_INITIAL_TRIGGERING_OF_COMPLEMENT	P		0.0059			0.0029		2	0.00413642
1373	REACTOME_BOTULINUM_NEUROTOXICITY	REACTOME_CENTROSOME_MATURATION	R	0.0107				0.0016		2	0.00413763
1374	KEGG_TYPE_I_DIABETES_MELLITUS	REACTOME_RAS_ACTIVATION_UOPN_CA2_INFUX_THROUGH_NMDA_RECEPTOR	P			0.0011			0.0156	2	0.00414246
1375	REACTOME_DNA_REPAIR	REACTOME_G2_M_TRANSITION	P		0.0143				0.0012	2	0.00414246
1376	REACTOME_CYTOCHROME_P450_ARRANGED_BY_SUBSTRATE_TYPE	REACTOME_SHC_RELATED_EVENTS	R	0.0013	0.0132					2	0.00414246
1377	KEGG_ABC_TRANSPORTERS	REACTOME_MAP_KINASES_ACTIVATION_IN_TLR_CASCADE	P			0.0082		0.0021		2	0.0041497
1378	BIOCARTA_ATM_PATHWAY	BIOCARTA_EGFR_SMRTE_PATHWAY	P			0.0009		0.0192		2	0.00415692
1379	KEGG_ANTIGEN_PROCESSING_AND_PRESENTATION	KEGG_STEROID_HORMONE_BIOSYNTHESIS	P		0.0096			0.0018		2	0.00415692
1380	KEGG_PROPANOATE_METABOLISM	REACTOME_SIGNALING_BY_NOTCH	R				0.0009	0.0192		2	0.00415692
1381	BIOCARTA_AMI_PATHWAY	REACTOME_G2_M_TRANSITION	R		0.0427			0.000405556		2	0.0041614
1382	REACTOME_ACTIVATION_OF_RAC	REACTOME_PYRUVATE_METABOLISM_AND_TCA_CYCLE	P	0.0124				0.0014		2	0.00416653
1383	BIOCARTA_ARENRF2_PATHWAY	KEGG_NOTCH_SIGNALING_PATHWAY	P		0.0058			0.003		2	0.00417133
1384	BIOCARTA_IL17_PATHWAY	REACTOME_PLATELET_AGGREGATION_PLUG_FORMATION	R	0.0026					0.0067	2	0.00417373
1385	BIOCARTA_DREAM_PATHWAY	REACTOME_SYNTHESIS_AND_INTERCONVERSION_OF_NUCLEOTIDE_DI_AND_TRIPHOSPHATES	R		0.0046			0.0038		2	0.00418091
1386	KEGG_RENAL_CELL_CARCINOMA	REACTOME_G2_M_TRANSITION	P				0.0025		0.007	2	0.0041833
1387	BIOCARTA_AGR_PATHWAY	REACTOME_RAS_ACTIVATION_UOPN_CA2_INFUX_THROUGH_NMDA_RECEPTOR	P		0.0039	0.0045				2	0.00418927
1388	REACTOME_AMINO_ACID_SYNTHESIS_AND_INTERCONVERSION	REACTOME_CLASS_C3_METABOTROPIC_GLUTAMATE_PHEROMONE_RECEPTORS	P	0.0065				0.0027		2	0.00418927
1389	KEGG_DRUG_METABOLISM_CYTOCHROME_P450	KEGG_VALINE_LEUCINE_AND_ISOLEUCINE_DEGRADATION	R		0.0195		0.0009			2	0.00418927
1390	BIOCARTA_BARR_MAPK_PATHWAY	KEGG_ANTIGEN_PROCESSING_AND_PRESENTATION	P	0.0164		0.00034		0.0132		3	0.00419082
1391	BIOCARTA_BAD_PATHWAY	REACTOME_CHYLOMICRON_MEDIATED_LIPID_TRANSPORT	P	0.004				0.0044		2	0.00419524
1392	REACTOME_METABOLISM_OF_CARBOHYDRATES	REACTOME_METABOLISM_OF_RNA	P			0.0044			0.004	2	0.00419524
1393	KEGG_ANTIGEN_PROCESSING_AND_PRESENTATION	REACTOME_MRNA_SPLICING	P		0.0098			0.0018		2	0.0042
1394	BIOCARTA_IL3_PATHWAY	BIOCARTA_PPARA_PATHWAY	R	0.0019					0.0093	2	0.00420357
1395	REACTOME_ACTIVATION_OF_BH3_ONLY_PROTEINS	REACTOME_INTRINSIC_PATHWAY	P	0.0034					0.0052	2	0.00420476
1396	BIOCARTA_RAC1_PATHWAY	REACTOME_IRS_RELATED_EVENTS	R	0.0104		0.0017				2	0.00420476
1397	BIOCARTA_PAR1_PATHWAY	REACTOME_OLFACTORY_SIGNALING_PATHWAY	R				0.0008		0.0221	2	0.00420476
1398	BIOCARTA_INFLAM_PATHWAY	KEGG_HEDGEHOG_SIGNALING_PATHWAY	P		0.0127			0.0014		2	0.00421663
1399	KEGG_N_GLYCAN_BIOSYNTHESIS	REACTOME_PEPTIDE_CHAIN_ELONGATION	P		0.0162			0.0011		2	0.00422137
1400	REACTOME_DUAL_INCISION_REACTION_IN_TC_NER	REACTOME_SIGNALLING_TO_RAS	R	0.0009	0.0198					2	0.00422137
1401	REACTOME_G1_PHASE	REACTOME_TRNA_AMINOACYLATION	R		0.0162				0.0011	2	0.00422137
1402	KEGG_ABC_TRANSPORTERS	KEGG_PENTOSE_AND_GLUCURONATE_INTERCONVERSIONS	P		0.0066			0.0027		2	0.00422137
1403	BIOCARTA_G2_PATHWAY	KEGG_SYSTEMIC_LUPUS_ERYTHEMATOSUS	P		0.0105	0.0017				2	0.00422493
1404	REACTOME_IRS_RELATED_EVENTS	REACTOME_SIGNALLING_TO_RAS	R			0.0015		0.0119		2	0.00422493
1405	BIOCARTA_ERK5_PATHWAY	REACTOME_FORMATION_OF_FIBRIN_CLOT_CLOTTING_CASCADE	P	0.0051					0.0035	2	0.00422493
1406	KEGG_O_GLYCAN_BIOSYNTHESIS	REACTOME_ACTIVATION_OF_RAC	P		0.0138				0.0013	2	0.00423556
1407	BIOCARTA_FAS_PATHWAY	KEGG_BASAL_CELL_CARCINOMA	P	0.0179		0.0017		0.0025		3	0.00423722
1408	KEGG_LIMONENE_AND_PINENE_DEGRADATION	REACTOME_TRANSLOCATION_OF_ZAP70_TO_IMMUNOLOGICAL_SYNAPSE	P		0.0062			0.0029		2	0.00424028
1409	BIOCARTA_THELPER_PATHWAY	KEGG_FRUCTOSE_AND_MANNOSE_METABOLISM	R		0.0029			0.0062		2	0.00424028
1410	BIOCARTA_MYOSIN_PATHWAY	BIOCARTA_PYK2_PATHWAY	P	0.02				0.0009		2	0.00424264
1411	BIOCARTA_NO2IL12_PATHWAY	REACTOME_CENTROSOME_MATURATION	R	0.018				0.001		2	0.00424264
1412	BIOCARTA_RAC1_PATHWAY	REACTOME_PI3K_CASCADE	R	0.012		0.0015				2	0.00424264
1413	BIOCARTA_RAC1_PATHWAY	KEGG_GLIOMA	R	0.0072				0.0025		2	0.00424264
1414	BIOCARTA_AGR_PATHWAY	REACTOME_FORMATION_OF_THE_TERNARY_COMPLEX_AND_SUBSEQUENTLY_THE_43S_COMPLEX	P		0.007				0.0026	2	0.00426615
1415	BIOCARTA_MPR_PATHWAY	REACTOME_CYTOSOLIC_TRNA_AMINOACYLATION	R		0.0013			0.014		2	0.00426615
1416	KEGG_SULFUR_METABOLISM	REACTOME_TRNA_AMINOACYLATION	R		0.0032			0.0057		2	0.00427083
1417	KEGG_BASE_EXCISION_REPAIR	REACTOME_RNA_POLYMERASE_III_TRANSCRIPTION_INITIATION	P		0.0261				0.0007	2	0.00427434
1418	BIOCARTA_CARDIACEGF_PATHWAY	REACTOME_SIGNAL_AMPLIFICATION	R	0.0031					0.0059	2	0.00427668
1419	KEGG_ARACHIDONIC_ACID_METABOLISM	REACTOME_P75NTR_SIGNALS_VIA_NFKB	R	0.0059					0.0031	2	0.00427668
1420	BIOCARTA_PML_PATHWAY	REACTOME_NEF_MEDIATES_DOWN_MODULATION_OF_CELL_SURFACE_RECEPTORS_BY_RECRUITING_THEM_TO_CLATHRIN_ADAPTERS	P	0.0027	0.0068					2	0.00428486
1421	REACTOME_DNA_STRAND_ELONGATION	REACTOME_LOSS_OF_NLP_FROM_MITOTIC_CENTROSOMES	R		0.004			0.0046		2	0.00428952
1422	KEGG_PANCREATIC_CANCER	REACTOME_TIE2_SIGNALING	P				0.0007		0.0263	2	0.00429069
1423	REACTOME_GENERATION_OF_SECOND_MESSENGER_MOLECULES	REACTOME_MICRORNA_BIOGENESIS	P		0.0205			0.0009		2	0.00429535
1424	REACTOME_PI3K_AKT_SIGNALLING	REACTOME_REV_MEDIATED_NUCLEAR_EXPORT_OF_HIV1_RNA	P		0.0185			0.001		2	0.00430116
1425	BIOCARTA_IL2RB_PATHWAY	BIOCARTA_NUCLEARRS_PATHWAY	R	0.0143				0.0013		2	0.00431161
1426	KEGG_NOTCH_SIGNALING_PATHWAY	REACTOME_REGULATION_OF_LIPID_METABOLISM_BY_PEROXISOME_PROLIFERATOR_ACTIVATED_RECEPTOR_ALPHA	P	0.0186				0.001		2	0.00431277
1427	KEGG_VIRAL_MYOCARDITIS	REACTOME_CTLA4_INHIBITORY_SIGNALING	P		0.0233	0.0008				2	0.00431741
1428	BIOCARTA_IL3_PATHWAY	REACTOME_TRAFFICKING_OF_AMPA_RECEPTORS	R		0.017			0.0011		2	0.00432435
1429	KEGG_P53_SIGNALING_PATHWAY	REACTOME_ACTIVATED_TAK1_MEDIATES_P38_MAPK_ACTIVATION	R	0.0011	0.017					2	0.00432435
1430	REACTOME_GLUCOSE_TRANSPORT	REACTOME_METABOLISM_OF_RNA	P			0.0025			0.0075	2	0.00433013
1431	REACTOME_NUCLEAR_IMPORT_OF_REV_PROTEIN	REACTOME_PLC_BETA_MEDIATED_EVENTS	P	0.0235				0.0008		2	0.0043359
1432	REACTOME_CREB_PHOPHORYLATION_THROUGH_THE_ACTIVATION_OF_RAS	REACTOME_TRAFFICKING_OF_GLUR2_CONTAINING_AMPA_RECEPTORS	P	0.0145		0.0013				2	0.00434166
1433	KEGG_GLYCOSAMINOGLYCAN_BIOSYNTHESIS_CHONDROITIN_SULFATE	REACTOME_SIGNALING_BY_BMP	R	0.0126				0.0015	0.0071	2	0.00434741
1434	REACTOME_ELECTRON_TRANSPORT_CHAIN	REACTOME_STRIATED_MUSCLE_CONTRACTION	P		0.0027				0.007	2	0.00434741
1435	REACTOME_G_BETA_GAMMA_SIGNALLING_THROUGH_PI3KGAMMA	REACTOME_RNA_POLYMERASE_III_TRANSCRIPTION	R	0.0063				0.003		2	0.00434741
1436	KEGG_O_GLYCAN_BIOSYNTHESIS	REACTOME_TIGHT_JUNCTION_INTERACTIONS	P	0.0024					0.0079	2	0.00435431
1437	BIOCARTA_VEGF_PATHWAY	REACTOME_PROTEOLYTIC_CLEAVAGE_OF_SNARE_COMPLEX_PROTEINS	R	0.0073				0.0026		2	0.0043566
1438	BIOCARTA_IL4_PATHWAY	BIOCARTA_PPARA_PATHWAY	R	0.019	0.001					2	0.0043589
1439	BIOCARTA_AKAP13_PATHWAY	REACTOME_G_ALPHA_Z_SIGNALLING_EVENTS	P	0.0017				0.0112		2	0.00436348
1440	BIOCARTA_EIF4_PATHWAY	KEGG_TGF_BETA_SIGNALING_PATHWAY	R		0.0119				0.0016	2	0.00436348
1441	KEGG_THYROID_CANCER	REACTOME_FRS2_MEDIATED_ACTIVATION	P				0.0019		0.0101	2	0.00438064
1442	REACTOME_RNA_POLYMERASE_III_TRANSCRIPTION	REACTOME_TIGHT_JUNCTION_INTERACTIONS	P	0.0101					0.0019	2	0.00438064
1443	BIOCARTA_DC_PATHWAY	REACTOME_G2_M_TRANSITION	P		0.0064	0.003				2	0.00438178
1444	BIOCARTA_HDAC_PATHWAY	BIOCARTA_LONGEVITY_PATHWAY	P				0.002		0.0096	2	0.00438178
1445	KEGG_VALINE_LEUCINE_AND_ISOLEUCINE_DEGRADATION	REACTOME_TRAFFICKING_OF_AMPA_RECEPTORS	R	0.0356			0.00054			2	0.00438452
1446	BIOCARTA_ARENRF2_PATHWAY	KEGG_ARACHIDONIC_ACID_METABOLISM	R	0.0052				0.0037		2	0.00438634
1447	BIOCARTA_MPR_PATHWAY	REACTOME_SYNTHESIS_OF_DNA	R		0.0074			0.0026		2	0.00438634
1448	REACTOME_BIOLOGICAL_OXIDATIONS	REACTOME_OLFACTORY_SIGNALING_PATHWAY	R	0.0275			0.0007			2	0.00438748
1449	BIOCARTA_KERATINOCYTE_PATHWAY	KEGG_GLYCOSYLPHOSPHATIDYLINOSITOL_GPI_ANCHOR_BIOSYNTHESIS	P	0.0138				0.0014		2	0.00439545
1450	REACTOME_ACTIVATION_OF_RAC	REACTOME_TRAFFICKING_OF_GLUR2_CONTAINING_AMPA_RECEPTORS	P	0.0161		0.0012				2	0.00439545
1451	BIOCARTA_IL7_PATHWAY	REACTOME_INFLUENZA_VIRAL_RNA_TRANSCRIPTION_AND_REPLICATION	P	0.0149				0.0013		2	0.00440114
1452	KEGG_RNA_POLYMERASE	REACTOME_TRAFFICKING_OF_AMPA_RECEPTORS	P			0.001		0.0195		2	0.00441588
1453	KEGG_PROTEIN_EXPORT	KEGG_VIRAL_MYOCARDITIS	P		0.0089	0.0022				2	0.00442493
1454	BIOCARTA_CACAM_PATHWAY	BIOCARTA_FMLP_PATHWAY	P			0.0098			0.002	2	0.00442719
1455	REACTOME_AMINE_COMPOUND_SLC_TRANSPORTERS	REACTOME_DNA_REPLICATION_PRE_INITIATION	P	0.007		0.0028				2	0.00442719
1456	BIOCARTA_GATA3_PATHWAY	REACTOME_SEROTONIN_RECEPTORS	R		0.002				0.0098	2	0.00442719
1457	REACTOME_CREB_PHOSPHORYLATION_THROUGH_THE_ACTIVATION_OF_CAMKII	REACTOME_TRAFFICKING_OF_GLUR2_CONTAINING_AMPA_RECEPTORS	P	0.014		0.0014				2	0.00442719
1458	KEGG_ANTIGEN_PROCESSING_AND_PRESENTATION	REACTOME_ACTIVATION_OF_BH3_ONLY_PROTEINS	P			0.0041			0.0048	2	0.00443621
1459	BIOCARTA_41BB_PATHWAY	BIOCARTA_TCR_PATHWAY	R	0.0012				0.0164		2	0.00443621
1460	BIOCARTA_HCMV_PATHWAY	REACTOME_MTOR_SIGNALLING	P	0.0141		0.0014				2	0.00444297
1461	KEGG_ENDOMETRIAL_CANCER	KEGG_N_GLYCAN_BIOSYNTHESIS	P			0.00079		0.0251		2	0.00445298
1462	BIOCARTA_INFLAM_PATHWAY	REACTOME_REGULATION_OF_BETA_CELL_DEVELOPMENT	P		0.0071			0.0028		2	0.0044587
1463	BIOCARTA_RAC1_PATHWAY	BIOCARTA_VEGF_PATHWAY	R	0.0111				0.0018		2	0.0044699
1464	BIOCARTA_EIF_PATHWAY	REACTOME_MUSCLE_CONTRACTION	R	0.0154				0.0013		2	0.00447437
1465	BIOCARTA_GH_PATHWAY	KEGG_GLYCOSYLPHOSPHATIDYLINOSITOL_GPI_ANCHOR_BIOSYNTHESIS	R		0.0143				0.0014	2	0.00447437
1466	REACTOME_DARPP32_EVENTS	REACTOME_POST_TRANSLATIONAL_PROTEIN_MODIFICATION	R		0.0059	0.0034				2	0.00447884
1467	REACTOME_DEATH_RECEPTOR_SIGNALLING	REACTOME_METABOLISM_OF_NITRIC_OXIDE	R	0.0033				0.0061		2	0.00448665
1468	KEGG_FRUCTOSE_AND_MANNOSE_METABOLISM	REACTOME_GAP_JUNCTION_TRAFFICKING	P			0.0012		0.0168		2	0.00448999
1469	KEGG_GLYCOSAMINOGLYCAN_DEGRADATION	KEGG_LEISHMANIA_INFECTION	P			0.0052		0.0039		2	0.00450333
1470	KEGG_THYROID_CANCER	REACTOME_BRANCHED_CHAIN_AMINO_ACID_CATABOLISM	R		0.0058			0.0035		2	0.00450555
1471	REACTOME_PI3K_AKT_SIGNALLING	REACTOME_SNRNP_ASSEMBLY	P		0.0226			0.0009		2	0.00450999
1472	BIOCARTA_TCR_PATHWAY	KEGG_ACUTE_MYELOID_LEUKEMIA	R	0.0018				0.0113		2	0.00450999
1473	KEGG_ANTIGEN_PROCESSING_AND_PRESENTATION	REACTOME_SEMA3A_PAK_DEPENDENT_AXON_REPULSION	P		0.006	0.0034				2	0.00451664
1474	BIOCARTA_FMLP_PATHWAY	REACTOME_ENERGY_DEPENDENT_REGULATION_OF_MTOR_BY_LKB1_AMPK	P	0.0186		0.0011				2	0.00452327
1475	KEGG_NOTCH_SIGNALING_PATHWAY	KEGG_RIBOSOME	P		0.0031			0.0066		2	0.00452327
1476	BIOCARTA_P53HYPOXIA_PATHWAY	KEGG_LYSINE_DEGRADATION	P	0.0032	0.0064					2	0.00452548
1477	REACTOME_NEP_NS2_INTERACTS_WITH_THE_CELLULAR_EXPORT_MACHINERY	REACTOME_PI3K_AKT_SIGNALLING	P		0.0137			0.0015		2	0.00453321
1478	BIOCARTA_MTOR_PATHWAY	REACTOME_METABOLISM_OF_RNA	R	0.0257			0.0008			2	0.00453431
1479	KEGG_ARGININE_AND_PROLINE_METABOLISM	REACTOME_GENERATION_OF_SECOND_MESSENGER_MOLECULES	P		0.0187			0.0011		2	0.00453542
1480	BIOCARTA_RAC1_PATHWAY	REACTOME_DOWNSTREAM_SIGNALING_OF_ACTIVATED_FGFR	R	0.0098		0.0021				2	0.00453652
1481	BIOCARTA_PGC1A_PATHWAY	REACTOME_LOSS_OF_NLP_FROM_MITOTIC_CENTROSOMES	R		0.0258			0.0008		2	0.00454313
1482	BIOCARTA_STEM_PATHWAY	KEGG_EPITHELIAL_CELL_SIGNALING_IN_HELICOBACTER_PYLORI_INFECTION	P		0.0059			0.0035		2	0.00454423
1483	BIOCARTA_SPPA_PATHWAY	KEGG_CITRATE_CYCLE_TCA_CYCLE	R				0.0035		0.0059	2	0.00454423
1484	REACTOME_ENERGY_DEPENDENT_REGULATION_OF_MTOR_BY_LKB1_AMPK	REACTOME_HORMONE_SENSITIVE_LIPASE_HSL_MEDIATED_TRIACYLGLYCEROL_HYDROLYSIS	R	0.0035	0.0059					2	0.00454423
1485	REACTOME_PHOSPHORYLATION_OF_CD3_AND_TCR_ZETA_CHAINS	REACTOME_THE_ROLE_OF_NEF_IN_HIV1_REPLICATION_AND_DISEASE_PATHOGENESIS	P		0.0083	0.0063		0.0018	0.0169	3	0.0045488
1486	BIOCARTA_NKCELLS_PATHWAY	REACTOME_PD1_SIGNALING	P		0.0138			0.0015		2	0.00454973
1487	KEGG_COMPLEMENT_AND_COAGULATION_CASCADES	REACTOME_SYNTHESIS_OF_GPI_ANCHORED_PROTEINS	P	0.0077	0.0356			0.000347368		3	0.00456643
1488	KEGG_PEROXISOME	REACTOME_G2_M_TRANSITION	P		0.0058		0.0036			2	0.00456946
1489	BIOCARTA_INTRINSIC_PATHWAY	REACTOME_ENERGY_DEPENDENT_REGULATION_OF_MTOR_BY_LKB1_AMPK	R	0.0038	0.0055					2	0.00457165
1490	KEGG_NOTCH_SIGNALING_PATHWAY	REACTOME_GTP_HYDROLYSIS_AND_JOINING_OF_THE_60S_RIBOSOMAL_SUBUNIT	P		0.0091			0.0107	0.0023	2	0.00457493
1491	BIOCARTA_CHREBP2_PATHWAY	KEGG_RENAL_CELL_CARCINOMA	P				0.0028		0.0075	2	0.00458258
1492	KEGG_ARGININE_AND_PROLINE_METABOLISM	KEGG_O_GLYCAN_BIOSYNTHESIS	P		0.0042			0.005		2	0.00458258
1493	KEGG_LYSINE_DEGRADATION	KEGG_TERPENOID_BACKBONE_BIOSYNTHESIS	P		0.0105				0.002	2	0.00458258
1494	REACTOME_ACTIVATED_AMPK_STIMULATES_FATTY_ACID_OXIDATION_IN_MUSCLE	REACTOME_G1_S_TRANSITION	P	0.0175					0.0012	2	0.00458258
1495	BIOCARTA_ETS_PATHWAY	REACTOME_TOLL_RECEPTOR_CASCADES	P			0.0011			0.0191	2	0.00458367
1496	BIOCARTA_HCMV_PATHWAY	BIOCARTA_PAR1_PATHWAY	P	0.0263				0.0008		2	0.00458694
1497	KEGG_TGF_BETA_SIGNALING_PATHWAY	REACTOME_ENERGY_DEPENDENT_REGULATION_OF_MTOR_BY_LKB1_AMPK	P	0.0049		0.0043				2	0.00459021
1498	BIOCARTA_ETS_PATHWAY	BIOCARTA_P53HYPOXIA_PATHWAY	P		0.0176	0.0012				2	0.00459565
1499	BIOCARTA_GPCR_PATHWAY	KEGG_DNA_REPLICATION	R		0.0192			0.0011		2	0.00459565
1500	BIOCARTA_BCR_PATHWAY	REACTOME_TRAFFICKING_OF_AMPA_RECEPTORS	P			0.0045			0.0047	2	0.00459891
1501	REACTOME_ERK_MAPK_TARGETS	REACTOME_LAGGING_STRAND_SYNTHESIS	P	0.0073				0.0029		2	0.00460109
1502	KEGG_NOD_LIKE_RECEPTOR_SIGNALING_PATHWAY	REACTOME_EARLY_PHASE_OF_HIV_LIFE_CYCLE	P		0.0265			0.0008		2	0.00460435
1503	REACTOME_CENTROSOME_MATURATION	REACTOME_PROTEOLYTIC_CLEAVAGE_OF_SNARE_COMPLEX_PROTEINS	R	0.0303				0.0007		2	0.00460543
1504	KEGG_CYSTEINE_AND_METHIONINE_METABOLISM	REACTOME_ACTIVATION_OF_RAC	P		0.0118	0.0018				2	0.00460869
1505	BIOCARTA_AGPCR_PATHWAY	REACTOME_INTRINSIC_PATHWAY_FOR_APOPTOSIS	R	0.0052	0.0041					2	0.00461736
1506	BIOCARTA_PTDINS_PATHWAY	BIOCARTA_SHH_PATHWAY	P	0.0069	0.0031					2	0.00462493
1507	REACTOME_ACTIVATED_TLR4_SIGNALLING	REACTOME_SIGNALLING_TO_RAS	P		0.0292			0.000733333		2	0.00462745
1508	BIOCARTA_SPPA_PATHWAY	KEGG_CITRATE_CYCLE_TCA_CYCLE	P			0.0034		0.0063		2	0.00462817
1509	KEGG_HEDGEHOG_SIGNALING_PATHWAY	REACTOME_S_PHASE	P			0.0102	0.0021			2	0.00462817
1510	KEGG_AUTOIMMUNE_THYROID_DISEASE	REACTOME_GLYCOLYSIS	P		0.042	0.00051				2	0.00462817
1511	KEGG_INTESTINAL_IMMUNE_NETWORK_FOR_IGA_PRODUCTION	REACTOME_ELECTRON_TRANSPORT_CHAIN	P		0.0055			0.0039		2	0.00463141
1512	REACTOME_MICRORNA_BIOGENESIS	REACTOME_TRANSPORT_OF_THE_SLBP_INDEPENDENT_MATURE_MRNA	P		0.0195			0.0011		2	0.00463141
1513	KEGG_BASAL_CELL_CARCINOMA	KEGG_RIG_I_LIKE_RECEPTOR_SIGNALING_PATHWAY	P		0.027			0.0008		2	0.00464758
1514	REACTOME_FORMATION_OF_TUBULIN_FOLDING_INTERMEDIATES_BY_CCT_TRIC	REACTOME_LIPOPROTEIN_METABOLISM	R		0.0047				0.0046	2	0.00464973
1515	REACTOME_DEPOLARIZATION_OF_THE_PRESYNAPTIC_TERMINAL_TRIGGERS_THE_OPENING_OF_CALCIUM_CHANNELS	REACTOME_S_PHASE	P	0.0075					0.0029	2	0.00466369
1516	REACTOME_ACTIVATION_OF_ATR_IN_RESPONSE_TO_REPLICATION_STRESS	REACTOME_VIRAL_DSRNA_TLR3_TRIF_COMPLEX_ACTIVATES_RIP1	P	0.0026	0.0046			0.0085		3	0.00466713
1517	BIOCARTA_ERK_PATHWAY	KEGG_ALANINE_ASPARTATE_AND_GLUTAMATE_METABOLISM	P	0.0156		0.0014				2	0.00467333
1518	BIOCARTA_IGF1R_PATHWAY	BIOCARTA_TPO_PATHWAY	R		0.0273			0.0008		2	0.00467333
1519	REACTOME_FORMATION_OF_A_POOL_OF_FREE_40S_SUBUNITS	REACTOME_RNA_POLYMERASE_III_TRANSCRIPTION_INITIATION_FROM_TYPE_3_PROMOTER	P		0.0115		0.0019			2	0.0046744
1520	BIOCARTA_PML_PATHWAY	REACTOME_RNA_POLYMERASE_III_TRANSCRIPTION	P	0.003	0.0073					2	0.00467974
1521	KEGG_GLIOMA	REACTOME_STEROID_HORMONES	R	0.003				0.0087	0.0073	2	0.00467974
1522	BIOCARTA_RACCYCD_PATHWAY	BIOCARTA_SPPA_PATHWAY	P			0.0014		0.0157		2	0.00468828
1523	BIOCARTA_CALCINEURIN_PATHWAY	KEGG_ARACHIDONIC_ACID_METABOLISM	R	0.0044				0.005		2	0.00469042
1524	REACTOME_PLATELET_ADHESION_TO_EXPOSED_COLLAGEN	REACTOME_RETROGRADE_NEUROTROPHIN_SIGNALLING	P	0.0031				0.0071		2	0.00469148
1525	KEGG_BIOSYNTHESIS_OF_UNSATURATED_FATTY_ACIDS	REACTOME_DNA_STRAND_ELONGATION	R		0.0276			0.0008		2	0.00469894
1526	KEGG_SNARE_INTERACTIONS_IN_VESICULAR_TRANSPORT	REACTOME_RNA_POLYMERASE_III_TRANSCRIPTION_INITIATION_FROM_TYPE_3_PROMOTER	R			0.0016		0.0138		2	0.00469894
1527	BIOCARTA_NTHI_PATHWAY	REACTOME_SIGNALING_BY_WNT	P	0.0221				0.001		2	0.00470106
1528	REACTOME_GOLGI_ASSOCIATED_VESICLE_BIOGENESIS	REACTOME_TRANSLATION_INITIATION_COMPLEX_FORMATION	P		0.0222				0.001	2	0.00471169
1529	KEGG_PROTEIN_EXPORT	REACTOME_GLUCONEOGENESIS	P			0.0022		0.0101		2	0.00471381
1530	REACTOME_GLUCAGON_SIGNALING_IN_METABOLIC_REGULATION	REACTOME_SPHINGOLIPID_METABOLISM	R		0.0171			0.0013		2	0.00471487
1531	BIOCARTA_VEGF_PATHWAY	REACTOME_CYTOCHROME_P450_ARRANGED_BY_SUBSTRATE_TYPE	R	0.0008	0.0278					2	0.00471593
1532	KEGG_LEISHMANIA_INFECTION	REACTOME_ACTIVATION_OF_THE_PRE_REPLICATIVE_COMPLEX	P			0.0014		0.0159		2	0.00471805
1533	BIOCARTA_ETS_PATHWAY	REACTOME_LOSS_OF_NLP_FROM_MITOTIC_CENTROSOMES	P		0.0186	0.0012				2	0.0047244
1534	KEGG_N_GLYCAN_BIOSYNTHESIS	REACTOME_ACTIVATION_OF_RAC	P		0.0072	0.0031				2	0.0047244
1535	REACTOME_AKT_PHOSPHORYLATES_TARGETS_IN_THE_CYTOSOL	REACTOME_SIGNALING_BY_WNT	P		0.0376			0.000594118		2	0.0047264
1536	KEGG_PEROXISOME	REACTOME_MITOTIC_PROMETAPHASE	P		0.032		0.0007			2	0.00473286
1537	BIOCARTA_SPRY_PATHWAY	KEGG_GLIOMA	R	0.0082	0.0081				0.0016	3	0.00473667
1538	REACTOME_ACTIVATION_OF_RAC	REACTOME_INTRINSIC_PATHWAY	P	0.0034				0.0066		2	0.00473709
1539	BIOCARTA_AGPCR_PATHWAY	KEGG_BLADDER_CANCER	R		0.0051				0.0044	2	0.00473709
1540	BIOCARTA_EGFR_SMRTE_PATHWAY	REACTOME_CENTROSOME_MATURATION	P		0.0045	0.005				2	0.00474342
1541	BIOCARTA_FCER1_PATHWAY	REACTOME_ENERGY_DEPENDENT_REGULATION_OF_MTOR_BY_LKB1_AMPK	R	0.0049				0.0046		2	0.00474763
1542	KEGG_AUTOIMMUNE_THYROID_DISEASE	KEGG_STEROID_HORMONE_BIOSYNTHESIS	P		0.0084			0.0027		2	0.00476235
1543	KEGG_RIBOFLAVIN_METABOLISM	REACTOME_AMINO_ACID_AND_OLIGOPEPTIDE_SLC_TRANSPORTERS	R	0.0028	0.0081					2	0.00476235
1544	REACTOME_RNA_POL_II_CTD_PHOSPHORYLATION_AND_INTERACTION_WITH_CE	REACTOME_SIGNALLING_TO_P38_VIA_RIT_AND_RIN	R	0.0021	0.0108					2	0.00476235
1545	REACTOME_FURTHER_PLATELET_RELEASATE	REACTOME_POST_TRANSLATIONAL_PROTEIN_MODIFICATION	P	0.0162				0.0014		2	0.00476235
1546	BIOCARTA_RACCYCD_PATHWAY	REACTOME_DNA_REPLICATION_PRE_INITIATION	P	0.0099		0.0023				2	0.00477179
1547	REACTOME_GLUCOSE_AND_OTHER_SUGAR_SLC_TRANSPORTERS	REACTOME_TRAFFICKING_OF_AMPA_RECEPTORS	P	0.0057		0.004				2	0.00477493
1548	KEGG_ANTIGEN_PROCESSING_AND_PRESENTATION	REACTOME_APOPTOTIC_EXECUTION_PHASE	P		0.012				0.0019	2	0.00477493
1549	KEGG_ALDOSTERONE_REGULATED_SODIUM_REABSORPTION	REACTOME_SPHINGOLIPID_METABOLISM	R		0.0152			0.0015		2	0.00477493
1550	REACTOME_ACTIVATION_OF_ATR_IN_RESPONSE_TO_REPLICATION_STRESS	REACTOME_TRANSLOCATION_OF_ZAP70_TO_IMMUNOLOGICAL_SYNAPSE	P		0.0176			0.0013		2	0.0047833
1551	KEGG_ANTIGEN_PROCESSING_AND_PRESENTATION	REACTOME_NEP_NS2_INTERACTS_WITH_THE_CELLULAR_EXPORT_MACHINERY	P		0.0135			0.0017		2	0.00479062
1552	BIOCARTA_GH_PATHWAY	REACTOME_ENERGY_DEPENDENT_REGULATION_OF_MTOR_BY_LKB1_AMPK	R		0.0135			0.0017		2	0.00479062
1553	BIOCARTA_KERATINOCYTE_PATHWAY	REACTOME_REGULATION_OF_LIPID_METABOLISM_BY_PEROXISOME_PROLIFERATOR_ACTIVATED_RECEPTOR_ALPHA	P	0.0051				0.0045	0.012	2	0.00479062
1554	KEGG_BIOSYNTHESIS_OF_UNSATURATED_FATTY_ACIDS	KEGG_DNA_REPLICATION	R		0.0115			0.002		2	0.00479583
1555	KEGG_FRUCTOSE_AND_MANNOSE_METABOLISM	REACTOME_APCDC20_MEDIATED_DEGRADATION_OF_CYCLIN_B	R	0.005				0.0046		2	0.00479583
1556	KEGG_TYPE_I_DIABETES_MELLITUS	REACTOME_TRAFFICKING_OF_GLUR2_CONTAINING_AMPA_RECEPTORS	P			0.0039		0.0059		2	0.00479687
1557	KEGG_PRIMARY_BILE_ACID_BIOSYNTHESIS	REACTOME_CAM_PATHWAY	P	0.0049					0.0047	2	0.00479896
1558	REACTOME_CYCLIN_E_ASSOCIATED_EVENTS_DURING_G1_S_TRANSITION_	REACTOME_M_G1_TRANSITION	P			0.011	0.0021			2	0.00480625
1559	BIOCARTA_TRKA_PATHWAY	REACTOME_PHASE_1_FUNCTIONALIZATION_OF_COMPOUNDS	R	0.001	0.0231					2	0.00480625
1560	KEGG_HEDGEHOG_SIGNALING_PATHWAY	REACTOME_AMINO_ACID_TRANSPORT_ACROSS_THE_PLASMA_MEMBRANE	P	0.0061			0.0038			2	0.00481456
1561	KEGG_STARCH_AND_SUCROSE_METABOLISM	REACTOME_S_PHASE	P			0.002			0.0116	2	0.00481664
1562	KEGG_O_GLYCAN_BIOSYNTHESIS	KEGG_TASTE_TRANSDUCTION	P	0.0211					0.0011	2	0.00481768
1563	BIOCARTA_BARRESTIN_SRC_PATHWAY	KEGG_AUTOIMMUNE_THYROID_DISEASE	P			0.0024		0.0097		2	0.00482494
1564	BIOCARTA_KERATINOCYTE_PATHWAY	REACTOME_DEADENYLATION_OF_MRNA	P	0.0037					0.0063	2	0.00482804
1565	REACTOME_MRNA_SPLICING	REACTOME_TRANSLATION_INITIATION_COMPLEX_FORMATION	P	0.0259	0.0009					2	0.00482804
1566	BIOCARTA_TGFB_PATHWAY	KEGG_ARGININE_AND_PROLINE_METABOLISM	P			0.0065		0.0036		2	0.00483735
1567	KEGG_ALDOSTERONE_REGULATED_SODIUM_REABSORPTION	KEGG_DNA_REPLICATION	R		0.0065			0.0036		2	0.00483735
1568	BIOCARTA_NOS1_PATHWAY	REACTOME_ENERGY_DEPENDENT_REGULATION_OF_MTOR_BY_LKB1_AMPK	R		0.0102			0.0023		2	0.00484355
1569	BIOCARTA_GPCR_PATHWAY	BIOCARTA_NO1_PATHWAY	R	0.0046					0.0051	2	0.00484355
1570	KEGG_BASAL_CELL_CARCINOMA	KEGG_DRUG_METABOLISM_OTHER_ENZYMES	P	0.0289				0.000813333		2	0.00484823
1571	BIOCARTA_HCMV_PATHWAY	REACTOME_SIGNALING_BY_EGFR	P	0.024				0.00098		2	0.00484974
1572	BIOCARTA_ETS_PATHWAY	REACTOME_HORMONE_SENSITIVE_LIPASE_HSL_MEDIATED_TRIACYLGLYCEROL_HYDROLYSIS	R	0.0049	0.0048					2	0.00484974
1573	REACTOME_INFLUENZA_LIFE_CYCLE	REACTOME_MRNA_SPLICING	P	0.0018	0.0131					2	0.00485592
1574	BIOCARTA_DC_PATHWAY	KEGG_GLUTATHIONE_METABOLISM	R			0.0064			0.0037	2	0.00486621
1575	BIOCARTA_AT1R_PATHWAY	KEGG_ARGININE_AND_PROLINE_METABOLISM	P		0.0292			0.000813333		2	0.00487333
1576	BIOCARTA_ACH_PATHWAY	BIOCARTA_MET_PATHWAY	P	0.0099					0.0024	2	0.00487442
1577	REACTOME_AMINE_COMPOUND_SLC_TRANSPORTERS	REACTOME_SIGNALING_BY_PDGF	P			0.0024		0.0099		2	0.00487442
1578	REACTOME_CENTROSOME_MATURATION	REACTOME_DNA_STRAND_ELONGATION	R		0.0082			0.0029		2	0.00487647
1579	REACTOME_GTP_HYDROLYSIS_AND_JOINING_OF_THE_60S_RIBOSOMAL_SUBUNIT	REACTOME_LOSS_OF_NLP_FROM_MITOTIC_CENTROSOMES	P		0.0121		0.0026		0.0037	3	0.00488263
1580	KEGG_BLADDER_CANCER	REACTOME_DARPP32_EVENTS	R		0.0023			0.0104		2	0.00489081
1581	BIOCARTA_CSK_PATHWAY	REACTOME_G_ALPHA_Z_SIGNALLING_EVENTS	R		0.0133	0.0018				2	0.00489285
1582	KEGG_ABC_TRANSPORTERS	KEGG_N_GLYCAN_BIOSYNTHESIS	P			0.012		0.002		2	0.00489898
1583	KEGG_O_GLYCAN_BIOSYNTHESIS	REACTOME_HORMONE_LIGAND_BINDING_RECEPTORS	P	0.0075	0.0032					2	0.00489898
1584	BIOCARTA_CELL2CELL_PATHWAY	BIOCARTA_DREAM_PATHWAY	R	0.0049	0.0049					2	0.0049
1585	BIOCARTA_NUCLEARRS_PATHWAY	REACTOME_LOSS_OF_NLP_FROM_MITOTIC_CENTROSOMES	R	0.0086				0.0028		2	0.00490714
1586	KEGG_LINOLEIC_ACID_METABOLISM	REACTOME_GS_ALPHA_MEDIATED_EVENTS_IN_GLUCAGON_SIGNALLING	R	0.0268				0.0009		2	0.00491121
1587	REACTOME_SEROTONIN_NEUROTRANSMITTER_RELEASE_CYCLE	REACTOME_VIRAL_MRNA_TRANSLATION	P				0.0035		0.0069	2	0.00491426
1588	BIOCARTA_TCYTOTOXIC_PATHWAY	KEGG_PENTOSE_PHOSPHATE_PATHWAY	R		0.0242			0.001		2	0.00491935
1589	KEGG_CHRONIC_MYELOID_LEUKEMIA	KEGG_RENAL_CELL_CARCINOMA	P	0.0023		0.0261	0.002			3	0.00493325
1590	KEGG_PRIMARY_BILE_ACID_BIOSYNTHESIS	KEGG_RNA_DEGRADATION	P	0.0061				0.004		2	0.00493964
1591	REACTOME_METABOLISM_OF_NITRIC_OXIDE	REACTOME_SIGNALING_BY_BMP	R	0.0037				0.0185	0.0066	2	0.00494166
1592	KEGG_ABC_TRANSPORTERS	KEGG_PROTEIN_EXPORT	P		0.0094	0.0026				2	0.00494368
1593	KEGG_GLUTATHIONE_METABOLISM	REACTOME_FANCONI_ANEMIA_PATHWAY	P	0.0052	0.0047					2	0.00494368
1594	REACTOME_ADENYLATE_CYCLASE_ACTIVATING_PATHWAY	REACTOME_METABOLISM_OF_BILE_ACIDS_AND_BILE_SALTS	P	0.0102				0.0024		2	0.00494773
1595	BIOCARTA_MAL_PATHWAY	KEGG_RENAL_CELL_CARCINOMA	P				0.0072	0.0034		2	0.00494773
1596	KEGG_EPITHELIAL_CELL_SIGNALING_IN_HELICOBACTER_PYLORI_INFECTION	REACTOME_AMINO_ACID_AND_OLIGOPEPTIDE_SLC_TRANSPORTERS	P	0.0223				0.0011		2	0.00495278
1597	KEGG_HEDGEHOG_SIGNALING_PATHWAY	REACTOME_GLUCOSE_AND_OTHER_SUGAR_SLC_TRANSPORTERS	P	0.0223		0.0011				2	0.00495278
1598	BIOCARTA_CTL_PATHWAY	KEGG_PROXIMAL_TUBULE_BICARBONATE_RECLAMATION	P	0.0164					0.0015	2	0.00495984
1599	BIOCARTA_GPCR_PATHWAY	REACTOME_DNA_STRAND_ELONGATION	R		0.0246			0.001		2	0.00495984
1600	BIOCARTA_IL2_PATHWAY	REACTOME_MTOR_SIGNALLING	P		0.0224			0.0011		2	0.00496387
1601	BIOCARTA_CALCINEURIN_PATHWAY	REACTOME_PROTEOLYTIC_CLEAVAGE_OF_SNARE_COMPLEX_PROTEINS	R	0.0077				0.0032		2	0.00496387
1602	REACTOME_G2_M_TRANSITION	REACTOME_S_PHASE	R		0.0017			0.0145		2	0.00496488
1603	KEGG_O_GLYCAN_BIOSYNTHESIS	REACTOME_AMINO_ACID_AND_OLIGOPEPTIDE_SLC_TRANSPORTERS	P	0.0099				0.0025		2	0.00497494
1604	KEGG_TASTE_TRANSDUCTION	REACTOME_G_BETA_GAMMA_SIGNALLING_THROUGH_PLC_BETA	R		0.0165			0.0015		2	0.00497494
1605	KEGG_RIBOSOME	REACTOME_SIGNALING_BY_NOTCH	P		0.0124			0.002		2	0.00497996
1606	REACTOME_CHYLOMICRON_MEDIATED_LIPID_TRANSPORT	REACTOME_FORMATION_OF_TUBULIN_FOLDING_INTERMEDIATES_BY_CCT_TRIC	R		0.0124				0.002	2	0.00497996
1607	BIOCARTA_PLATELETAPP_PATHWAY	KEGG_PATHOGENIC_ESCHERICHIA_COLI_INFECTION	R	0.0155				0.0016		2	0.00497996
1608	BIOCARTA_TCYTOTOXIC_PATHWAY	KEGG_PROTEIN_EXPORT	P	0.0191					0.0013	2	0.00498297
1609	KEGG_AMYOTROPHIC_LATERAL_SCLEROSIS_ALS	REACTOME_PEPTIDE_CHAIN_ELONGATION	P	0.0226			0.0011			2	0.00498598
1610	BIOCARTA_MAPK_PATHWAY	REACTOME_TRAF6_MEDIATED_INDUCTION_OF_THE_ANTIVIRAL_CYTOKINE_IFN_ALPHA_BETA_CASCADE	P			0.0311	0.0008			2	0.00498799
1611	BIOCARTA_GPCR_PATHWAY	REACTOME_GS_ALPHA_MEDIATED_EVENTS_IN_GLUCAGON_SIGNALLING	R		0.0277			0.0009		2	0.004993
1612	KEGG_BETA_ALANINE_METABOLISM	REACTOME_ELECTRON_TRANSPORT_CHAIN	P		0.0208			0.0012		2	0.004996
1613	BIOCARTA_CSK_PATHWAY	REACTOME_AMINO_ACID_TRANSPORT_ACROSS_THE_PLASMA_MEMBRANE	P	0.0139			0.0018			2	0.005002
1614	KEGG_PORPHYRIN_AND_CHLOROPHYLL_METABOLISM	REACTOME_APCDC20_MEDIATED_DEGRADATION_OF_CYCLIN_B	P		0.0066				0.0038	2	0.00500799
1615	BIOCARTA_STRESS_PATHWAY	KEGG_VASOPRESSIN_REGULATED_WATER_REABSORPTION	P	0.0193				0.0013		2	0.00500899
1616	REACTOME_DOPAMINE_NEUROTRANSMITTER_RELEASE_CYCLE	REACTOME_VIRAL_MRNA_TRANSLATION	P				0.0034		0.0074	2	0.00501597
1617	BIOCARTA_CCR5_PATHWAY	REACTOME_BOTULINUM_NEUROTOXICITY	R	0.0084				0.003		2	0.00501996
1618	BIOCARTA_VIP_PATHWAY	REACTOME_PLC_BETA_MEDIATED_EVENTS	P			0.0115			0.0022	2	0.00502991
1619	BIOCARTA_AGR_PATHWAY	KEGG_PROTEIN_EXPORT	P		0.0065	0.0039				2	0.00503488
1620	KEGG_LEISHMANIA_INFECTION	REACTOME_G2_M_CHECKPOINTS	P			0.0041		0.0062		2	0.00504183
1621	BIOCARTA_AKT_PATHWAY	BIOCARTA_PDGF_PATHWAY	P	0.0048				0.0053		2	0.00504381
1622	REACTOME_APOPTOTIC_EXECUTION_PHASE	REACTOME_MRNA_3_END_PROCESSING	P	0.0053				0.0048		2	0.00504381
1623	BIOCARTA_IGF1R_PATHWAY	REACTOME_IRS_RELATED_EVENTS	R			0.0044		0.0058		2	0.00505173
1624	BIOCARTA_CCR5_PATHWAY	REACTOME_PROTEOLYTIC_CLEAVAGE_OF_SNARE_COMPLEX_PROTEINS	R	0.0111				0.0023		2	0.00505272
1625	BIOCARTA_AGR_PATHWAY	KEGG_O_GLYCAN_BIOSYNTHESIS	P		0.0023	0.0128			0.0044	3	0.00505976
1626	BIOCARTA_STATHMIN_PATHWAY	REACTOME_GLUTATHIONE_CONJUGATION	R		0.0197	0.0013				2	0.00506063
1627	KEGG_DRUG_METABOLISM_OTHER_ENZYMES	REACTOME_MITOTIC_M_M_G1_PHASES	P			0.0171	0.0015			2	0.00506458
1628	KEGG_TYPE_I_DIABETES_MELLITUS	REACTOME_M_G1_TRANSITION	P				0.0033		0.0078	2	0.00507346
1629	BIOCARTA_CCR5_PATHWAY	REACTOME_ADP_SIGNALLING_THROUGH_P2Y_PURINOCEPTOR_1	R	0.0103				0.0025	0.0065	2	0.00507445
1630	BIOCARTA_41BB_PATHWAY	REACTOME_MTOR_SIGNALLING	P		0.0112	0.0023				2	0.00507543
1631	KEGG_RNA_POLYMERASE	REACTOME_PYRIMIDINE_METABOLISM	P			0.0046			0.0056	2	0.00507543
1632	KEGG_HEDGEHOG_SIGNALING_PATHWAY	REACTOME_CENTROSOME_MATURATION	P		0.0076	0.0034				2	0.00508331
1633	KEGG_CARDIAC_MUSCLE_CONTRACTION	REACTOME_DNA_REPLICATION_PRE_INITIATION	P			0.0081			0.0032	2	0.00509117
1634	REACTOME_INHIBITION_OF_INSULIN_SECRETION_BY_ADRENALINE_NORADRENALINE	REACTOME_RNA_POLYMERASE_III_TRANSCRIPTION	R	0.0054				0.0048		2	0.00509117
1635	REACTOME_AMINO_ACID_TRANSPORT_ACROSS_THE_PLASMA_MEMBRANE	REACTOME_DNA_REPLICATION_PRE_INITIATION	P	0.0059			0.0044			2	0.0050951
1636	KEGG_BUTANOATE_METABOLISM	REACTOME_AMINE_COMPOUND_SLC_TRANSPORTERS	P			0.0013		0.02		2	0.00509902
1637	BIOCARTA_AMI_PATHWAY	BIOCARTA_PLATELETAPP_PATHWAY	P	0.0325					0.0008	2	0.00509902
1638	BIOCARTA_EGF_PATHWAY	REACTOME_TOLL_LIKE_RECEPTOR_3_CASCADE	P			0.0028		0.0093		2	0.00510294
1639	KEGG_ABC_TRANSPORTERS	KEGG_ENDOMETRIAL_CANCER	P			0.0031		0.0084	0.0091	2	0.00510294
1640	BIOCARTA_TCYTOTOXIC_PATHWAY	REACTOME_DARPP32_EVENTS	R		0.0042			0.0062		2	0.00510294
1641	KEGG_LEISHMANIA_INFECTION	REACTOME_ENERGY_DEPENDENT_REGULATION_OF_MTOR_BY_LKB1_AMPK	P		0.0237	0.0011				2	0.00510588
1642	REACTOME_S_PHASE	REACTOME_TRAF6_MEDIATED_INDUCTION_OF_THE_ANTIVIRAL_CYTOKINE_IFN_ALPHA_BETA_CASCADE	P			0.009			0.0029	2	0.00510882
1643	KEGG_P53_SIGNALING_PATHWAY	REACTOME_PHASE_1_FUNCTIONALIZATION_OF_COMPOUNDS	R	0.0022	0.0119					2	0.00511664
1644	BIOCARTA_AHSP_PATHWAY	BIOCARTA_EIF_PATHWAY	P		0.0025			0.0105		2	0.00512348
1645	KEGG_ACUTE_MYELOID_LEUKEMIA	REACTOME_M_G1_TRANSITION	P			0.0075			0.0035	2	0.00512348
1646	BIOCARTA_41BB_PATHWAY	BIOCARTA_IGF1_PATHWAY	R	0.0202			0.0013			2	0.00512445
1647	BIOCARTA_HIF_PATHWAY	KEGG_COLORECTAL_CANCER	R	0.0028	0.0094					2	0.0051303
1648	BIOCARTA_TGFB_PATHWAY	KEGG_ACUTE_MYELOID_LEUKEMIA	P			0.0047		0.0056		2	0.0051303
1649	BIOCARTA_CACAM_PATHWAY	KEGG_BASAL_CELL_CARCINOMA	P		0.0374	0.000705				2	0.00513488
1650	KEGG_ARGININE_AND_PROLINE_METABOLISM	KEGG_PORPHYRIN_AND_CHLOROPHYLL_METABOLISM	P		0.0048	0.0055				2	0.00513809
1651	KEGG_MATURITY_ONSET_DIABETES_OF_THE_YOUNG	REACTOME_TRANSLATION	P		0.0048		0.0055			2	0.00513809
1652	REACTOME_PROTEOLYTIC_CLEAVAGE_OF_SNARE_COMPLEX_PROTEINS	REACTOME_TRANSLATION_INITIATION_COMPLEX_FORMATION	R	0.0264				0.001		2	0.00513809
1653	REACTOME_PD1_SIGNALING	REACTOME_THE_ROLE_OF_NEF_IN_HIV1_REPLICATION_AND_DISEASE_PATHOGENESIS	P		0.0117	0.0116		0.001		3	0.00513903
1654	BIOCARTA_CCR3_PATHWAY	REACTOME_LIPOPROTEIN_METABOLISM	R		0.0063				0.0042	2	0.00514393
1655	REACTOME_PD1_SIGNALING	REACTOME_PLATELET_DEGRANULATION	P	0.0265				0.001		2	0.00514782
1656	BIOCARTA_ETS_PATHWAY	KEGG_EPITHELIAL_CELL_SIGNALING_IN_HELICOBACTER_PYLORI_INFECTION	P		0.0102			0.0026		2	0.00514976
1657	BIOCARTA_AKT_PATHWAY	BIOCARTA_EGF_PATHWAY	P	0.0052				0.0051		2	0.00514976
1658	BIOCARTA_G2_PATHWAY	KEGG_STEROID_BIOSYNTHESIS	P	0.0013	0.0205					2	0.00516236
1659	BIOCARTA_KERATINOCYTE_PATHWAY	BIOCARTA_PROTEASOME_PATHWAY	P	0.0021				0.0127		2	0.0051643
1660	BIOCARTA_PAR1_PATHWAY	REACTOME_SYNTHESIS_OF_BILE_ACIDS_AND_BILE_SALTS	R				0.0017	0.0157		2	0.00516624
1661	REACTOME_ACTIVATION_OF_RAC	REACTOME_SHCMEDIATED_CASCADE	P			0.0025			0.0107	2	0.00517204
1662	REACTOME_ADP_SIGNALLING_THROUGH_P2Y_PURINOCEPTOR_12	REACTOME_CHEMOKINE_RECEPTORS_BIND_CHEMOKINES	R		0.0223			0.0012		2	0.00517301
1663	REACTOME_DEPOLARIZATION_OF_THE_PRESYNAPTIC_TERMINAL_TRIGGERS_THE_OPENING_OF_CALCIUM_CHANNELS	REACTOME_SYNTHESIS_OF_DNA	P	0.0103					0.0026	2	0.00517494
1664	REACTOME_GLUCONEOGENESIS	REACTOME_TRAFFICKING_OF_AMPA_RECEPTORS	P			0.0018		0.0149		2	0.0051788
1665	REACTOME_CYCLIN_E_ASSOCIATED_EVENTS_DURING_G1_S_TRANSITION_	REACTOME_VIRAL_DSRNA_TLR3_TRIF_COMPLEX_ACTIVATES_RIP1	P	0.0017				0.0158		2	0.00518266
1666	KEGG_INOSITOL_PHOSPHATE_METABOLISM	REACTOME_G_BETA_GAMMA_SIGNALLING_THROUGH_PLC_BETA	R	0.0112				0.0024		2	0.00518459
1667	KEGG_SYSTEMIC_LUPUS_ERYTHEMATOSUS	REACTOME_CENTROSOME_MATURATION	P		0.0056	0.0048				2	0.00518459
1668	BIOCARTA_IL17_PATHWAY	REACTOME_REGULATION_OF_INSULIN_LIKE_GROWTH_FACTOR_ACTIVITY_BY_INSULIN_LIKE_GROWTH_FACTOR_BINDING_PROTEINS	R		0.0069			0.0039		2	0.00518748
1669	REACTOME_LOSS_OF_NLP_FROM_MITOTIC_CENTROSOMES	REACTOME_SEMA3A_PAK_DEPENDENT_AXON_REPULSION	P		0.011	0.0024			0.0053	3	0.0051915
1670	KEGG_FRUCTOSE_AND_MANNOSE_METABOLISM	REACTOME_PHOSPHORYLATION_OF_THE_APC	R	0.0142				0.0019		2	0.00519423
1671	REACTOME_COMMON_PATHWAY	REACTOME_REPAIR_SYNTHESIS_OF_PATCH_27_30_BASES_LONG_BY_DNA_POLYMERASE	P	0.0108				0.0025		2	0.00519615
1672	BIOCARTA_ATM_PATHWAY	REACTOME_ACTIVATION_OF_THE_PRE_REPLICATIVE_COMPLEX	P	0.0193		0.0014				2	0.00519808
1673	BIOCARTA_AT1R_PATHWAY	REACTOME_DNA_STRAND_ELONGATION	R		0.0338			0.0008		2	0.0052
1674	BIOCARTA_NTHI_PATHWAY	REACTOME_TRAFFICKING_OF_GLUR2_CONTAINING_AMPA_RECEPTORS	P	0.0082				0.0033		2	0.00520192
1675	KEGG_GLYCOSPHINGOLIPID_BIOSYNTHESIS_GANGLIO_SERIES	REACTOME_RESOLUTION_OF_AP_SITES_VIA_THE_SINGLE_NUCLEOTIDE_REPLACEMENT_PATHWAY	P		0.0271				0.001	2	0.00520577
1676	BIOCARTA_BIOPEPTIDES_PATHWAY	KEGG_VALINE_LEUCINE_AND_ISOLEUCINE_DEGRADATION	R	0.0302				0.0009		2	0.00521344
1677	BIOCARTA_PLCE_PATHWAY	REACTOME_SIGNALING_BY_PDGF	R		0.0032			0.0085		2	0.00521536
1678	BIOCARTA_CELL2CELL_PATHWAY	REACTOME_FORMATION_OF_A_POOL_OF_FREE_40S_SUBUNITS	P	0.0031				0.024	0.0088	2	0.00522303
1679	BIOCARTA_IGF1_PATHWAY	REACTOME_APOPTOTIC_CLEAVAGE_OF_CELL_ADHESION_PROTEINS	P		0.0062			0.0044		2	0.00522303
1680	KEGG_HEDGEHOG_SIGNALING_PATHWAY	REACTOME_GLUCOSE_METABOLISM	P	0.0105		0.0026				2	0.00522494
1681	BIOCARTA_NFAT_PATHWAY	REACTOME_CENTROSOME_MATURATION	R	0.0078				0.0035		2	0.00522494
1682	KEGG_MATURITY_ONSET_DIABETES_OF_THE_YOUNG	REACTOME_P75NTR_SIGNALS_VIA_NFKB	R	0.0026					0.0105	2	0.00522494
1683	BIOCARTA_HCMV_PATHWAY	KEGG_RENAL_CELL_CARCINOMA	P	0.0304				0.0009	0.008	2	0.00523068
1684	REACTOME_GLYCOGEN_BREAKDOWN_GLYCOGENOLYSIS	REACTOME_INFLUENZA_VIRAL_RNA_TRANSCRIPTION_AND_REPLICATION	P	0.0038				0.0072		2	0.00523068
1685	KEGG_RENIN_ANGIOTENSIN_SYSTEM	REACTOME_SYNTHESIS_AND_INTERCONVERSION_OF_NUCLEOTIDE_DI_AND_TRIPHOSPHATES	R	0.0033					0.0083	2	0.00523355
1686	REACTOME_AKT_PHOSPHORYLATES_TARGETS_IN_THE_CYTOSOL	REACTOME_CYCLIN_A1_ASSOCIATED_EVENTS_DURING_G2_M_TRANSITION	P	0.0056				0.0049		2	0.00523832
1687	KEGG_PROTEIN_EXPORT	KEGG_TGF_BETA_SIGNALING_PATHWAY	P			0.0015		0.0183		2	0.00523927
1688	BIOCARTA_CARDIACEGF_PATHWAY	KEGG_ARACHIDONIC_ACID_METABOLISM	R	0.0012				0.0229		2	0.00524214
1689	REACTOME_DNA_STRAND_ELONGATION	REACTOME_NUCLEOTIDE_EXCISION_REPAIR	P			0.025		0.0011		2	0.00524404
1690	BIOCARTA_CD40_PATHWAY	REACTOME_G2_M_TRANSITION	P		0.0052			0.0053		2	0.00524976
1691	BIOCARTA_PARKIN_PATHWAY	REACTOME_AMINE_DERIVED_HORMONES	R		0.0251				0.0011	2	0.00525452
1692	BIOCARTA_GH_PATHWAY	BIOCARTA_MPR_PATHWAY	R	0.0103	0.0243				0.00058	3	0.00525562
1693	BIOCARTA_IL3_PATHWAY	KEGG_THYROID_CANCER	R		0.0079			0.0035	0.0079	2	0.00525833
1694	BIOCARTA_EGFR_SMRTE_PATHWAY	KEGG_VIRAL_MYOCARDITIS	P		0.0213	0.0013				2	0.00526213
1695	BIOCARTA_BARRESTIN_SRC_PATHWAY	KEGG_ANTIGEN_PROCESSING_AND_PRESENTATION	P	0.0151		0.0014		0.0069		3	0.00526403
1696	REACTOME_COSTIMULATION_BY_THE_CD28_FAMILY	REACTOME_PACKAGING_OF_TELOMERE_ENDS	P		0.0044			0.0063		2	0.00526498
1697	BIOCARTA_TEL_PATHWAY	REACTOME_COLLAGEN_MEDIATED_ACTIVATION_CASCADE	R		0.0139			0.002		2	0.00527257
1698	REACTOME_AMINE_LIGAND_BINDING_RECEPTORS	REACTOME_G_ALPHA_Z_SIGNALLING_EVENTS	P	0.0103					0.0027	2	0.00527352
1699	REACTOME_MICRORNA_BIOGENESIS	REACTOME_TRANSPORT_OF_MATURE_MRNA_DERIVED_FROM_AN_INTRON_CONTAINING_TRANSCRIPT	P		0.0319			0.000873333		2	0.00527819
1700	KEGG_TYPE_II_DIABETES_MELLITUS	KEGG_TYPE_I_DIABETES_MELLITUS	P			0.0068		0.0041		2	0.00528015
1701	KEGG_GLYCOSPHINGOLIPID_BIOSYNTHESIS_GANGLIO_SERIES	REACTOME_HORMONE_BIOSYNTHESIS	R	0.0041					0.0068	2	0.00528015
1702	BIOCARTA_CELL2CELL_PATHWAY	KEGG_ALANINE_ASPARTATE_AND_GLUTAMATE_METABOLISM	P			0.0018		0.0155		2	0.00528205
1703	BIOCARTA_G2_PATHWAY	REACTOME_CENTROSOME_MATURATION	P		0.0127				0.0022	2	0.00528583
1704	BIOCARTA_G2_PATHWAY	REACTOME_DNA_REPAIR	P		0.0215				0.0013	2	0.00528678
1705	KEGG_TYPE_I_DIABETES_MELLITUS	REACTOME_ACTIVATION_OF_RAC	P	0.0082		0.0022		0.0082		3	0.00528871
1706	REACTOME_DNA_STRAND_ELONGATION	REACTOME_G2_M_TRANSITION	R		0.007			0.004		2	0.0052915
1707	BIOCARTA_CD40_PATHWAY	REACTOME_TELOMERE_MAINTENANCE	P		0.0175			0.0016		2	0.0052915
1708	REACTOME_GLUCONEOGENESIS	REACTOME_TRAFFICKING_OF_GLUR2_CONTAINING_AMPA_RECEPTORS	P	0.0163		0.0007		0.013		3	0.0052935
1709	BIOCARTA_ARENRF2_PATHWAY	REACTOME_GLUCAGON_TYPE_LIGAND_RECEPTORS	R	0.0085					0.0033	2	0.00529623
1710	KEGG_PORPHYRIN_AND_CHLOROPHYLL_METABOLISM	REACTOME_APOPTOSIS_INDUCED_DNA_FRAGMENTATION	P		0.0046			0.0061		2	0.00529717
1711	REACTOME_GENERATION_OF_SECOND_MESSENGER_MOLECULES	REACTOME_THE_ROLE_OF_NEF_IN_HIV1_REPLICATION_AND_DISEASE_PATHOGENESIS	P		0.0052	0.0054		0.0053		3	0.00529937
1712	BIOCARTA_VEGF_PATHWAY	KEGG_CYSTEINE_AND_METHIONINE_METABOLISM	R	0.0148			0.0019			2	0.00530283
1713	KEGG_HEDGEHOG_SIGNALING_PATHWAY	REACTOME_G2_M_TRANSITION	P		0.0157	0.0018				2	0.00531601
1714	REACTOME_FORMATION_OF_A_POOL_OF_FREE_40S_SUBUNITS	REACTOME_MRNA_SPLICING	P	0.0109	0.0026					2	0.00532353
1715	KEGG_BASE_EXCISION_REPAIR	REACTOME_THE_ROLE_OF_NEF_IN_HIV1_REPLICATION_AND_DISEASE_PATHOGENESIS	P	0.0135					0.0021	2	0.00532447
1716	BIOCARTA_FAS_PATHWAY	REACTOME_CHYLOMICRON_MEDIATED_LIPID_TRANSPORT	R		0.0105				0.0027	2	0.00532447
1717	BIOCARTA_AGPCR_PATHWAY	BIOCARTA_PARKIN_PATHWAY	R		0.0018			0.0158		2	0.00533292
1718	KEGG_ARGININE_AND_PROLINE_METABOLISM	REACTOME_TRAFFICKING_OF_GLUR2_CONTAINING_AMPA_RECEPTORS	P	0.0219		0.0013				2	0.00533573
1719	BIOCARTA_PGC1A_PATHWAY	BIOCARTA_STATHMIN_PATHWAY	R		0.0114	0.0025				2	0.00533854
1720	KEGG_MELANOMA	REACTOME_HIV1_TRANSCRIPTION_ELONGATION	P			0.0084			0.0034	2	0.00534416
1721	KEGG_TYPE_I_DIABETES_MELLITUS	REACTOME_MRNA_SPLICING	P	0.0102				0.0028		2	0.00534416
1722	BIOCARTA_CDMAC_PATHWAY	BIOCARTA_KERATINOCYTE_PATHWAY	P			0.0025			0.0115	2	0.0053619
1723	REACTOME_DEPOLARIZATION_OF_THE_PRESYNAPTIC_TERMINAL_TRIGGERS_THE_OPENING_OF_CALCIUM_CHANNELS	REACTOME_GENERIC_TRANSCRIPTION_PATHWAY	R		0.016		0.0018			2	0.00536656
1724	KEGG_ADIPOCYTOKINE_SIGNALING_PATHWAY	KEGG_PROXIMAL_TUBULE_BICARBONATE_RECLAMATION	P		0.0262				0.0011	2	0.00536843
1725	REACTOME_FORMATION_OF_THE_TERNARY_COMPLEX_AND_SUBSEQUENTLY_THE_43S_COMPLEX	REACTOME_MRNA_SPLICING	P	0.0222	0.0013					2	0.00537215
1726	REACTOME_APOPTOTIC_EXECUTION_PHASE	REACTOME_REGULATION_OF_LIPID_METABOLISM_BY_PEROXISOME_PROLIFERATOR_ACTIVATED_RECEPTOR_ALPHA	P	0.0152				0.0019		2	0.00537401
1727	REACTOME_REV_MEDIATED_NUCLEAR_EXPORT_OF_HIV1_RNA	REACTOME_SCF_BETA_TRCP_MEDIATED_DEGRADATION_OF_EMI1	P		0.0321			0.0009		2	0.00537494
1728	REACTOME_RESOLUTION_OF_AP_SITES_VIA_THE_SINGLE_NUCLEOTIDE_REPLACEMENT_PATHWAY	REACTOME_RNA_POLYMERASE_III_TRANSCRIPTION_INITIATION_FROM_TYPE_3_PROMOTER	P		0.0289				0.001	2	0.00537587
1729	BIOCARTA_DC_PATHWAY	BIOCARTA_VEGF_PATHWAY	R	0.0181					0.0016	2	0.00538145
1730	BIOCARTA_EGFR_SMRTE_PATHWAY	KEGG_ENDOMETRIAL_CANCER	P			0.0007		0.0415		2	0.00538981
1731	KEGG_GLYCOSAMINOGLYCAN_DEGRADATION	REACTOME_CELL_CYCLE_CHECKPOINTS	P	0.0112		0.0026				2	0.0053963
1732	BIOCARTA_CCR3_PATHWAY	REACTOME_LOSS_OF_NLP_FROM_MITOTIC_CENTROSOMES	R		0.0224			0.0013		2	0.0053963
1733	REACTOME_EGFR_DOWNREGULATION	REACTOME_REGULATION_OF_AMPK_ACTIVITY_VIA_LKB1	P		0.0364				0.0008	2	0.0053963
1734	REACTOME_ACTIVATION_OF_THE_PRE_REPLICATIVE_COMPLEX	REACTOME_DEPOLARIZATION_OF_THE_PRESYNAPTIC_TERMINAL_TRIGGERS_THE_OPENING_OF_CALCIUM_CHANNELS	P	0.0108					0.0027	2	0.0054
1735	REACTOME_IRS_RELATED_EVENTS	REACTOME_SIGNALLING_TO_P38_VIA_RIT_AND_RIN	R			0.0054		0.0054		2	0.0054
1736	KEGG_AUTOIMMUNE_THYROID_DISEASE	REACTOME_MRNA_SPLICING	P	0.0266	0.0084			0.000706667		3	0.00540495
1737	BIOCARTA_ARENRF2_PATHWAY	REACTOME_PROTEOLYTIC_CLEAVAGE_OF_SNARE_COMPLEX_PROTEINS	R	0.0086				0.0034		2	0.0054074
1738	KEGG_ENDOMETRIAL_CANCER	KEGG_TGF_BETA_SIGNALING_PATHWAY	P			0.0045		0.0065		2	0.00540833
1739	BIOCARTA_CTL_PATHWAY	REACTOME_TCR_SIGNALING	P			0.0133			0.0022	2	0.00540925
1740	BIOCARTA_MTA3_PATHWAY	KEGG_ACUTE_MYELOID_LEUKEMIA	R	0.0089					0.0033	2	0.00541941
1741	BIOCARTA_CREB_PATHWAY	REACTOME_BIOLOGICAL_OXIDATIONS	R		0.0113		0.0026			2	0.00542033
1742	BIOCARTA_G2_PATHWAY	REACTOME_RAS_ACTIVATION_UOPN_CA2_INFUX_THROUGH_NMDA_RECEPTOR	P		0.0084	0.0035				2	0.00542218
1743	KEGG_ALLOGRAFT_REJECTION	KEGG_HEDGEHOG_SIGNALING_PATHWAY	P		0.0173			0.0017		2	0.0054231
1744	BIOCARTA_ERK5_PATHWAY	REACTOME_INTRINSIC_PATHWAY	P	0.0109				0.0027	0.0053	2	0.00542494
1745	REACTOME_GENERATION_OF_SECOND_MESSENGER_MOLECULES	REACTOME_INFLUENZA_VIRAL_RNA_TRANSCRIPTION_AND_REPLICATION	P		0.0109			0.0027		2	0.00542494
1746	REACTOME_G_BETA_GAMMA_SIGNALLING_THROUGH_PI3KGAMMA	REACTOME_RNA_POLYMERASE_III_TRANSCRIPTION_INITIATION	R	0.0109				0.0027		2	0.00542494
1747	KEGG_CITRATE_CYCLE_TCA_CYCLE	REACTOME_GLUCONEOGENESIS	P	0.0023				0.0128		2	0.00542586
1748	REACTOME_CHYLOMICRON_MEDIATED_LIPID_TRANSPORT	REACTOME_NEUROTRANSMITTER_RELEASE_CYCLE	P	0.0123				0.0024		2	0.00543323
1749	REACTOME_MYD88_CASCADE	REACTOME_RETROGRADE_NEUROTROPHIN_SIGNALLING	P	0.0072				0.0041		2	0.00543323
1750	REACTOME_MRNA_SPLICING_MINOR_PATHWAY	REACTOME_PHASE_1_FUNCTIONALIZATION_OF_COMPOUNDS	R	0.0012	0.0246					2	0.00543323
1751	REACTOME_PLC_BETA_MEDIATED_EVENTS	REACTOME_REGULATION_OF_INSULIN_SECRETION_BY_FREE_FATTY_ACIDS	R		0.0018			0.0495	0.0164	2	0.00543323
1752	KEGG_VIRAL_MYOCARDITIS	REACTOME_ACTIVATION_OF_NMDA_RECEPTOR_UPON_GLUTAMATE_BINDING_AND_POSTSYNAPTIC_EVENTS	P			0.002			0.0148	2	0.00544059
1753	REACTOME_AMINO_ACID_TRANSPORT_ACROSS_THE_PLASMA_MEMBRANE	REACTOME_MITOCHONDRIAL_TRNA_AMINOACYLATION	R		0.008			0.0037		2	0.00544059
1754	REACTOME_PREFOLDIN_MEDIATED_TRANSFER_OF_SUBSTRATE_TO_CCT_TRIC	REACTOME_TRAFFICKING_OF_GLUR2_CONTAINING_AMPA_RECEPTORS	P	0.0019	0.017			0.005		3	0.00544575
1755	KEGG_GLYCOSPHINGOLIPID_BIOSYNTHESIS_GANGLIO_SERIES	REACTOME_SIGNALLING_TO_RAS	R	0.009				0.0033		2	0.00544977
1756	KEGG_TGF_BETA_SIGNALING_PATHWAY	REACTOME_S_PHASE	P	0.0298		0.001				2	0.00545894
1757	BIOCARTA_CHEMICAL_PATHWAY	KEGG_DNA_REPLICATION	R		0.002			0.0149		2	0.00545894
1758	REACTOME_DNA_STRAND_ELONGATION	REACTOME_TELOMERE_MAINTENANCE	P			0.0049	0.0061			2	0.00546717
1759	BIOCARTA_P38MAPK_PATHWAY	KEGG_SYSTEMIC_LUPUS_ERYTHEMATOSUS	P		0.0218	0.0094		0.0008		3	0.00547299
1760	REACTOME_CENTROSOME_MATURATION	REACTOME_ELONGATION_AND_PROCESSING_OF_CAPPED_TRANSCRIPTS	P		0.004				0.0075	2	0.00547723
1761	BIOCARTA_CTCF_PATHWAY	REACTOME_GLUCOSE_TRANSPORT	P			0.0013		0.0231		2	0.00547996
1762	BIOCARTA_PROTEASOME_PATHWAY	REACTOME_CAM_PATHWAY	P	0.0023				0.0131		2	0.00548908
1763	BIOCARTA_STATHMIN_PATHWAY	REACTOME_PLATELET_AGGREGATION_PLUG_FORMATION	R	0.0011	0.0274					2	0.00548999
1764	BIOCARTA_COMP_PATHWAY	BIOCARTA_MET_PATHWAY	P		0.0335			0.0009		2	0.0054909
1765	KEGG_INOSITOL_PHOSPHATE_METABOLISM	REACTOME_GLUCONEOGENESIS	P	0.0232		0.0013				2	0.00549181
1766	BIOCARTA_EDG1_PATHWAY	REACTOME_OLFACTORY_SIGNALING_PATHWAY	R				0.0013		0.0232	2	0.00549181
1767	REACTOME_G1_S_TRANSITION	REACTOME_GLUCOSE_AND_OTHER_SUGAR_SLC_TRANSPORTERS	P	0.0024		0.0126				2	0.00549909
1768	BIOCARTA_TOB1_PATHWAY	REACTOME_FANCONI_ANEMIA_PATHWAY	R		0.0233				0.0013	2	0.00550364
1769	KEGG_STEROID_HORMONE_BIOSYNTHESIS	REACTOME_REGULATION_OF_INSULIN_SECRETION_BY_ACETYLCHOLINE	P		0.0234			0.0013		2	0.00551543
1770	BIOCARTA_41BB_PATHWAY	KEGG_SYSTEMIC_LUPUS_ERYTHEMATOSUS	P		0.0179			0.0017		2	0.00551634
1771	BIOCARTA_STEM_PATHWAY	KEGG_N_GLYCAN_BIOSYNTHESIS	P		0.0122			0.0025		2	0.00552268
1772	KEGG_ABC_TRANSPORTERS	KEGG_ANTIGEN_PROCESSING_AND_PRESENTATION	P		0.0122			0.0025		2	0.00552268
1773	BIOCARTA_HDAC_PATHWAY	BIOCARTA_NKCELLS_PATHWAY	P	0.0019				0.0161		2	0.00553082
1774	KEGG_VIBRIO_CHOLERAE_INFECTION	REACTOME_PHASE_1_FUNCTIONALIZATION_OF_COMPOUNDS	R	0.0023	0.0133					2	0.00553082
1775	KEGG_P53_SIGNALING_PATHWAY	REACTOME_PREFOLDIN_MEDIATED_TRANSFER_OF_SUBSTRATE_TO_CCT_TRIC	R		0.0153			0.002		2	0.00553173
1776	BIOCARTA_RB_PATHWAY	REACTOME_DEPOLARIZATION_OF_THE_PRESYNAPTIC_TERMINAL_TRIGGERS_THE_OPENING_OF_CALCIUM_CHANNELS	R		0.0236		0.0013			2	0.00553895
1777	BIOCARTA_DC_PATHWAY	REACTOME_REGULATION_OF_BETA_CELL_DEVELOPMENT	P		0.0015			0.0205		2	0.00554527
1778	KEGG_RIBOFLAVIN_METABOLISM	REACTOME_SYNTHESIS_OF_GPI_ANCHORED_PROTEINS	R			0.0028		0.011		2	0.00554977
1779	KEGG_N_GLYCAN_BIOSYNTHESIS	KEGG_RIBOSOME	P		0.0237			0.0013		2	0.00555068
1780	REACTOME_GLUCONEOGENESIS	REACTOME_SIGNALING_BY_WNT	P	0.0237		0.0013				2	0.00555068
1781	BIOCARTA_KERATINOCYTE_PATHWAY	REACTOME_ACTIVATION_OF_THE_PRE_REPLICATIVE_COMPLEX	P	0.0079				0.0039		2	0.00555068
1782	BIOCARTA_RB_PATHWAY	REACTOME_NOTCH_HLH_TRANSCRIPTION_PATHWAY	P	0.0103				0.003	0.0111	2	0.00555878
1783	KEGG_LIMONENE_AND_PINENE_DEGRADATION	REACTOME_PD1_SIGNALING	P		0.0091			0.0034		2	0.00556237
1784	KEGG_RENAL_CELL_CARCINOMA	REACTOME_ACTIVATION_OF_ATR_IN_RESPONSE_TO_REPLICATION_STRESS	P	0.0119				0.0136	0.0026	2	0.00556237
1785	REACTOME_BIOLOGICAL_OXIDATIONS	REACTOME_NCAM1_INTERACTIONS	R	0.0279	0.0309		0.0002			3	0.00556584
1786	BIOCARTA_CELL2CELL_PATHWAY	BIOCARTA_KERATINOCYTE_PATHWAY	R	0.0097	0.0032					2	0.00557136
1787	REACTOME_CENTROSOME_MATURATION	REACTOME_MRNA_SPLICING	P		0.0021				0.0148	2	0.00557494
1788	BIOCARTA_NFKB_PATHWAY	REACTOME_ACTIVATION_OF_THE_PRE_REPLICATIVE_COMPLEX	P	0.0051					0.0061	2	0.00557763
1789	KEGG_COLORECTAL_CANCER	REACTOME_MITOTIC_PROMETAPHASE	P		0.0173			0.0018		2	0.00558032
1790	BIOCARTA_INFLAM_PATHWAY	KEGG_ADIPOCYTOKINE_SIGNALING_PATHWAY	P		0.0164			0.0019		2	0.00558211
1791	KEGG_PRIMARY_BILE_ACID_BIOSYNTHESIS	REACTOME_PKA_ACTIVATION	P	0.0015					0.0208	2	0.0055857
1792	BIOCARTA_TID_PATHWAY	REACTOME_CONVERSION_FROM_APC_CDC20_TO_APC_CDH1_IN_LATE_ANAPHASE	R	0.0195					0.0016	2	0.0055857
1793	KEGG_HEDGEHOG_SIGNALING_PATHWAY	KEGG_PEROXISOME	P	0.0051	0.0311		0.0011			3	0.0055878
1794	BIOCARTA_CELL2CELL_PATHWAY	BIOCARTA_CELLCYCLE_PATHWAY	R		0.0044				0.0071	2	0.00558928
1795	KEGG_RIBOFLAVIN_METABOLISM	REACTOME_OLFACTORY_SIGNALING_PATHWAY	R	0.0297		0.0014			0.0042	3	0.00558956
1796	KEGG_VIRAL_MYOCARDITIS	REACTOME_SHCMEDIATED_CASCADE	P			0.0017			0.0184	2	0.00559285
1797	BIOCARTA_INTRINSIC_PATHWAY	REACTOME_APOPTOTIC_EXECUTION_PHASE	P	0.0031				0.0101		2	0.00559553
1798	KEGG_ANTIGEN_PROCESSING_AND_PRESENTATION	REACTOME_REGULATION_OF_INSULIN_SECRETION_BY_ACETYLCHOLINE	P		0.0108			0.0029		2	0.00559643
1799	KEGG_DNA_REPLICATION	REACTOME_G2_M_TRANSITION	R		0.0116			0.0027		2	0.00559643
1800	REACTOME_GLUCAGON_SIGNALING_IN_METABOLIC_REGULATION	REACTOME_OLFACTORY_SIGNALING_PATHWAY	R		0.0108	0.0029				2	0.00559643
1801	BIOCARTA_ATM_PATHWAY	REACTOME_ENERGY_DEPENDENT_REGULATION_OF_MTOR_BY_LKB1_AMPK	P		0.015	0.0021				2	0.00561249
1802	REACTOME_G1_PHASE	REACTOME_HDL_MEDIATED_LIPID_TRANSPORT	R		0.0105				0.003	2	0.00561249
1803	REACTOME_FACILITATIVE_NA_INDEPENDENT_GLUCOSE_TRANSPORTERS	REACTOME_METABOLISM_OF_VITAMINS_AND_COFACTORS	P		0.0243			0.0013		2	0.0056205
1804	BIOCARTA_AGR_PATHWAY	KEGG_N_GLYCAN_BIOSYNTHESIS	P		0.0031	0.0102				2	0.00562317
1805	KEGG_RIG_I_LIKE_RECEPTOR_SIGNALING_PATHWAY	REACTOME_AMINO_ACID_AND_OLIGOPEPTIDE_SLC_TRANSPORTERS	P	0.0211				0.0015		2	0.00562583
1806	BIOCARTA_CSK_PATHWAY	KEGG_BLADDER_CANCER	R		0.0032				0.0099	2	0.0056285
1807	BIOCARTA_HIVNEF_PATHWAY	REACTOME_ACTIVATION_OF_ATR_IN_RESPONSE_TO_REPLICATION_STRESS	P	0.0019				0.0167		2	0.00563294
1808	BIOCARTA_THELPER_PATHWAY	KEGG_GLYCOSAMINOGLYCAN_DEGRADATION	P	0.0025				0.0127		2	0.00563471
1809	BIOCARTA_PML_PATHWAY	REACTOME_FANCONI_ANEMIA_PATHWAY	P	0.0086	0.0037					2	0.00564092
1810	BIOCARTA_FAS_PATHWAY	BIOCARTA_RB_PATHWAY	R		0.0118			0.0027		2	0.00564447
1811	REACTOME_REGULATION_OF_GENE_EXPRESSION_IN_BETA_CELLS	REACTOME_SEROTONIN_NEUROTRANSMITTER_RELEASE_CYCLE	P				0.0018		0.0177	2	0.00564447
1812	BIOCARTA_CELL2CELL_PATHWAY	KEGG_RETINOL_METABOLISM	P			0.0019		0.0168		2	0.00564978
1813	KEGG_HEDGEHOG_SIGNALING_PATHWAY	REACTOME_GENERATION_OF_SECOND_MESSENGER_MOLECULES	P		0.0168			0.0019		2	0.00564978
1814	BIOCARTA_LYM_PATHWAY	BIOCARTA_TCYTOTOXIC_PATHWAY	R			0.004		0.008		2	0.00565685
1815	REACTOME_RNA_POLYMERASE_III_TRANSCRIPTION_INITIATION_FROM_TYPE_2_PROMOTER	REACTOME_VPR_MEDIATED_NUCLEAR_IMPORT_OF_PICS	P		0.0128			0.0025		2	0.00565685
1816	KEGG_ADIPOCYTOKINE_SIGNALING_PATHWAY	KEGG_SYSTEMIC_LUPUS_ERYTHEMATOSUS	P		0.0401			0.0008		2	0.00566392
1817	KEGG_VIRAL_MYOCARDITIS	REACTOME_LOSS_OF_NLP_FROM_MITOTIC_CENTROSOMES	P		0.0161	0.002				2	0.0056745
1818	BIOCARTA_MITOCHONDRIA_PATHWAY	BIOCARTA_PML_PATHWAY	P	0.0025				0.0153	0.0129	2	0.00567891
1819	BIOCARTA_TCR_PATHWAY	REACTOME_PLATELET_AGGREGATION_PLUG_FORMATION	R	0.0043					0.0075	2	0.00567891
1820	BIOCARTA_MET_PATHWAY	REACTOME_REGULATION_OF_INSULIN_SECRETION_BY_ACETYLCHOLINE	P		0.0404			0.0008		2	0.00568507
1821	REACTOME_AMINE_COMPOUND_SLC_TRANSPORTERS	REACTOME_CYCLIN_E_ASSOCIATED_EVENTS_DURING_G1_S_TRANSITION_	P	0.0079		0.0041				2	0.00569122
1822	BIOCARTA_MAPK_PATHWAY	REACTOME_MAP_KINASES_ACTIVATION_IN_TLR_CASCADE	P			0.0112	0.0029			2	0.00569912
1823	REACTOME_GLUCOSE_TRANSPORT	REACTOME_HOST_INTERACTIONS_OF_HIV_FACTORS	P			0.0024			0.0136	2	0.00571314
1824	BIOCARTA_WNT_PATHWAY	KEGG_BETA_ALANINE_METABOLISM	P		0.0205			0.0016		2	0.00572713
1825	KEGG_HEDGEHOG_SIGNALING_PATHWAY	REACTOME_EGFR_DOWNREGULATION	P		0.0328			0.001		2	0.00572713
1826	BIOCARTA_FCER1_PATHWAY	BIOCARTA_TEL_PATHWAY	R	0.0183				0.0018		2	0.00573934
1827	BIOCARTA_41BB_PATHWAY	BIOCARTA_CD40_PATHWAY	R	0.0034					0.0097	2	0.00574282
1828	BIOCARTA_CCR3_PATHWAY	REACTOME_G1_PHASE	R		0.0097			0.0034		2	0.00574282
1829	REACTOME_DEPOLARIZATION_OF_THE_PRESYNAPTIC_TERMINAL_TRIGGERS_THE_OPENING_OF_CALCIUM_CHANNELS	REACTOME_PREFOLDIN_MEDIATED_TRANSFER_OF_SUBSTRATE_TO_CCT_TRIC	P	0.0092					0.0036	2	0.005755
1830	BIOCARTA_THELPER_PATHWAY	KEGG_PENTOSE_PHOSPHATE_PATHWAY	R		0.0255			0.0013		2	0.0057576
1831	KEGG_CELL_CYCLE	KEGG_VIRAL_MYOCARDITIS	P			0.0079	0.0042			2	0.00576021
1832	BIOCARTA_HCMV_PATHWAY	BIOCARTA_P38MAPK_PATHWAY	P			0.0111		0.003		2	0.00577062
1833	REACTOME_RNA_POLYMERASE_III_TRANSCRIPTION_INITIATION_FROM_TYPE_2_PROMOTER	REACTOME_TRANSPORT_OF_RIBONUCLEOPROTEINS_INTO_THE_HOST_NUCLEUS	P		0.0333			0.001		2	0.00577062
1834	REACTOME_APOPTOSIS_INDUCED_DNA_FRAGMENTATION	REACTOME_THE_ROLE_OF_NEF_IN_HIV1_REPLICATION_AND_DISEASE_PATHOGENESIS	P		0.0061			0.0055		2	0.00579224
1835	REACTOME_FORMATION_OF_TUBULIN_FOLDING_INTERMEDIATES_BY_CCT_TRIC	REACTOME_NA_CL_DEPENDENT_NEUROTRANSMITTER_TRANSPORTERS	R		0.0073				0.0046	2	0.00579483
1836	BIOCARTA_41BB_PATHWAY	REACTOME_REGULATION_OF_AMPK_ACTIVITY_VIA_LKB1	P		0.0168	0.002				2	0.00579655
1837	KEGG_MISMATCH_REPAIR	REACTOME_SIGNALING_BY_NOTCH	R			0.0041		0.0082		2	0.00579828
1838	KEGG_PENTOSE_AND_GLUCURONATE_INTERCONVERSIONS	KEGG_RNA_DEGRADATION	P			0.0051		0.0066		2	0.00580172
1839	KEGG_TERPENOID_BACKBONE_BIOSYNTHESIS	REACTOME_REMOVAL_OF_DNA_PATCH_CONTAINING_ABASIC_RESIDUE	P	0.0117					0.0029	2	0.00582495
1840	BIOCARTA_GH_PATHWAY	REACTOME_AMINO_ACID_AND_OLIGOPEPTIDE_SLC_TRANSPORTERS	R	0.0117	0.0029					2	0.00582495
1841	BIOCARTA_IL3_PATHWAY	BIOCARTA_MPR_PATHWAY	R	0.005				0.0068		2	0.00583095
1842	REACTOME_DNA_REPAIR	REACTOME_G1_S_TRANSITION	P			0.0083			0.0041	2	0.00583352
1843	KEGG_ARACHIDONIC_ACID_METABOLISM	KEGG_LIMONENE_AND_PINENE_DEGRADATION	R	0.0083				0.0041		2	0.00583352
1844	BIOCARTA_PLCE_PATHWAY	KEGG_SULFUR_METABOLISM	R		0.0131			0.0026		2	0.00583609
1845	KEGG_INTESTINAL_IMMUNE_NETWORK_FOR_IGA_PRODUCTION	REACTOME_CD28_DEPENDENT_PI3K_AKT_SIGNALING	P		0.0426			0.0008		2	0.00583781
1846	KEGG_HEDGEHOG_SIGNALING_PATHWAY	REACTOME_G1_S_TRANSITION	P			0.0155	0.0022			2	0.00583952
1847	BIOCARTA_RARRXR_PATHWAY	KEGG_AUTOIMMUNE_THYROID_DISEASE	P	0.0038					0.009	2	0.00584808
1848	BIOCARTA_CYTOKINE_PATHWAY	REACTOME_NOREPINEPHRINE_NEUROTRANSMITTER_RELEASE_CYCLE	R		0.0214			0.0016		2	0.0058515
1849	KEGG_HEDGEHOG_SIGNALING_PATHWAY	KEGG_PENTOSE_AND_GLUCURONATE_INTERCONVERSIONS	P		0.0132			0.0026		2	0.00585833
1850	KEGG_P53_SIGNALING_PATHWAY	REACTOME_COMMON_PATHWAY	R	0.0034	0.0101					2	0.00586003
1851	KEGG_FRUCTOSE_AND_MANNOSE_METABOLISM	KEGG_HEDGEHOG_SIGNALING_PATHWAY	P			0.0016		0.0215		2	0.00586515
1852	KEGG_ABC_TRANSPORTERS	REACTOME_GLUCURONIDATION	P		0.0123			0.0028		2	0.00586856
1853	KEGG_GRAFT_VERSUS_HOST_DISEASE	REACTOME_CD28_DEPENDENT_PI3K_AKT_SIGNALING	P		0.0431			0.0008		2	0.00587197
1854	BIOCARTA_CTCF_PATHWAY	REACTOME_TRAFFICKING_OF_GLUR2_CONTAINING_AMPA_RECEPTORS	P			0.0029		0.0119		2	0.00587452
1855	BIOCARTA_NUCLEARRS_PATHWAY	REACTOME_G2_M_TRANSITION	R	0.0128				0.0027		2	0.00587878
1856	BIOCARTA_CARM1_PATHWAY	REACTOME_THE_ROLE_OF_NEF_IN_HIV1_REPLICATION_AND_DISEASE_PATHOGENESIS	P	0.0063				0.0055		2	0.00588643
1857	REACTOME_SYNTHESIS_OF_DNA	REACTOME_TRANSCRIPTION_COUPLED_NER	R	0.0019	0.0183					2	0.00589661
1858	KEGG_SPHINGOLIPID_METABOLISM	REACTOME_INTRINSIC_PATHWAY	R	0.0087				0.004		2	0.00589915
1859	REACTOME_DOPAMINE_NEUROTRANSMITTER_RELEASE_CYCLE	REACTOME_PEPTIDE_CHAIN_ELONGATION	P				0.0029		0.012	2	0.00589915
1860	REACTOME_SIGNALING_BY_PDGF	REACTOME_TRAFFICKING_OF_GLUR2_CONTAINING_AMPA_RECEPTORS	R	0.0052	0.0067					2	0.00590254
1861	REACTOME_PI3K_AKT_SIGNALLING	REACTOME_TRANSPORT_OF_RIBONUCLEOPROTEINS_INTO_THE_HOST_NUCLEUS	P		0.0125			0.0028		2	0.00591608
1862	BIOCARTA_AGR_PATHWAY	KEGG_MATURITY_ONSET_DIABETES_OF_THE_YOUNG	P		0.0017				0.0207	2	0.00593212
1863	KEGG_ABC_TRANSPORTERS	REACTOME_CREB_PHOPHORYLATION_THROUGH_THE_ACTIVATION_OF_RAS	P		0.032	0.0011				2	0.00593296
1864	REACTOME_ASSOCIATION_OF_TRIC_CCT_WITH_TARGET_PROTEINS_DURING_BIOSYNTHESIS	REACTOME_M_G1_TRANSITION	P			0.0041		0.0086		2	0.00593801
1865	BIOCARTA_TH1TH2_PATHWAY	REACTOME_P75NTR_SIGNALS_VIA_NFKB	R		0.0168				0.0021	2	0.0059397
1866	BIOCARTA_MET_PATHWAY	REACTOME_COMPLEMENT_CASCADE	P		0.0294			0.0012		2	0.0059397
1867	KEGG_BASE_EXCISION_REPAIR	REACTOME_NRAGE_SIGNALS_DEATH_THROUGH_JNK	P	0.0294			0.0012			2	0.0059397
1868	BIOCARTA_DC_PATHWAY	BIOCARTA_IL12_PATHWAY	R			0.0068			0.0052	2	0.00594643
1869	KEGG_GLYCOSPHINGOLIPID_BIOSYNTHESIS_LACTO_AND_NEOLACTO_SERIES	REACTOME_TRANSPORT_OF_MATURE_MRNA_DERIVED_FROM_AN_INTRON_CONTAINING_TRANSCRIPT	R	0.0059					0.006	2	0.00594979
1870	KEGG_ARGININE_AND_PROLINE_METABOLISM	KEGG_SYSTEMIC_LUPUS_ERYTHEMATOSUS	P		0.0445			0.0008		2	0.00596657
1871	BIOCARTA_ECM_PATHWAY	REACTOME_PI3K_AKT_SIGNALLING	P		0.0132			0.0027		2	0.00596992
1872	REACTOME_REPAIR_SYNTHESIS_OF_PATCH_27_30_BASES_LONG_BY_DNA_POLYMERASE	REACTOME_STABILIZATION_OF_P53	P	0.0044				0.0081		2	0.00596992
1873	KEGG_LYSOSOME	REACTOME_COSTIMULATION_BY_THE_CD28_FAMILY	R			0.0027			0.0132	2	0.00596992
1874	REACTOME_MRNA_3_END_PROCESSING	REACTOME_THE_ROLE_OF_NEF_IN_HIV1_REPLICATION_AND_DISEASE_PATHOGENESIS	P	0.0041				0.0087		2	0.00597244
1875	KEGG_DNA_REPLICATION	REACTOME_LOSS_OF_NLP_FROM_MITOTIC_CENTROSOMES	R		0.0085			0.0042		2	0.00597495
1876	BIOCARTA_AKAPCENTROSOME_PATHWAY	REACTOME_REGULATION_OF_ORNITHINE_DECARBOXYLASE	P	0.0051				0.007		2	0.00597495
1877	BIOCARTA_GPCR_PATHWAY	KEGG_BLADDER_CANCER	R		0.0102			0.0035		2	0.00597495
1878	BIOCARTA_ACH_PATHWAY	BIOCARTA_ECM_PATHWAY	P	0.0149					0.0024	2	0.00597997
1879	BIOCARTA_RACCYCD_PATHWAY	REACTOME_CDT1_ASSOCIATION_WITH_THE_CDC6_ORC_ORIGIN_COMPLEX	P			0.0028		0.0128		2	0.00598665
1880	REACTOME_EXTENSION_OF_TELOMERES	REACTOME_G1_S_TRANSITION	P				0.0112		0.0032	2	0.00598665
1881	BIOCARTA_CSK_PATHWAY	REACTOME_POST_TRANSLATIONAL_PROTEIN_MODIFICATION	R		0.0163	0.0022				2	0.00598832
1882	REACTOME_APOPTOTIC_EXECUTION_PHASE	REACTOME_GLYCOLYSIS	P	0.0138				0.0026		2	0.00598999
1883	KEGG_GLYCOSAMINOGLYCAN_BIOSYNTHESIS_HEPARAN_SULFATE	REACTOME_CELL_DEATH_SIGNALLING_VIA_NRAGE_NRIF_AND_NADE	R			0.0023			0.0156	2	0.00598999
1884	BIOCARTA_KERATINOCYTE_PATHWAY	KEGG_PRIMARY_BILE_ACID_BIOSYNTHESIS	P	0.008		0.0045				2	0.006
1885	KEGG_NUCLEOTIDE_EXCISION_REPAIR	REACTOME_MTOR_SIGNALLING	P	0.0072					0.005	2	0.006
1886	KEGG_GLYCOSAMINOGLYCAN_BIOSYNTHESIS_KERATAN_SULFATE	REACTOME_CENTROSOME_MATURATION	R	0.012				0.003		2	0.006
1887	REACTOME_ACTIVATED_AMPK_STIMULATES_FATTY_ACID_OXIDATION_IN_MUSCLE	REACTOME_S_PHASE	P	0.0088					0.0041	2	0.00600666
1888	KEGG_VIBRIO_CHOLERAE_INFECTION	REACTOME_LIPOPROTEIN_METABOLISM	R		0.0038				0.0095	2	0.00600833
1889	REACTOME_GLUCONEOGENESIS	REACTOME_POLYMERASE_SWITCHING	P	0.0067				0.0054		2	0.00601498
1890	KEGG_ALDOSTERONE_REGULATED_SODIUM_REABSORPTION	KEGG_THYROID_CANCER	R	0.0181				0.002		2	0.00601664
1891	BIOCARTA_TOB1_PATHWAY	REACTOME_ENERGY_DEPENDENT_REGULATION_OF_MTOR_BY_LKB1_AMPK	P		0.0151	0.0024				2	0.00601997
1892	BIOCARTA_PML_PATHWAY	REACTOME_MRNA_SPLICING	P	0.0022	0.0095			0.0105		3	0.00603178
1893	KEGG_TGF_BETA_SIGNALING_PATHWAY	REACTOME_RNA_POLYMERASE_III_TRANSCRIPTION_INITIATION_FROM_TYPE_2_PROMOTER	R	0.0013	0.028					2	0.00603324
1894	BIOCARTA_MPR_PATHWAY	REACTOME_INHIBITION_OF_INSULIN_SECRETION_BY_ADRENALINE_NORADRENALINE	R	0.0104	0.0073			0.0029		3	0.00603835
1895	BIOCARTA_CD40_PATHWAY	REACTOME_CENTROSOME_MATURATION	P		0.0022			0.0166		2	0.00604318
1896	BIOCARTA_ACTINY_PATHWAY	KEGG_ARGININE_AND_PROLINE_METABOLISM	P		0.006			0.0061		2	0.00604979
1897	BIOCARTA_CREB_PATHWAY	KEGG_BLADDER_CANCER	R		0.0018			0.0204		2	0.0060597
1898	REACTOME_GLUCOSE_TRANSPORT	REACTOME_MICRORNA_BIOGENESIS	P		0.0167			0.0022		2	0.00606135
1899	BIOCARTA_P38MAPK_PATHWAY	REACTOME_ENERGY_DEPENDENT_REGULATION_OF_MTOR_BY_LKB1_AMPK	P	0.0092		0.004				2	0.0060663
1900	BIOCARTA_HDAC_PATHWAY	REACTOME_CENTROSOME_MATURATION	R	0.0046				0.008		2	0.0060663
1901	BIOCARTA_EDG1_PATHWAY	KEGG_DNA_REPLICATION	R		0.009			0.0041		2	0.00607454
1902	BIOCARTA_NFAT_PATHWAY	REACTOME_G2_M_TRANSITION	R	0.0077				0.0048		2	0.00607947
1903	BIOCARTA_PPARA_PATHWAY	BIOCARTA_PYK2_PATHWAY	P				0.0033	0.0112		2	0.00607947
1904	BIOCARTA_PROTEASOME_PATHWAY	REACTOME_PLC_BETA_MEDIATED_EVENTS	P	0.0044				0.0084		2	0.00607947
1905	BIOCARTA_BCR_PATHWAY	BIOCARTA_CALCINEURIN_PATHWAY	P				0.0015	0.0248		2	0.00609918
1906	REACTOME_METAL_ION_SLC_TRANSPORTERS	REACTOME_SEROTONIN_RECEPTORS	R		0.0054				0.0069	2	0.0061041
1907	BIOCARTA_EGFR_SMRTE_PATHWAY	REACTOME_RNA_POLYMERASE_I_TRANSCRIPTION_INITIATION	P			0.0021		0.0178		2	0.00611392
1908	BIOCARTA_BCR_PATHWAY	BIOCARTA_EPO_PATHWAY	R		0.034			0.0011		2	0.00611555
1909	BIOCARTA_TID_PATHWAY	REACTOME_ACTIVATION_OF_ATR_IN_RESPONSE_TO_REPLICATION_STRESS	P	0.0129		0.0029				2	0.00611637
1910	REACTOME_MRNA_SPLICING	REACTOME_PEPTIDE_CHAIN_ELONGATION	P	0.0129	0.0029					2	0.00611637
1911	REACTOME_ACTIVATION_OF_BH3_ONLY_PROTEINS	REACTOME_GLUCAGON_SIGNALING_IN_METABOLIC_REGULATION	R		0.0234			0.0016		2	0.00611882
1912	REACTOME_ACTIVATION_OF_RAC	REACTOME_AMINE_COMPOUND_SLC_TRANSPORTERS	P	0.0165		0.001		0.0139		3	0.00612115
1913	KEGG_ARGININE_AND_PROLINE_METABOLISM	REACTOME_POST_NMDA_RECEPTOR_ACTIVATION_EVENTS	P	0.015		0.0025				2	0.00612372
1914	REACTOME_M_G1_TRANSITION	REACTOME_RNA_POLYMERASE_I_CHAIN_ELONGATION	P			0.0027		0.0139		2	0.00612617
1915	BIOCARTA_IL22BP_PATHWAY	REACTOME_TRAFFICKING_OF_AMPA_RECEPTORS	R		0.0289			0.0013		2	0.00612944
1916	BIOCARTA_TH1TH2_PATHWAY	KEGG_TGF_BETA_SIGNALING_PATHWAY	R		0.013				0.0029	2	0.00614003
1917	REACTOME_COSTIMULATION_BY_THE_CD28_FAMILY	REACTOME_EARLY_PHASE_OF_HIV_LIFE_CYCLE	P		0.0419			0.0009		2	0.00614085
1918	REACTOME_HORMONE_BIOSYNTHESIS	REACTOME_SIGNALLING_TO_ERKS	P				0.0041	0.0092		2	0.00614166
1919	REACTOME_OTHER_SEMAPHORIN_INTERACTIONS	REACTOME_RNA_POLYMERASE_III_TRANSCRIPTION_TERMINATION	P	0.0111				0.0034		2	0.00614329
1920	BIOCARTA_EGF_PATHWAY	REACTOME_MAP_KINASES_ACTIVATION_IN_TLR_CASCADE	P			0.0074		0.0051		2	0.00614329
1921	KEGG_ABC_TRANSPORTERS	REACTOME_CENTROSOME_MATURATION	P		0.0035				0.0108	2	0.00614817
1922	BIOCARTA_PGC1A_PATHWAY	REACTOME_CENTROSOME_MATURATION	R		0.0345			0.0011		2	0.00616036
1923	KEGG_ASCORBATE_AND_ALDARATE_METABOLISM	KEGG_NON_SMALL_CELL_LUNG_CANCER	P		0.0056			0.0068		2	0.0061709
1924	BIOCARTA_GCR_PATHWAY	REACTOME_INACTIVATION_OF_APC_VIA_DIRECT_INHIBITION_OF_THE_APCOMPLEX	R	0.0103				0.0037		2	0.00617333
1925	REACTOME_PEPTIDE_CHAIN_ELONGATION	REACTOME_SEROTONIN_NEUROTRANSMITTER_RELEASE_CYCLE	P				0.0036		0.0106	2	0.00617738
1926	KEGG_PRION_DISEASES	REACTOME_CLATHRIN_DERIVED_VESICLE_BUDDING	P		0.0382			0.001		2	0.00618061
1927	REACTOME_INFLUENZA_LIFE_CYCLE	REACTOME_P130CAS_LINKAGE_TO_MAPK_SIGNALING_FOR_INTEGRINS	R		0.0191				0.002	2	0.00618061
1928	REACTOME_ACTIVATION_OF_THE_PRE_REPLICATIVE_COMPLEX	REACTOME_REGULATION_OF_ORNITHINE_DECARBOXYLASE	P	0.0098		0.0039				2	0.00618223
1929	BIOCARTA_HCMV_PATHWAY	KEGG_TYPE_II_DIABETES_MELLITUS	P	0.0478				0.0008		2	0.00618385
1930	BIOCARTA_CARDIACEGF_PATHWAY	REACTOME_ADP_SIGNALLING_THROUGH_P2Y_PURINOCEPTOR_1	R	0.0029					0.0132	2	0.00618708
1931	REACTOME_CENTROSOME_MATURATION	REACTOME_FORMATION_AND_MATURATION_OF_MRNA_TRANSCRIPT	P		0.0038				0.0101	2	0.00619516
1932	BIOCARTA_GATA3_PATHWAY	REACTOME_UNFOLDED_PROTEIN_RESPONSE	R		0.0167			0.0023		2	0.00619758
1933	BIOCARTA_KERATINOCYTE_PATHWAY	REACTOME_CASPASE_MEDIATED_CLEAVAGE_OF_CYTOSKELETAL_PROTEINS	R	0.0023	0.0167					2	0.00619758
1934	BIOCARTA_ETS_PATHWAY	KEGG_ABC_TRANSPORTERS	P		0.0104			0.0037		2	0.00620322
1935	KEGG_NOTCH_SIGNALING_PATHWAY	REACTOME_REGULATION_OF_BETA_CELL_DEVELOPMENT	P	0.0406	0.0012			0.0049	0.0079	3	0.00620347
1936	REACTOME_AMINE_LIGAND_BINDING_RECEPTORS	REACTOME_CHAPERONIN_MEDIATED_PROTEIN_FOLDING	R		0.0214			0.0018		2	0.00620645
1937	REACTOME_CHAPERONIN_MEDIATED_PROTEIN_FOLDING	REACTOME_DNA_REPLICATION_PRE_INITIATION	P			0.002		0.0193		2	0.00621289
1938	BIOCARTA_CREB_PATHWAY	BIOCARTA_IL6_PATHWAY	R		0.0168			0.0023		2	0.00621611
1939	REACTOME_CD28_DEPENDENT_PI3K_AKT_SIGNALING	REACTOME_SEMAPHORIN_INTERACTIONS	R			0.0028			0.0138	2	0.00621611
1940	KEGG_LEISHMANIA_INFECTION	KEGG_PRION_DISEASES	P		0.0323			0.0012		2	0.00622575
1941	BIOCARTA_NGF_PATHWAY	REACTOME_IRS_RELATED_EVENTS	R			0.002			0.0194	2	0.00622896
1942	BIOCARTA_PTDINS_PATHWAY	KEGG_BETA_ALANINE_METABOLISM	P	0.0024	0.0162					2	0.00623538
1943	BIOCARTA_NO2IL12_PATHWAY	KEGG_FRUCTOSE_AND_MANNOSE_METABOLISM	R		0.0433			0.0009		2	0.0062426
1944	BIOCARTA_KERATINOCYTE_PATHWAY	REACTOME_MRNA_SPLICING	P	0.0195				0.002		2	0.006245
1945	KEGG_ARGININE_AND_PROLINE_METABOLISM	REACTOME_CHAPERONIN_MEDIATED_PROTEIN_FOLDING	P			0.0071		0.0055		2	0.006249
1946	REACTOME_G2_M_TRANSITION	REACTOME_MRNA_SPLICING	P		0.0055				0.0071	2	0.006249
1947	BIOCARTA_INFLAM_PATHWAY	REACTOME_REGULATION_OF_GENE_EXPRESSION_IN_BETA_CELLS	P		0.0042			0.0093		2	0.0062498
1948	REACTOME_CYTOCHROME_P450_ARRANGED_BY_SUBSTRATE_TYPE	REACTOME_TRAFFICKING_OF_GLUR2_CONTAINING_AMPA_RECEPTORS	R	0.0015	0.0261					2	0.006257
1949	BIOCARTA_TOB1_PATHWAY	REACTOME_RNA_POLYMERASE_III_TRANSCRIPTION_INITIATION	R	0.0054				0.0073		2	0.00627853
1950	BIOCARTA_IL7_PATHWAY	KEGG_RIBOSOME	P	0.0116				0.0034		2	0.00628013
1951	BIOCARTA_TFF_PATHWAY	KEGG_COLORECTAL_CANCER	P			0.0232		0.0017		2	0.00628013
1952	BIOCARTA_CSK_PATHWAY	REACTOME_OLFACTORY_SIGNALING_PATHWAY	R	0.0208		0.0019				2	0.00628649
1953	KEGG_LYSINE_DEGRADATION	REACTOME_POST_TRANSLATIONAL_PROTEIN_MODIFICATION	P	0.0086				0.0046		2	0.00628967
1954	BIOCARTA_CHEMICAL_PATHWAY	REACTOME_CHAPERONIN_MEDIATED_PROTEIN_FOLDING	P	0.0165				0.0024		2	0.00629285
1955	KEGG_GALACTOSE_METABOLISM	REACTOME_VIRAL_DSRNA_TLR3_TRIF_COMPLEX_ACTIVATES_RIP1	P			0.0027		0.0147		2	0.0063
1956	KEGG_GLYCOSAMINOGLYCAN_DEGRADATION	KEGG_O_GLYCAN_BIOSYNTHESIS	P	0.0021				0.0189		2	0.0063
1957	BIOCARTA_G2_PATHWAY	KEGG_GLYCOSAMINOGLYCAN_DEGRADATION	P	0.0025					0.0159	2	0.00630476
1958	REACTOME_CHYLOMICRON_MEDIATED_LIPID_TRANSPORT	REACTOME_GLUTAMATE_NEUROTRANSMITTER_RELEASE_CYCLE	P	0.0234				0.0017		2	0.00630714
1959	BIOCARTA_PDGF_PATHWAY	REACTOME_POLYMERASE_SWITCHING	R		0.0173			0.0023		2	0.00630793
1960	KEGG_RENAL_CELL_CARCINOMA	REACTOME_REGULATION_OF_GENE_EXPRESSION_IN_BETA_CELLS	P	0.0332			0.0012			2	0.00631189
1961	BIOCARTA_MYOSIN_PATHWAY	KEGG_METABOLISM_OF_XENOBIOTICS_BY_CYTOCHROME_P450	R				0.00133	0.03		2	0.00631664
1962	BIOCARTA_TALL1_PATHWAY	BIOCARTA_TCR_PATHWAY	R	0.0031				0.0129		2	0.00632376
1963	KEGG_SELENOAMINO_ACID_METABOLISM	REACTOME_BOTULINUM_NEUROTOXICITY	R	0.025				0.0016		2	0.00632456
1964	BIOCARTA_AMI_PATHWAY	BIOCARTA_TPO_PATHWAY	R		0.0174			0.0023		2	0.00632614
1965	KEGG_NOTCH_SIGNALING_PATHWAY	REACTOME_TRANSLATION_INITIATION_COMPLEX_FORMATION	P		0.0089				0.0045	2	0.00632851
1966	BIOCARTA_IGF1R_PATHWAY	BIOCARTA_RARRXR_PATHWAY	P	0.0167				0.0024		2	0.00633088
1967	BIOCARTA_ATRBRCA_PATHWAY	KEGG_ACUTE_MYELOID_LEUKEMIA	P		0.0211	0.0019				2	0.00633167
1968	KEGG_RENAL_CELL_CARCINOMA	REACTOME_DEADENYLATION_OF_MRNA	P		0.0365				0.0011	2	0.0063364
1969	BIOCARTA_TCR_PATHWAY	REACTOME_INTEGRIN_ALPHAIIBBETA3_SIGNALING	R	0.0055					0.0073	2	0.0063364
1970	KEGG_ALANINE_ASPARTATE_AND_GLUTAMATE_METABOLISM	KEGG_TYPE_I_DIABETES_MELLITUS	P			0.0013		0.0309		2	0.00633798
1971	BIOCARTA_DC_PATHWAY	KEGG_GALACTOSE_METABOLISM	P			0.0049		0.0082		2	0.00633877
1972	REACTOME_SIGNALING_BY_EGFR	REACTOME_TRAFFICKING_OF_AMPA_RECEPTORS	R	0.0106			0.0038			2	0.00634665
1973	BIOCARTA_TNFR2_PATHWAY	REACTOME_ACTIVATION_OF_ATR_IN_RESPONSE_TO_REPLICATION_STRESS	P	0.0112	0.0036					2	0.0063498
1974	KEGG_NON_SMALL_CELL_LUNG_CANCER	KEGG_PANCREATIC_CANCER	P				0.002	0.0202		2	0.0063561
1975	KEGG_NOTCH_SIGNALING_PATHWAY	REACTOME_ACTIVATION_OF_RAC	P	0.0086	0.0115			0.0026		3	0.00635902
1976	BIOCARTA_BCR_PATHWAY	REACTOME_ADP_SIGNALLING_THROUGH_P2Y_PURINOCEPTOR_1	R	0.0119				0.0034		2	0.00636082
1977	KEGG_BASAL_CELL_CARCINOMA	REACTOME_NUCLEAR_EVENTS_KINASE_AND_TRANSCRIPTION_FACTOR_ACTIVATION	P			0.0025		0.0162		2	0.00636396
1978	REACTOME_CENTROSOME_MATURATION	REACTOME_G_PROTEIN_ACTIVATION	R	0.015				0.0027		2	0.00636396
1979	KEGG_CARDIAC_MUSCLE_CONTRACTION	REACTOME_G1_S_TRANSITION	P			0.0145			0.0028	2	0.00637181
1980	BIOCARTA_CHEMICAL_PATHWAY	REACTOME_DNA_STRAND_ELONGATION	R		0.0018			0.0226		2	0.00637809
1981	KEGG_RIBOFLAVIN_METABOLISM	REACTOME_POST_TRANSLATIONAL_PROTEIN_MODIFICATION	R			0.0021		0.0194		2	0.00638279
1982	BIOCARTA_EGFR_SMRTE_PATHWAY	KEGG_ABC_TRANSPORTERS	P		0.0163	0.0025				2	0.00638357
1983	BIOCARTA_CERAMIDE_PATHWAY	KEGG_CHRONIC_MYELOID_LEUKEMIA	R		0.006	0.0068				2	0.00638749
1984	BIOCARTA_TH1TH2_PATHWAY	REACTOME_MTOR_SIGNALLING	P			0.0048		0.0085		2	0.00638749
1985	KEGG_ACUTE_MYELOID_LEUKEMIA	REACTOME_TRAFFICKING_OF_AMPA_RECEPTORS	P			0.0019		0.0215		2	0.0063914
1986	REACTOME_AMINO_ACID_TRANSPORT_ACROSS_THE_PLASMA_MEMBRANE	REACTOME_PKA_ACTIVATION	P	0.0089					0.0046	2	0.00639844
1987	REACTOME_REGULATION_OF_APC_ACTIVATORS_BETWEEN_G1_S_AND_EARLY_ANAPHASE	REACTOME_REV_MEDIATED_NUCLEAR_EXPORT_OF_HIV1_RNA	P		0.01			0.0041		2	0.00640312
1988	BIOCARTA_UCALPAIN_PATHWAY	KEGG_GRAFT_VERSUS_HOST_DISEASE	P		0.0228			0.0018		2	0.00640625
1989	REACTOME_GOLGI_ASSOCIATED_VESICLE_BIOGENESIS	REACTOME_GRB2_EVENTS_IN_EGFR_SIGNALING	P		0.0342				0.0012	2	0.00640625
1990	KEGG_GLYCOSPHINGOLIPID_BIOSYNTHESIS_GANGLIO_SERIES	REACTOME_REGULATION_OF_INSULIN_LIKE_GROWTH_FACTOR_ACTIVITY_BY_INSULIN_LIKE_GROWTH_FACTOR_BINDING_PROTEINS	R	0.0142					0.0029	2	0.00641716
1991	REACTOME_GLUCAGON_TYPE_LIGAND_RECEPTORS	REACTOME_LOSS_OF_NLP_FROM_MITOTIC_CENTROSOMES	R	0.0206				0.002		2	0.00641872
1992	KEGG_ARGININE_AND_PROLINE_METABOLISM	REACTOME_PYRUVATE_METABOLISM_AND_TCA_CYCLE	P	0.0096		0.0043				2	0.00642495
1993	BIOCARTA_DC_PATHWAY	REACTOME_CENTROSOME_MATURATION	R		0.0198			0.0021		2	0.00644826
[truncated: 1,937 more rows]

## Sheet: B_WPM
B. Consensus summary of within-pathway interactions (WPM)
path: pathway names
effect: the interactions between two pathways are enriched for increased or decreased disease risk, "P" refers to "decreased risk" and "R" refers to "increased risk"
counts_support: the number of datasets support the corresponding interaction. The two CHN799 cohorts is treated as one cohort.
geo_mean _pv: p-values geometric mean. For the two CHN799 cohorts, minimun p-value is chosen.
NO	path	effect	EUR812	EUR147	JPN517	LTN517	CHN799_imputed	CHN799	counts_support	geo_mean_pv
1	REACTOME_GRB2_SOS_PROVIDES_LINKAGE_TO_MAPK_SIGNALING_FOR_INTERGRINS_	P				0.0038	0.000226316		2	0.000927362
2	REACTOME_PKA_ACTIVATION	R		0.0007	0.0042				2	0.00171464
3	REACTOME_ACTIVATION_OF_THE_AP1_FAMILY_OF_TRANSCRIPTION_FACTORS	P		0.0367			0.000131579		2	0.00219749
4	REACTOME_PHASE_II_CONJUGATION	R				0.0064	0.0011		2	0.0026533
5	KEGG_ALLOGRAFT_REJECTION	P			0.000385		0.0306		2	0.00343235
6	BIOCARTA_INTEGRIN_PATHWAY	P	0.0213			0.0182	0.00033125	0.0373	3	0.00504509
7	REACTOME_HORMONE_SENSITIVE_LIPASE_HSL_MEDIATED_TRIACYLGLYCEROL_HYDROLYSIS	R	0.0021	0.0131					2	0.005245
8	REACTOME_INTEGRIN_ALPHAIIBBETA3_SIGNALING	P				0.0118	0.0026		2	0.00553895
9	KEGG_GRAFT_VERSUS_HOST_DISEASE	P			0.0011		0.0281		2	0.00555968
10	REACTOME_CAM_PATHWAY	R		0.001	0.0371				2	0.00609098
11	REACTOME_STEROID_HORMONE_BIOSYNTHESIS	R	0.0059				0.0075		2	0.00665207
12	REACTOME_SEMAPHORIN_INTERACTIONS	R			0.0025	0.0189			2	0.00687386
13	REACTOME_XENOBIOTICS	R	0.0116				0.0042		2	0.00697997
14	BIOCARTA_KERATINOCYTE_PATHWAY	P	0.0202				0.0026		2	0.00724707
15	REACTOME_FORMATION_OF_THE_EARLY_ELONGATION_COMPLEX	R	0.0035			0.0154			2	0.00734166
16	BIOCARTA_IGF1MTOR_PATHWAY	R			0.0047	0.0142			2	0.00816946
17	REACTOME_POST_TRANSLATIONAL_PROTEIN_MODIFICATION	P	0.0131				0.0055		2	0.00848823
18	KEGG_ANTIGEN_PROCESSING_AND_PRESENTATION	P		0.0405	0.009		0.0017	0.0058	3	0.00852541
19	KEGG_VIBRIO_CHOLERAE_INFECTION	R	0.005	0.0154					2	0.00877496
20	KEGG_AUTOIMMUNE_THYROID_DISEASE	P			0.0047		0.018		2	0.00919783
21	REACTOME_GLUCAGON_SIGNALING_IN_METABOLIC_REGULATION	R		0.0035	0.0249				2	0.00933542
22	REACTOME_RNA_POL_II_CTD_PHOSPHORYLATION_AND_INTERACTION_WITH_CE	R	0.0162			0.0057			2	0.00960937
23	REACTOME_OLFACTORY_SIGNALING_PATHWAY	R			0.0048	0.0203			2	0.00987117
24	REACTOME_PECAM1_INTERACTIONS	R	0.0049			0.0233			2	0.010685
25	BIOCARTA_P53_PATHWAY	P	0.0059		0.0201				2	0.0108899
26	REACTOME_SIGNALING_BY_WNT	P			0.0261		0.0052		2	0.0116499
27	BIOCARTA_ACH_PATHWAY	P				0.0123	0.0112	0.0317	2	0.0117371
28	REACTOME_AMINO_ACID_AND_OLIGOPEPTIDE_SLC_TRANSPORTERS	R	0.0332	0.0043					2	0.0119482
29	REACTOME_PLATELET_AGGREGATION_PLUG_FORMATION	P				0.0413	0.0035		2	0.0120229
30	KEGG_LEISHMANIA_INFECTION	P			0.0137		0.0112		2	0.0123871
31	REACTOME_CREB_PHOPHORYLATION_THROUGH_THE_ACTIVATION_OF_RAS	R				0.0306		0.0057	2	0.0132068
32	REACTOME_ENERGY_DEPENDENT_REGULATION_OF_MTOR_BY_LKB1_AMPK	R		0.0364		0.0049			2	0.0133551
33	KEGG_ASTHMA	P		0.0079			0.0255		2	0.0141933
34	REACTOME_PI3K_AKT_SIGNALLING	P				0.0063	0.0351		2	0.0148704
35	REACTOME_PURINE_METABOLISM	P			0.026		0.0086		2	0.0149533
36	REACTOME_GLUCOSE_METABOLISM	P	0.011		0.0247				2	0.0164833
37	REACTOME_MRNA_PROCESSING	R	0.0106			0.0264			2	0.0167284
38	REACTOME_INHIBITION_OF_INSULIN_SECRETION_BY_ADRENALINE_NORADRENALINE	R	0.0227				0.0129		2	0.0171123
39	REACTOME_INTRINSIC_PATHWAY	P	0.0171				0.0179	0.0267	2	0.0174954
40	REACTOME_STEROID_HORMONES	R	0.0123				0.0253		2	0.0176406
41	REACTOME_RNA_POLYMERASE_III_TRANSCRIPTION_INITIATION_FROM_TYPE_2_PROMOTER	R	0.0154				0.0228		2	0.0187382
42	BIOCARTA_RHO_PATHWAY	P				0.0144	0.0281		2	0.0201157
43	BIOCARTA_GLEEVEC_PATHWAY	P			0.0221		0.0189		2	0.0204375
44	KEGG_RENAL_CELL_CARCINOMA	P			0.0469	0.0484	0.004	0.0215	3	0.0208622
45	REACTOME_S_PHASE	P			0.0412	0.011			2	0.0212885
46	BIOCARTA_AGPCR_PATHWAY	R		0.0226				0.0211	2	0.0218371
47	REACTOME_REGULATION_OF_APC_ACTIVATORS_BETWEEN_G1_S_AND_EARLY_ANAPHASE	P				0.0356	0.0138		2	0.0221648
48	REACTOME_ADP_SIGNALLING_THROUGH_P2Y_PURINOCEPTOR_12	R	0.0456				0.0108		2	0.0221919
49	REACTOME_ACTIVATION_OF_RAC	P	0.0316	0.0125	0.0277				3	0.0222003
50	REACTOME_COSTIMULATION_BY_THE_CD28_FAMILY	R			0.0342			0.0157	2	0.023172
51	REACTOME_AMINO_ACID_TRANSPORT_ACROSS_THE_PLASMA_MEMBRANE	R	0.0195	0.0285					2	0.0235744
52	REACTOME_PHASE_1_FUNCTIONALIZATION_OF_COMPOUNDS	R	0.0125	0.0455					2	0.0238485
53	KEGG_SYSTEMIC_LUPUS_ERYTHEMATOSUS	P		0.0464			0.0128		2	0.0243705
54	KEGG_CELL_CYCLE	P			0.0334	0.0187			2	0.0249916
55	BIOCARTA_ACTINY_PATHWAY	P	0.0401			0.0158			2	0.025171
56	REACTOME_SHC_RELATED_EVENTS	P		0.029			0.0225		2	0.0255441
57	REACTOME_CREB_PHOSPHORYLATION_THROUGH_THE_ACTIVATION_OF_CAMKII	P			0.0181			0.0368	2	0.0258085
58	REACTOME_APCDC20_MEDIATED_DEGRADATION_OF_CYCLIN_B	R	0.0172				0.0406		2	0.0264257
59	REACTOME_MTOR_SIGNALLING	R				0.0162	0.0447		2	0.0269098
60	KEGG_PROTEASOME	P			0.0235		0.032		2	0.0274226
61	REACTOME_DARPP32_EVENTS	R		0.0174			0.0436		2	0.0275434
62	REACTOME_M_G1_TRANSITION	P			0.0445	0.0171			2	0.0275853
63	BIOCARTA_ALK_PATHWAY	R			0.0381			0.02	2	0.0276043
64	REACTOME_POST_TRANSLATIONAL_PROTEIN_MODIFICATION	R		0.0394	0.0196				2	0.0277892
65	KEGG_PRIMARY_BILE_ACID_BIOSYNTHESIS	P	0.0245					0.0332	2	0.0285202
66	REACTOME_CD28_CO_STIMULATION	R			0.02		0.048		2	0.0309839
67	REACTOME_G2_M_TRANSITION	P		0.0321	0.03				2	0.0310322
68	REACTOME_RAS_ACTIVATION_UOPN_CA2_INFUX_THROUGH_NMDA_RECEPTOR	P			0.0249			0.0395	2	0.0313616
69	KEGG_TYPE_I_DIABETES_MELLITUS	P			0.0315	0.0267	0.0425		3	0.032941
70	REACTOME_REGULATION_OF_GENE_EXPRESSION_IN_BETA_CELLS	P		0.0435		0.0301			2	0.0361849
71	BIOCARTA_TNFR2_PATHWAY	R	0.0366		0.0388				2	0.0376839
72	KEGG_ARGININE_AND_PROLINE_METABOLISM	P	0.0469				0.0334		2	0.0395785
73	BIOCARTA_CELL2CELL_PATHWAY	P			0.0374		0.0443		2	0.0407041
74	REACTOME_TRANSLATION_INITIATION_COMPLEX_FORMATION	P		0.0386				0.0434	2	0.0409297
75	REACTOME_MITOCHONDRIAL_TRNA_AMINOACYLATION	R		0.0355				0.0474	2	0.0410207
76	KEGG_O_GLYCAN_BIOSYNTHESIS	P		0.0491				0.0382	2	0.0433084

## Sheet: C_PATH
C. Consensus summary of hub-pathway interactions (PATH)
path: pathway names
effect: the interactions between this pathway and the whole genome are enriched for increased or decreased disease risk, "P" refers to "decreased risk" and "R" refers to "increased risk"
counts_support: the number of datasets support the corresponding interaction. The two CHN799 cohorts is treated as one cohort.
geo_mean _pv: p-values geometric mean. For the two CHN799 cohorts, minimun p-value is chosen.
	path	effect	EUR812	EUR147	JPN517	LTN517	CHN799_imputed	CHN799	counts_all	geo_mean_pv
1	REACTOME_GLUTATHIONE_CONJUGATION	R			0.0101	3e-05	1.05263e-05	0.02802	3	0.0001472
2	REACTOME_PHASE_II_CONJUGATION	R				0.02088	5.26316e-06		2	0.000331504
3	BIOCARTA_VDR_PATHWAY	P				0.02893	5.26316e-06		2	0.000390209
4	KEGG_TERPENOID_BACKBONE_BIOSYNTHESIS	P			5.5e-05			0.01041	2	0.00075667
5	REACTOME_ZINC_TRANSPORTATION	R		0.030675			3.68421e-05		2	0.00106308
6	KEGG_GLUTATHIONE_METABOLISM	R				0.0112	0.000121053	0.02842	2	0.00116438
7	REACTOME_PKA_ACTIVATION	R		0.00055	0.014665				2	0.00284003
8	REACTOME_BASIGIN_INTERACTIONS	P	0.044805		0.000195				2	0.00295584
9	KEGG_ASTHMA	P		0.000245	0.035645		0.0101368		3	0.00445679
10	REACTOME_TRANSLOCATION_OF_ZAP70_TO_IMMUNOLOGICAL_SYNAPSE	P		0.01598			0.00129474		2	0.00454861
11	KEGG_GLYCOSPHINGOLIPID_BIOSYNTHESIS_GLOBO_SERIES	P		0.00351		0.0082			2	0.00536489
12	BIOCARTA_TOLL_PATHWAY	P				0.02389	0.00125263		2	0.00547041
13	BIOCARTA_CXCR4_PATHWAY	R				0.01114		0.00307	2	0.00584806
14	REACTOME_MITOTIC_PROMETAPHASE	P				0.00223	0.0157474		2	0.00592593
15	REACTOME_INHIBITION_OF_INSULIN_SECRETION_BY_ADRENALINE_NORADRENALINE	R	0.00737				0.00598947		2	0.00664398
16	REACTOME_PYRUVATE_METABOLISM_AND_TCA_CYCLE	R				0.00817		0.00542	2	0.00665443
17	REACTOME_PD1_SIGNALING	P		0.03957			0.0012		2	0.00689086
18	REACTOME_RNA_POLYMERASE_III_TRANSCRIPTION_INITIATION_FROM_TYPE_3_PROMOTER	P				0.00812		0.00716	2	0.00762491
19	REACTOME_PYRUVATE_METABOLISM	R				0.0479	0.0375842	0.00132	2	0.0079516
20	KEGG_SYSTEMIC_LUPUS_ERYTHEMATOSUS	P		0.00932	0.01878		0.00327895		3	0.00831027
21	REACTOME_TAT_MEDIATED_HIV1_ELONGATION_ARREST_AND_RECOVERY	P			0.04586		0.00167368		2	0.008761
22	REACTOME_ACTIVATION_OF_RAC	P		0.046065	0.001785				2	0.00906786
23	REACTOME_XENOBIOTICS	R	0.008205		0.01047				2	0.00926857
24	KEGG_SULFUR_METABOLISM	R		0.005855			0.0158263		2	0.00962617
25	REACTOME_NOREPINEPHRINE_NEUROTRANSMITTER_RELEASE_CYCLE	R			0.03879		0.00246316		2	0.00977476
26	REACTOME_DARPP32_EVENTS	R		0.00281			0.0346368		2	0.00986557
27	REACTOME_OLFACTORY_SIGNALING_PATHWAY	R			0.03083	0.00388			2	0.0109371
28	BIOCARTA_BARRESTIN_SRC_PATHWAY	P			0.00744		0.0414421	0.01816	2	0.0116237
29	KEGG_ANTIGEN_PROCESSING_AND_PRESENTATION	P		0.0053	0.030375		0.0154	0.01099	3	0.0120947
30	REACTOME_GLUCAGON_SIGNALING_IN_METABOLIC_REGULATION	R		0.0039			0.0408		2	0.0126143
31	KEGG_ALLOGRAFT_REJECTION	P			0.00708		0.0246947		2	0.0132227
32	BIOCARTA_HCMV_PATHWAY	P			0.04439		0.00397895	0.02592	2	0.0132901
33	REACTOME_BETACATENIN_PHOSPHORYLATION_CASCADE	P			0.00282	0.02662	0.0314421		3	0.0133144
34	REACTOME_SYNTHESIS_AND_INTERCONVERSION_OF_NUCLEOTIDE_DI_AND_TRIPHOSPHATES	R		0.00492			0.0445947	0.0387	2	0.0137987
35	BIOCARTA_CSK_PATHWAY	R		0.045985	0.004165				2	0.0138393
36	REACTOME_GRB2_SOS_PROVIDES_LINKAGE_TO_MAPK_SIGNALING_FOR_INTERGRINS_	P				0.01862	0.0127474		2	0.0154064
37	REACTOME_NRIF_SIGNALS_CELL_DEATH_FROM_THE_NUCLEUS	R		0.04118	0.0058				2	0.0154546
38	REACTOME_PHOSPHORYLATION_OF_CD3_AND_TCR_ZETA_CHAINS	P		0.02333			0.0104947		2	0.0156474
39	BIOCARTA_BARR_MAPK_PATHWAY	P			0.00657			0.04004	2	0.0162192
40	REACTOME_HORMONE_SENSITIVE_LIPASE_HSL_MEDIATED_TRIACYLGLYCEROL_HYDROLYSIS	R	0.03847	0.00709					2	0.0165152
41	REACTOME_GLYCOGEN_BREAKDOWN_GLYCOGENOLYSIS	P	0.035445			0.00906			2	0.0179201
42	REACTOME_RNA_POLYMERASE_III_CHAIN_ELONGATION	P				0.04961	0.0067	0.01362	2	0.0182315
43	BIOCARTA_NGF_PATHWAY	P				0.03501	0.0101316		2	0.0188337
44	REACTOME_GENERATION_OF_SECOND_MESSENGER_MOLECULES	P		0.042315			0.00876842		2	0.0192623
45	REACTOME_THE_ROLE_OF_NEF_IN_HIV1_REPLICATION_AND_DISEASE_PATHOGENESIS	P	0.02263				0.0271211	0.01663	2	0.0193994
46	REACTOME_RNA_POLYMERASE_III_TRANSCRIPTION_INITIATION	P				0.04219		0.01002	2	0.0205607
47	BIOCARTA_GATA3_PATHWAY	R		0.01346	0.03508				2	0.0217296
48	KEGG_GLYCOSPHINGOLIPID_BIOSYNTHESIS_LACTO_AND_NEOLACTO_SERIES	R	0.028045					0.02242	2	0.0250753
49	BIOCARTA_KERATINOCYTE_PATHWAY	P	0.01764		0.04305				2	0.0275572
50	REACTOME_AMINE_COMPOUND_SLC_TRANSPORTERS	P	0.0472		0.01595	0.03016			3	0.0283168
51	KEGG_VIRAL_MYOCARDITIS	P		0.042325	0.02142				2	0.0301098
52	REACTOME_MRNA_SPLICING	P		0.024565				0.04295	2	0.0324818
53	KEGG_GLYCOLYSIS_GLUCONEOGENESIS	R				0.0395	0.0296789		2	0.0342391
54	KEGG_CYSTEINE_AND_METHIONINE_METABOLISM	P		0.04015	0.02957				2	0.0344563
55	REACTOME_THROMBOXANE_SIGNALLING_THROUGH_TP_RECEPTOR	R	0.047795				0.0267474		2	0.0357546
56	BIOCARTA_COMP_PATHWAY	P		0.033655			0.0423947		2	0.0377729
57	BIOCARTA_CARM1_PATHWAY	R		0.03828	0.04535				2	0.0416653
58	REACTOME_CELL_DEATH_SIGNALLING_VIA_NRAGE_NRIF_AND_NADE	R			0.04304			0.04328	2	0.0431598
59	REACTOME_SIGNALING_BY_WNT	P			0.042145		0.0459316		2	0.0439976

## Sheet: D_Stats
D. Statistical significance for the consensus study
Each cell tells the number corresponding pathway-level interactions passed the given p-value cutoff, and its empirical p-value was shown in the parentheses
pvalue cutoff	5e-05	0.0001	0.0005	0.001	0.005	0.01	0.05
BPM	17(0.02)	47(0)	269(0.02)	440(0.09)	-	-	-
WPM	-	-	-	-	-	23(0.19)	76(0.05)
PATH	-	-	-	4(0.02)	10(0.05)	26(0)	59(0.16)

## Sheet: E_fig4_pathway_label
D. Corresponding pathway names for Fig. 4
NO	Pathway label in Fig 4	Pathway names
1	B Cell Survival Pathway	BIOCARTA_BCELLSURVIVAL_PATHWAY								1
2	CXCR4 Signaling Pathway	BIOCARTA_CXCR4_PATHWAY								1
3	Integrin Signaling Pathway	BIOCARTA_INTEGRIN_PATHWAY								1
4	Nerve Growth Factor Pathway	BIOCARTA_NGF_PATHWAY
5	Regulation of PGC-1a	BIOCARTA_PGC1A_PATHWAY								1
6	Toll-Like Receptor Pathway	BIOCARTA_TOLL_PATHWAY
7	Vitamin D Receptor	BIOCARTA_VDR_PATHWAY
8	Allograft Rejection	KEGG_ALLOGRAFT_REJECTION
9	Antigen Processing and Presentation	KEGG_ANTIGEN_PROCESSING_AND_PRESENTATION
10	Asthma Genes	KEGG_ASTHMA
11	Fructose and Mannose Metabolism	KEGG_FRUCTOSE_AND_MANNOSE_METABOLISM
12	Glutathione Metabolism	KEGG_GLUTATHIONE_METABOLISM
13	Graft-versus-host Disease	KEGG_GRAFT_VERSUS_HOST_DISEASE
14	Porphyrin and Chlorophyll Metabolism	KEGG_PORPHYRIN_AND_CHLOROPHYLL_METABOLISM
15	Renal Cell Carcinoma	KEGG_RENAL_CELL_CARCINOMA
16	Terpenoid Backbone Biosynthesis	KEGG_TERPENOID_BACKBONE_BIOSYNTHESIS
17	Activation of the AP-1 Family of Transcription Factors	REACTOME_ACTIVATION_OF_THE_AP1_FAMILY_OF_TRANSCRIPTION_FACTORS
18	Basigin Interactions	REACTOME_BASIGIN_INTERACTIONS
19	Beta-catenin Phosphorylation Cascade	REACTOME_BETACATENIN_PHOSPHORYLATION_CASCADE
20	Glutathione Conjugation	REACTOME_GLUTATHIONE_CONJUGATION
21	GRB2:SOS Provides Linkage to MAPK Signaling for Intergrins	REACTOME_GRB2_SOS_PROVIDES_LINKAGE_TO_MAPK_SIGNALING_FOR_INTERGRINS_
22	Carbohydrates Metabolism	REACTOME_METABOLISM_OF_CARBOHYDRATES
23	Mitotic Prometaphase	REACTOME_MITOTIC_PROMETAPHASE
24	Phase II Conjugation	REACTOME_PHASE_II_CONJUGATION
25	Protein Kinase A Activation	REACTOME_PKA_ACTIVATION
26	Purine Metabolism	REACTOME_PURINE_METABOLISM
27	Toll-like Receptor 9 Cascade	REACTOME_TOLL_LIKE_RECEPTOR_9_CASCADE
28	Translocation of ZAP-70 to Immunological Synapse	REACTOME_TRANSLOCATION_OF_ZAP70_TO_IMMUNOLOGICAL_SYNAPSE
29	Zinc Transportation	REACTOME_ZINC_TRANSPORTATION
