# Supplementary material for: Pathway-based discovery of genetic interactions in breast cancer
Source: PLoS Genet. 2017 Sep 28;13(9):e1006973. doi: 10.1371/journal.pgen.1006973 (PMC5619706; doi:10.1371/journal.pgen.1006973)
Supplement: S6 Table — (A) List of pathway hub interactions discovered in this cohort. (XLSX) [file pgen.1006973.s006.xlsx]

## Sheet: A_PATH
Interaction-enriched pathways discovered from phs000517 LAT cohort based on recessive/dominant combined disease model
group: PATHs were grouped by connected component
path: pathway names
FDR: false discovery rate
size: length of pathway
ranksum (-log10 pv): one tail ranksum test comparing pathway SNP's degree distribution with non-pathway SNP's degree distribution
pvalue_snp: permutation p-value
effect: the interactions between this pathway and the whole genome are enriched for increased or decreased disease risk, "P" refers to "decreased risk" and "R" refers to "increased risk"
path_top10_snp: top 10 pathway snps that have highest interaction degree were reported (SNP-Gene-InteractionDensity)
NO	path	FDR	size	ranksum (-log10 pv)	pvalue_snp	effect	path_top10_snp
1	REACTOME_GLUTATHIONE_CONJUGATION	0.1	38	4.78894	3e-05	R	rs706344-MGST2-0.05,rs943640-GSTM5-0.05,rs795602-MGST2-0.05,rs9463826-GSTA2-0.04,rs809942-GCLC-0.04,rs638820-GSTM1-GSTM4-GSTM5-0.04,rs635004-GSTA4-0.04,rs1024839-MGST1-0.04,rs2207953-GSTA2-0.04,rs6922238-GCLC-0.04
