# Supplementary material for: Pathway-based discovery of genetic interactions in breast cancer
Source: PLoS Genet. 2017 Sep 28;13(9):e1006973. doi: 10.1371/journal.pgen.1006973 (PMC5619706; doi:10.1371/journal.pgen.1006973)
Supplement: S7 Table — (A) List of between-pathway interactions discovered in this cohort; (B) List of within-pathway interactions discovered in this cohort; (C) List of pathway hub interactions discovered in this cohort. (XLSX) [file pgen.1006973.s007.xlsx]

## Sheet: A_BPM
A. Between-pathway interactions discovered from phs000799 shanghai cohort based on recessive/dominant combined disease model
group: BPMs were grouped by connected component
path1: pathway names
path2: pathway names
FDR: false discovery rate
size: BPM size (length of pathway 1 x length of pathway 2)
exp_interaction: expected number of interacitons
obv_interaction: observed number of interactions
chi2_global (-log10 pv): chi-square test p-value (in -log10 scale) comparing the BPM density with global network, negative values means the corresponding interaction is under enriched
chi2_local (-log10 pv) : chi-square test p-value (in -log10 scale) comparing the BPM density with local pathway, negative values means the corresponding interaction is under enriched
pvalue_snp: permutation p-value for BPM
effect: the interactions between two pathways are enriched for increased or decreased disease risk, "P" refers to "decreased risk" and "R" refers to "increased risk"
path1_top10_snp, path2_top10_snp: top 10 pathway snps that have highest interaction degree were reported (SNP-Gene-InteractionDensity)
NO	group	path1	path2	FDR	size	exp_interaction	obv_interaction	chi2_global (-log10 pv)	chi2_local (-log10 pv)	pvalue_snp	effect	path1_top10_snp	path2_top10_snp
1	3	KEGG_ADIPOCYTOKINE_SIGNALING_PATHWAY	REACTOME_TELOMERE_MAINTENANCE	0	13800	285.156	428	16	7.8055	1e-05	P	rs3766735-TNFRSF1B-0.11,rs6489709-TNFRSF1A-0.11,rs1560251-IRS1-0.09,rs6810413-MAPK10-0.09,rs1194820-MTOR-0.08,rs6696458-PRKAA2-0.08,rs2251692-IRS1-0.08,rs13138252-PPARGC1A-0.08,rs4265106-PRKAG2-0.08,rs1887309-RXRA-0.08	rs9366649-HIST1H4H-0.08,rs7357092-RPA3-0.07,rs2979422-POLD2-0.07,rs9315248-RFC3-0.07,rs6598912-RPA2-0.07,rs1144926-POLA2-0.07,rs675086-POLD3-0.07,rs577935-HIST2H2AC-HIST2H2BE-0.05,rs466502-TERT-0.05,rs10230869-RPA3-0.05
2	1	KEGG_NON_SMALL_CELL_LUNG_CANCER	REACTOME_RESOLUTION_OF_AP_SITES_VIA_THE_SINGLE_NUCLEOTIDE_REPLACEMENT_PATHWAY	0	4532	93.6468	174	16	2.78712	1e-05	P	rs11121484-PIK3CD-0.18,rs404420-TGFA-0.14,rs6768560-RARB-0.14,rs1563435-FHIT-0.14,rs1016450-FHIT-0.14,rs9836899-FHIT-0.14,rs9384677-FOXO3-0.14,rs11762469-BRAF-0.14,rs174828-PRKCB-0.14,rs7257613-PRKCG-0.14	rs11248850-MPG-0.08,rs17050572-OGG1-0.07,rs2293036-XRCC1-0.07,rs12110186-CCNO-0.06,rs1760931-APEX1-0.06,rs12436843-APEX1-0.06,rs7535487-MUTYH-0.05,rs304720-XRCC1-0.04,rs882383-SMUG1-0.04,rs16970552-LIG3-0.04
3	1	KEGG_RENAL_CELL_CARCINOMA	REACTOME_BASE_EXCISION_REPAIR	0	6144	126.956	223	16	2.70895	1e-05	P	rs9326132-SLC2A1-0.16,rs3012748-RAPGEF1-0.16,rs6592714-PAK1-0.16,rs11121484-PIK3CD-0.13,rs404420-TGFA-0.13,rs6944417-MET-0.13,rs7935286-ETS1-0.13,rs6674019-SLC2A1-0.09,rs11576942-RAP1A-0.09,rs7597315-EPAS1-0.09	rs17050572-OGG1-0.08,rs12110186-CCNO-0.07,rs3219341-POLD1-0.07,rs2293036-XRCC1-0.06,rs7535487-MUTYH-0.06,rs758989-POLD2-0.06,rs2066490-POLD4-0.05,rs882383-SMUG1-0.05,rs11248850-MPG-0.05,rs304720-XRCC1-0.05
4	1	KEGG_NON_SMALL_CELL_LUNG_CANCER	REACTOME_BASE_EXCISION_REPAIR	0	6592	136.214	233	16	2.22691	1e-05	P	rs11121484-PIK3CD-0.13,rs404420-TGFA-0.13,rs780373-FHIT-0.13,rs6805412-FHIT-0.13,rs2518713-CDKN2A-0.13,rs4842229-RXRA-0.13,rs8075066-PRKCA-0.13,rs6693578-RASSF5-0.09,rs3755377-TGFA-0.09,rs6768560-RARB-0.09	rs11248850-MPG-0.08,rs17050572-OGG1-0.07,rs2293036-XRCC1-0.07,rs12110186-CCNO-0.06,rs1760931-APEX1-0.06,rs2066490-POLD4-0.06,rs12436843-APEX1-0.06,rs198464-FEN1-0.05,rs7535487-MUTYH-0.05,rs304720-XRCC1-0.04
5	6	KEGG_UBIQUITIN_MEDIATED_PROTEOLYSIS	REACTOME_BASE_EXCISION_REPAIR	0	8800	181.838	299	16	1.81219	1e-05	P	rs7602358-UBE2F-0.16,2:112491697-ANAPC1-0.13,rs6738488-UBE2F-0.13,rs3017925-HERC3-0.13,rs9456721-PARK2-0.13,rs1954943-PARK2-0.13,rs9805130-ANAPC5-0.13,rs8100239-CBLC-0.13,rs6051629-UBOX5-0.13,rs6685064-UBE2J2-0.09	rs11248850-MPG-0.07,rs2293036-XRCC1-0.07,rs7535487-MUTYH-0.06,rs17050572-OGG1-0.05,rs12110186-CCNO-0.05,rs1760931-APEX1-0.05,rs198464-FEN1-0.05,rs304720-XRCC1-0.05,rs2979422-POLD2-0.04,rs2074519-LIG3-0.04
6	3	KEGG_ADIPOCYTOKINE_SIGNALING_PATHWAY	REACTOME_EXTENSION_OF_TELOMERES	0	10120	209.114	324	15.0003	7.81959	1e-05	P	rs6489709-TNFRSF1A-0.15,rs3766735-TNFRSF1B-0.11,rs6696458-PRKAA2-0.11,rs4842229-RXRA-0.11,rs12831686-ACACB-0.11,rs1560251-IRS1-0.09,rs13138252-PPARGC1A-0.09,rs4546235-MAPK10-0.09,rs11132259-ACSL1-0.09,rs4265106-PRKAG2-0.09	rs7357092-RPA3-0.07,rs2979422-POLD2-0.07,rs9315248-RFC3-0.07,rs6598912-RPA2-0.07,rs1144926-POLA2-0.07,rs675086-POLD3-0.07,rs466502-TERT-0.05,rs10230869-RPA3-0.05,rs11978169-RPA3-0.05,rs10146912-POLE2-0.05
7	21	BIOCARTA_STATHMIN_PATHWAY	REACTOME_POLYMERASE_SWITCHING	0	1568	32.4003	71	11.139	7.87068	1e-05	P	rs2127356-CDK1-0.18,rs2932767-CCNB1-0.14,rs2170006-CDK1-0.14,rs9688182-CAMK2A-0.11,rs2331003-CAMK2B-0.11,rs2276419-CD3D-CD3E-CD3G-0.11,rs8076465-PRKAR1A-0.11,rs12047850-PRKACB-0.07,rs2293325-CD247-0.07,rs1214596-CD247-0.07	rs2066490-POLD4-0.16,rs6085020-PCNA-0.13,rs6459187-PRIM2-0.09,rs10638-RFC5-0.09,rs9315248-RFC3-0.09,rs758989-POLD2-0.07,rs3135698-RFC2-0.07,rs7957463-RFC5-0.07,rs9528238-RFC3-0.07,rs17146094-RFC2-0.05
8	26	REACTOME_RESOLUTION_OF_AP_SITES_VIA_THE_SINGLE_NUCLEOTIDE_REPLACEMENT_PATHWAY	REACTOME_TRANSCRIPTION	0	6270	129.56	228	16	2.25144	2e-05	P	rs11248850-MPG-0.07,rs304720-XRCC1-0.07,rs2293036-XRCC1-0.06,rs1760931-APEX1-0.05,rs7535487-MUTYH-0.05,rs17050572-OGG1-0.05,rs12110186-CCNO-0.05,rs17308401-APEX1-0.04,rs2074519-LIG3-0.04,rs2198860-CCNO-0.04	rs10810093-NFIB-0.18,rs244885-TAF1C-0.18,rs2301742-POLRMT-0.18,rs731945-ELL-0.18,rs12144916-POU2F1-0.14,rs7529557-POU2F1-0.14,rs17163203-TAF1A-0.14,rs10197646-CCNT2-0.14,rs16891525-HIST1H2BI-HIST1H3G-HIST1H4H-0.14,rs12238129-NFIB-0.14
9	1	KEGG_PHOSPHATIDYLINOSITOL_SIGNALING_SYSTEM	REACTOME_BASE_EXCISION_REPAIR	0	9024	186.467	309	16	2.03505	2e-05	P	rs7474671-CALML3-CALML5-0.19,rs732171-CALM1-0.19,rs11121484-PIK3CD-0.13,rs331963-INPP4B-0.13,rs7100792-PIP4K2A-0.13,rs11044058-PIK3C2G-0.13,rs3736185-ITPR2-0.13,rs7315029-ITPR2-0.13,rs750678-ITPK1-0.13,rs8075066-PRKCA-0.13	rs2293036-XRCC1-0.06,rs7535487-MUTYH-0.05,rs12110186-CCNO-0.05,rs3219341-POLD1-0.05,rs17050572-OGG1-0.05,rs2979422-POLD2-0.05,rs7294533-SMUG1-0.05,rs12436843-APEX1-0.05,rs3087370-POLD2-0.04,rs16891278-POLB-0.04
10	3	KEGG_ADIPOCYTOKINE_SIGNALING_PATHWAY	REACTOME_BASE_EXCISION_REPAIR	0.02	5952	122.989	213	15.6536	2.31101	1e-05	P	rs7358099-CHUK-0.19,rs9326132-SLC2A1-0.16,rs135538-PPARA-0.16,rs34266279-LEP-0.13,rs4842229-RXRA-0.13,rs9805130-CAMKK2-0.13,rs11621391-NFKBIA-0.13,rs6025653-PCK1-0.13,rs6674019-SLC2A1-0.09,rs1560251-IRS1-0.09	rs1760931-APEX1-0.08,rs2979422-POLD2-0.07,rs7535487-MUTYH-0.06,rs675086-POLD3-0.06,rs2198860-CCNO-0.05,rs12436843-APEX1-0.05,rs17308401-APEX1-0.05,rs2074519-LIG3-0.05,rs3219341-POLD1-0.05,rs11248850-MPG-0.04
11	19	BIOCARTA_HCMV_PATHWAY	BIOCARTA_RAS_PATHWAY	0.0333333	322	6.65363	23	9.81894	7.21262	1e-05	P	rs7217373-MAP2K3-0.13,rs8078890-MAP2K6-0.13,rs16966912-MAP2K6-0.13,rs12608562-MAP2K2-0.13,rs350882-MAP2K2-0.13,rs7595131-CREB1-0.09,rs2251855-MAP2K6-0.09,rs1862618-MAP3K1-0.04,rs2237093-MAPK14-0.04,rs333910-MAP2K6-0.04	rs686246-RALGDS-0.29,rs7358099-CHUK-0.29,rs586977-RALGDS-0.21,rs553214-RALGDS-0.14,rs11244024-RALGDS-0.14,rs2454422-RAF1-0.07,rs3773341-RAF1-0.07,rs3850190-PLD1-0.07,rs10486802-RALA-0.07,rs11597086-CHUK-0.07
12	27	KEGG_PHENYLALANINE_METABOLISM	REACTOME_CD28_DEPENDENT_PI3K_AKT_SIGNALING	0.0333333	1222	23.6907	55	10.0833	7.20317	2e-05	R	rs738803-MIF-0.19,rs11227888-ALDH3B2-0.17,rs2447587-ALDH3B2-0.11,rs2457179-ALDH3B1-0.09,rs12909663-ALDH1A3-0.09,rs7802879-DDC-0.06,rs2514037-ALDH3B2-0.06,rs6509448-IL4I1-0.06,rs11238134-DDC-0.04,rs10860934-PAH-0.04	rs2087549-THEM4-0.19,rs6859287-PIK3R1-0.15,rs4792814-MAP3K14-0.15,rs3811417-THEM4-0.12,rs829311-MAPKAP1-0.12,rs6084217-TRIB3-0.12,rs747020-LCK-0.08,rs6587622-THEM4-0.08,rs9428576-AKT3-0.08,rs1121276-AKT3-0.08
13	37	REACTOME_NUCLEAR_RECEPTOR_TRANSCRIPTION_PATHWAY	REACTOME_PYRUVATE_METABOLISM	0.0571429	4848	93.9872	171	15.0003	3.62447	2e-05	R	rs9838720-THRB-0.17,rs217526-NR2E1-0.17,rs1801132-ESR1-0.17,rs188231-RXRG-0.13,rs6604634-ESRRG-0.13,rs4846400-ESRRG-0.13,rs7555255-ESRRG-0.13,rs4858594-THRB-0.13,rs6768560-RARB-0.13,rs6805482-RARB-0.13	rs10435360-DLD-0.07,rs3752158-BSG-0.07,rs1017057-DLD-0.06,rs10956892-PDP1-0.06,rs10803874-PDK1-0.06,rs2762955-PDHX-0.05,rs2230156-DLD-0.05,rs4395871-PDP1-0.05,rs199141-PDK2-0.05,rs1049434-SLC16A1-0.04
14	35	REACTOME_G1_PHASE	REACTOME_INSULIN_SYNTHESIS_AND_SECRETION	0.0571429	9108	176.575	282	14.9546	4.22278	2e-05	R	rs3217933-CCND2-0.08,rs3217916-CCND2-0.07,rs4631962-CCND2-0.06,rs12299509-CCND2-0.06,rs4729049-CDK6-0.05,rs6938091-E2F3-0.05,rs10807172-CDKN1A-0.05,rs3217889-CCND2-0.05,rs2038027-E2F2-0.04,rs654240-CCND1-0.04	rs41358849-SNAP25-0.19,rs4774760-RAB27A-0.17,rs10957653-RPL7-0.14,rs2742060-SYT5-0.14,rs6131056-SNAP25-0.14,rs731975-RPL22-0.11,rs2121367-RPL31-0.11,rs2083158-CPE-0.11,rs2030922-STX1A-0.11,rs10277713-GNAI1-0.11
15	33	BIOCARTA_AKAPCENTROSOME_PATHWAY	REACTOME_PECAM1_INTERACTIONS	0.08	1300	25.2029	55	8.68827	7.07752	1e-05	R	rs316669-PRKACB-0.15,rs6719779-PRKCE-0.15,rs1060373-CDK1-0.12,rs12047850-PRKACB-0.08,rs17323037-PRKCE-0.08,rs614281-PRKCE-0.08,rs6746467-PRKCE-0.08,rs4557033-PRKCE-0.08,rs4953279-PRKCE-0.08,rs12712963-PRKCE-0.08	rs2233382-INPP5D-0.12,rs4945890-FYN-0.1,rs2719240-LYN-0.1,rs16951735-YES1-0.1,rs3808391-LYN-0.08,rs7306673-PTPN6-0.08,rs12456880-YES1-0.08,rs2076147-PLCG1-0.08,rs3924334-INPP5D-0.06,rs11066344-PTPN11-0.06
16	14	BIOCARTA_AT1R_PATHWAY	REACTOME_TRAFFICKING_OF_AMPA_RECEPTORS	0.08	5959	123.134	180	6.65049	7.10688	3e-05	P	rs7202714-MAPK3-0.09,rs1806940-SRC-0.09,rs5020305-RAC1-0.08,rs12671550-EGFR-0.07,rs7555650-AGT-0.06,rs9836959-AGTR1-0.06,rs169952-MEF2C-0.06,rs12718935-EGFR-0.06,rs4074161-PAK1-0.06,rs732171-CALM1-0.06	rs311362-AP2S1-0.12,rs11709154-GRIP2-0.08,rs13084053-GRIP2-0.08,rs3821716-DLG1-0.08,rs6856915-CAMK2D-0.08,rs2237091-CAMK2A-0.08,rs9688182-CAMK2A-0.08,rs1493395-GRIA1-0.08,rs2675676-CAMK2G-0.08,rs460824-CACNG8-0.08
17	10	KEGG_LONG_TERM_POTENTIATION	BIOCARTA_ARENRF2_PATHWAY	0.08	7020	145.057	218	9.02886	8.32941	4e-05	P	rs16869412-ITPR3-0.19,rs10050608-CAMK2A-0.15,rs11762469-BRAF-0.15,rs11048732-ITPR2-0.15,rs13096481-ITPR1-0.11,rs12649554-PPP3CA-0.11,rs362818-GRM1-0.11,rs2235270-RPS6KA2-0.11,rs3748093-BRAF-0.11,rs2370411-CACNA1C-0.11	rs7943887-FXYD2-0.07,rs7941246-FXYD2-0.05,rs6001031-MAFF-0.05,rs7595131-CREB1-0.05,rs10274145-MAFK-0.05,rs11216567-FXYD2-0.05,rs2205189-FOS-0.05,rs534761-FXYD2-0.05,rs2237093-MAPK14-0.04,rs6574222-FOS-0.04
18	14	BIOCARTA_CBL_PATHWAY	REACTOME_TRAFFICKING_OF_AMPA_RECEPTORS	0.08	2929	60.5233	101	6.83562	7.17994	4e-05	P	rs1806940-SRC-0.09,rs41751-MET-0.08,rs12671550-EGFR-0.07,rs12718935-EGFR-0.06,rs263483-SH3GLB1-0.05,rs7659596-PDGFRA-0.05,rs11982525-EGFR-0.05,rs38841-MET-0.05,rs7928348-CBL-0.05,rs7656613-PDGFRA-0.04	rs460824-CACNG8-0.21,rs2238511-CACNG3-0.17,rs4705115-CAMK2A-0.14,rs10050608-CAMK2A-0.14,rs9688182-CAMK2A-0.1,rs1493395-GRIA1-0.1,rs812389-GRIA1-0.1,rs2675676-CAMK2G-0.1,rs7298638-GRIP1-0.1,rs8048828-CACNG3-0.1
19	16	BIOCARTA_CDMAC_PATHWAY	REACTOME_TRAFFICKING_OF_AMPA_RECEPTORS	0.08	4848	100.176	152	6.77595	7.19802	4e-05	P	rs7202714-MAPK3-0.09,rs4816069-PLCB1-0.08,rs8126070-PLCB1-0.07,rs2736172-TNF-0.06,rs2205189-FOS-0.06,rs2180532-PLCB1-0.06,rs162222-PLCB1-0.06,rs4295085-PLCB1-0.06,rs3773341-RAF1-0.05,rs4395860-MYC-0.05	rs3821716-DLG1-0.15,rs524905-GRIA1-0.1,rs7102566-GRIA4-0.1,rs7298638-GRIP1-0.1,rs2241780-GRIP2-0.08,rs6801503-GRIP2-0.08,rs7616531-DLG1-0.08,rs2238511-CACNG3-0.08,rs17828058-CACNG3-0.08,rs8048828-CACNG3-0.08
20	4	BIOCARTA_AT1R_PATHWAY	BIOCARTA_ARENRF2_PATHWAY	0.08	1320	27.2758	54	6.63231	6.99527	5e-05	P	rs5020305-RAC1-0.17,rs7555650-AGT-0.13,rs6893807-MEF2C-0.13,rs749516-MEF2A-0.13,rs726117-CALM2-0.08,rs17222788-ATF2-0.08,rs9836959-AGTR1-0.08,rs16876775-MEF2C-0.08,rs1550955-PTK2-0.08,rs4904690-CALM1-0.08	rs6001031-MAFF-0.13,rs7595131-CREB1-0.11,rs7943887-FXYD2-0.09,rs479991-FXYD2-0.09,rs11216573-FXYD2-0.07,rs10215442-MAFK-0.05,rs7941246-FXYD2-0.05,rs17597688-FXYD2-0.05,rs10274145-MAFK-0.04,rs12795949-FXYD2-0.04
21	23	REACTOME_BASE_EXCISION_REPAIR	REACTOME_LOSS_OF_NLP_FROM_MITOTIC_CENTROSOMES	0.0857143	2976	61.4945	121	13.7587	3.42416	1e-05	P	rs304720-XRCC1-0.13,rs1760931-APEX1-0.1,rs12110186-CCNO-0.09,rs2293036-XRCC1-0.09,rs7535487-MUTYH-0.08,rs758989-POLD2-0.06,rs11248850-MPG-0.06,rs17050572-OGG1-0.04,rs2979422-POLD2-0.04,rs198464-FEN1-0.04	rs7556876-DYNC1I2-0.19,rs2170006-CDK1-0.16,rs563838-CEP164-0.16,rs2127356-CDK1-0.13,rs2471503-CEP290-0.13,rs2713243-CLASP1-0.09,rs2412720-CEP135-0.09,rs9656135-PRKAR2B-0.09,rs7859620-CEP78-0.09,rs3781981-CEP164-0.09
22	1	KEGG_VASOPRESSIN_REGULATED_WATER_REABSORPTION	REACTOME_BASE_EXCISION_REPAIR	0.0857143	3584	74.0578	139	13.6141	2.9232	1e-05	P	rs7556876-DYNC1I2-0.19,rs2067040-DYNC1LI2-0.16,rs35506237-CREB5-0.13,rs4727329-DYNC1I1-0.13,rs2122776-DYNC2H1-0.13,rs3027232-VAMP2-0.13,rs107251-CREB3L3-0.13,rs13243874-CREB5-0.09,rs4732282-CREB3L2-0.09,rs12426614-AQP2-0.09	rs16970552-LIG3-0.09,rs17308401-APEX1-0.08,rs758989-POLD2-0.07,rs17050572-OGG1-0.06,rs1760931-APEX1-0.06,rs304720-XRCC1-0.06,rs12110186-CCNO-0.05,rs2198860-CCNO-0.04,rs198464-FEN1-0.04,rs2066490-POLD4-0.04
23	36	REACTOME_G1_PHASE	REACTOME_OLFACTORY_SIGNALING_PATHWAY	0.0857143	7956	154.241	249	13.8827	4.09185	1e-05	R	rs4631962-CCND2-0.06,rs2038027-E2F2-0.06,rs4729049-CDK6-0.06,rs7138216-CCND2-0.06,rs3217889-CCND2-0.06,rs701008-CDK4-0.06,rs6938091-E2F3-0.05,rs3217916-CCND2-0.05,rs2227311-RB1-0.05,rs9460501-E2F3-0.04	rs7117559-OR51E2-OR51F1-0.17,rs11861548-OR2C1-0.17,rs7253786-OR7A17-OR7C2-0.17,rs16912099-OR1B1-OR1L1-OR1L3-OR1L4-0.14,rs10838441-OR52B6-0.14,rs9289587-OR5K3-OR5K4-0.11,rs942480-OR2S2-0.11,rs12574901-OR51D1-OR51E1-OR51E2-0.11,rs10150431-OR10G2-OR10G3-0.11,rs10151098-OR10G2-OR4E2-0.11
24	11	KEGG_TASTE_TRANSDUCTION	REACTOME_S_PHASE	0.0857143	17820	368.223	514	13.7873	3.97812	2e-05	P	rs151331-GNAS-0.11,rs6684577-TAS1R2-0.08,rs11261070-TAS1R2-0.07,rs1298999-TAS2R38-0.07,rs5628-KCNB1-0.07,rs10783282-ADCY6-0.06,rs11670018-CACNA1A-0.06,rs2949769-TAS2R41-0.05,rs6026504-GNAS-0.05,rs307378-TAS1R3-0.05	rs12054958-SKP2-0.11,rs4974411-MCM2-0.09,rs1881973-PSMD2-0.09,rs665313-PSMA2-0.08,rs17188598-PSMC1-0.08,rs16832138-MCM6-0.07,rs236486-CDKN1A-0.07,rs11978169-RPA3-0.07,rs10770047-WEE1-0.07,rs133426-MCM5-0.07
25	37	REACTOME_NUCLEAR_RECEPTOR_TRANSCRIPTION_PATHWAY	REACTOME_PYRUVATE_METABOLISM_AND_TCA_CYCLE	0.0857143	10653	206.528	317	14.0795	4.42784	2e-05	R	rs2813684-ESRRG-0.11,rs2425639-HNF4A-0.11,rs9867989-THRB-0.09,rs6550981-RARB-0.09,rs3910044-NR3C2-0.09,rs1801132-ESR1-0.09,rs3779733-HNF4G-0.09,rs10818977-NR6A1-0.09,rs6494242-RORA-0.09,rs6587622-RORC-0.08	rs761420-SDHB-0.07,rs10435360-DLD-0.07,rs3752158-BSG-0.07,rs1017057-DLD-0.06,rs10956892-PDP1-0.06,rs10803874-PDK1-0.06,rs6768909-SUCLG2-0.05,rs2762955-PDHX-0.05,rs17024989-SUCLG1-0.05,rs2230156-DLD-0.05
26	9	KEGG_ANTIGEN_PROCESSING_AND_PRESENTATION	REACTOME_APOPTOSIS	0.1	20328	420.047	574	13.4982	4.62458	2e-05	P	rs3129305-HLA-DMA-HLA-DOA-0.09,rs11672983-KIR2DS4-KIR3DL1-KIR3DL2-0.08,rs10849517-CD4-0.07,rs4904980-LGMN-0.07,rs6876812-HSPA4-0.06,rs11074938-CIITA-0.06,rs16965650-B2M-0.06,rs2468064-B2M-0.06,rs1543640-IFNA14-IFNA16-IFNA17-IFNA5-0.06,rs3783933-LGMN-0.06	rs10010585-ARHGAP10-0.13,rs6438737-KPNA1-0.09,rs4916566-PAK2-0.09,rs665313-PSMA2-0.09,rs4812873-YWHAB-0.09,rs11259097-PRKCQ-0.08,rs11839787-TFDP1-0.08,rs16822339-CLSPN-0.07,rs9816029-CTNNB1-0.07,rs1881973-PSMD2-0.07
27	1	KEGG_PROSTATE_CANCER	REACTOME_RESOLUTION_OF_AP_SITES_VIA_THE_SINGLE_NUCLEOTIDE_REPLACEMENT_PATHWAY	0.1	5019	103.71	180	13.4283	1.62921	2e-05	P	rs11121484-PIK3CD-0.19,rs7358099-CHUK-0.19,rs107251-CREB3L3-0.19,rs404420-TGFA-0.14,rs35506237-CREB5-0.14,rs13243874-CREB5-0.14,rs4732282-CREB3L2-0.14,rs11762469-BRAF-0.14,rs7074862-FGFR2-0.14,rs2069408-CDK2-0.14	rs2293036-XRCC1-0.07,rs17050572-OGG1-0.06,rs11248850-MPG-0.05,rs16970552-LIG3-0.05,rs7535487-MUTYH-0.05,rs304720-XRCC1-0.05,rs12110186-CCNO-0.05,rs880108-XRCC1-0.04,rs12436843-APEX1-0.04,rs17308401-APEX1-0.03
28	6	KEGG_UBIQUITIN_MEDIATED_PROTEOLYSIS	REACTOME_RESOLUTION_OF_AP_SITES_VIA_THE_SINGLE_NUCLEOTIDE_REPLACEMENT_PATHWAY	0.1	6050	125.014	213	14.7241	1.54578	4e-05	P	rs9456721-PARK2-0.18,rs8100239-CBLC-0.18,rs12136771-UBE2Q1-0.14,2:112491697-ANAPC1-0.14,rs6738488-UBE2F-0.14,rs7602358-UBE2F-0.14,rs10517530-UBE2K-0.14,rs3017925-HERC3-0.14,rs9344920-UBE2J1-0.14,rs1954943-PARK2-0.14	rs11248850-MPG-0.07,rs2293036-XRCC1-0.07,rs7535487-MUTYH-0.06,rs17050572-OGG1-0.05,rs12110186-CCNO-0.05,rs1760931-APEX1-0.05,rs304720-XRCC1-0.05,rs2074519-LIG3-0.04,rs16891278-POLB-0.04,rs16970552-LIG3-0.04
29	26	REACTOME_RESOLUTION_OF_AP_SITES_VIA_THE_SINGLE_NUCLEOTIDE_REPLACEMENT_PATHWAY	REACTOME_RNA_POLYMERASE_I_III_AND_MITOCHONDRIAL_TRANSCRIPTION	0.10625	3938	81.3727	151	14.2064	2.4495	3e-05	P	rs304720-XRCC1-0.08,rs11248850-MPG-0.08,rs1760931-APEX1-0.07,rs7535487-MUTYH-0.06,rs17050572-OGG1-0.06,rs2293036-XRCC1-0.06,rs12110186-CCNO-0.05,rs17308401-APEX1-0.04,rs2198860-CCNO-0.04,rs2074519-LIG3-0.04	rs10810093-NFIB-0.18,rs244885-TAF1C-0.18,rs2301742-POLRMT-0.18,rs12144916-POU2F1-0.14,rs7529557-POU2F1-0.14,rs17163203-TAF1A-0.14,rs16891525-HIST1H2BI-HIST1H3G-HIST1H4H-0.14,rs12238129-NFIB-0.14,rs16931403-NFIB-0.14,rs7036554-NFIB-0.14
30	10	KEGG_LONG_TERM_DEPRESSION	BIOCARTA_ARENRF2_PATHWAY	0.1125	6968	143.983	214	8.43011	8.54731	7e-05	P	rs16869412-ITPR3-0.15,rs996782-GUCY1A2-0.15,rs12625742-GNAS-0.15,rs2076112-PLA2G6-0.15,rs13096481-ITPR1-0.12,rs362818-GRM1-0.12,rs3748093-BRAF-0.12,rs11762469-BRAF-0.12,rs323349-PPP2CB-0.12,rs11048732-ITPR2-0.12	rs7943887-FXYD2-0.07,rs7941246-FXYD2-0.06,rs2237093-MAPK14-0.05,rs10215442-MAFK-0.05,rs7595131-CREB1-0.04,rs11216567-FXYD2-0.04,rs11625605-FOS-0.04,rs534761-FXYD2-0.04,rs7289126-MAFF-0.04,rs10274145-MAFK-0.04
31	13	KEGG_NON_SMALL_CELL_LUNG_CANCER	BIOCARTA_CREB_PATHWAY	0.13	8736	180.516	254	7.48676	6.80395	8e-05	P	rs6546604-TGFA-0.13,rs3132288-RXRA-0.13,rs17358517-FHIT-0.12,rs2736737-FHIT-0.1,rs3213183-E2F1-0.1,rs12088020-RXRG-0.08,rs3755377-TGFA-0.08,rs404420-TGFA-0.08,rs1385710-FHIT-0.08,rs11130804-FHIT-0.08	rs17162243-RPS6KA1-0.07,rs282177-RPS6KA1-0.06,rs7528615-PRKACB-0.05,rs7595131-CREB1-0.05,rs2331003-CAMK2B-0.05,rs2401919-RPS6KA5-0.05,rs6026504-GNAS-0.05,rs12625742-GNAS-0.05,rs4659444-RPS6KA1-0.04,rs566421-RPS6KA1-0.04
32	4	KEGG_ERBB_SIGNALING_PATHWAY	BIOCARTA_ARENRF2_PATHWAY	0.13	6000	123.981	184	7.29039	6.9458	0.0003	P	rs6810413-MAPK10-0.21,rs10050608-CAMK2A-0.17,rs11762469-BRAF-0.17,rs17712988-NRG3-0.17,rs1194820-MTOR-0.13,rs6546604-TGFA-0.13,rs12469375-ERBB4-0.13,rs1463627-PAK2-0.13,rs4916566-PAK2-0.13,rs3748093-BRAF-0.13	rs7595131-CREB1-0.08,rs10274145-MAFK-0.06,rs7941246-FXYD2-0.06,rs534761-FXYD2-0.06,rs6001031-MAFF-0.05,rs10215442-MAFK-0.05,rs7943887-FXYD2-0.05,rs479991-FXYD2-0.04,rs6574222-FOS-0.04,rs2237093-MAPK14-0.03
33	11	KEGG_TASTE_TRANSDUCTION	REACTOME_CELL_CYCLE_CHECKPOINTS	0.143478	19005	392.709	542	13.5726	3.69096	4e-05	P	rs11261070-TAS1R2-0.08,rs11670018-CACNA1A-0.08,rs151331-GNAS-0.08,rs2419724-CACNA1A-0.07,rs6684577-TAS1R2-0.07,rs1298999-TAS2R38-0.07,rs889299-SCNN1B-0.07,rs5628-KCNB1-0.07,rs396-TAS2R1-0.06,rs16869412-ITPR3-0.06	rs4974411-MCM2-0.1,rs1881973-PSMD2-0.09,rs665313-PSMA2-0.09,rs17188598-PSMC1-0.09,rs11164774-CDC7-0.08,rs10770047-WEE1-0.08,rs133426-MCM5-0.08,rs16832138-MCM6-0.07,rs316776-ANAPC4-0.07,rs6829616-ANAPC4-0.07
34	11	KEGG_TASTE_TRANSDUCTION	REACTOME_G1_S_TRANSITION	0.143478	18468	381.613	529	13.6102	3.79053	6e-05	P	rs151331-GNAS-0.09,rs6684577-TAS1R2-0.08,rs11261070-TAS1R2-0.07,rs307378-TAS1R3-0.06,rs16869412-ITPR3-0.06,rs2419724-CACNA1A-0.06,rs10783282-ADCY6-0.06,rs889299-SCNN1B-0.06,rs11670018-CACNA1A-0.06,rs566604-KCNB1-0.06	rs12054958-SKP2-0.11,rs9263715-POU5F1-0.11,rs4974411-MCM2-0.09,rs1881973-PSMD2-0.09,rs665313-PSMA2-0.08,rs17188598-PSMC1-0.08,rs11164774-CDC7-0.07,rs16832138-MCM6-0.07,rs236486-CDKN1A-0.07,rs11978169-RPA3-0.07
35	34	REACTOME_CELL_DEATH_SIGNALLING_VIA_NRAGE_NRIF_AND_NADE	REACTOME_CELL_SURFACE_INTERACTIONS_AT_THE_VASCULAR_WALL	0.143478	57500	1114.74	1364	13.3282	6.06403	6e-05	R	rs2671669-NGFR-0.08,rs4076018-NGF-0.06,rs7023551-VAV2-0.06,rs248928-TRIO-0.06,rs41364646-TRIO-0.06,rs864396-FGD2-0.06,rs6502503-UBB-0.06,rs7223205-UBB-0.06,rs4623701-NGF-0.05,rs41519844-ARHGEF3-0.05	rs7306673-PTPN6-0.07,rs6859287-PIK3R1-0.07,rs2719240-LYN-0.07,rs671804-TEK-0.07,rs4982676-SLC7A7-0.07,rs2440399-ANGPT2-0.07,rs3752158-BSG-0.07,rs12975589-MAG-0.07,rs1176387-CD58-0.06,rs10738763-TEK-0.06
36	3	KEGG_ADIPOCYTOKINE_SIGNALING_PATHWAY	REACTOME_DNA_REPAIR	0.143478	34038	703.343	908	14.2064	4.8247	7e-05	P	rs1560251-IRS1-0.08,rs2251692-IRS1-0.07,rs7677161-ACSL1-0.07,rs1545444-LEP-0.07,rs34266279-LEP-0.06,rs3132288-RXRA-0.06,rs11253683-PRKCQ-0.06,rs11597086-CHUK-0.06,rs135538-PPARA-0.06,rs1194820-MTOR-0.05	rs1334806-USP1-0.09,rs7357092-RPA3-0.07,rs2979422-POLD2-0.07,rs9315248-RFC3-0.07,rs1760931-APEX1-0.07,rs6598912-RPA2-0.07,rs675086-POLD3-0.07,rs2336030-MAD2L2-0.06,rs7535487-MUTYH-0.06,rs3777746-FANCE-0.06
37	34	REACTOME_CELL_SURFACE_INTERACTIONS_AT_THE_VASCULAR_WALL	REACTOME_P75_NTR_RECEPTOR_MEDIATED_SIGNALLING	0.143478	64190	1244.44	1519	14.4231	6.2317	0.00013	R	rs671804-TEK-0.07,rs7306673-PTPN6-0.07,rs6859287-PIK3R1-0.06,rs2719240-LYN-0.06,rs4982676-SLC7A7-0.06,rs3752158-BSG-0.06,rs10804466-CD47-0.06,rs2440399-ANGPT2-0.06,rs4075052-ITGAM-ITGAX-0.06,rs1176387-CD58-0.06	rs2671669-NGFR-0.08,rs4076018-NGF-0.07,rs7023551-VAV2-0.06,rs248928-TRIO-0.06,rs864396-FGD2-0.06,rs2273650-NFKBIA-0.06,rs6502503-UBB-0.06,rs7223205-UBB-0.06,rs41519844-ARHGEF3-0.05,rs41364646-TRIO-0.05
38	6	KEGG_UBIQUITIN_MEDIATED_PROTEOLYSIS	REACTOME_DNA_REPAIR	0.143478	46992	971.017	1211	14.1484	4.67526	0.00014	P	rs4701734-UBE2QL1-0.08,rs7928348-CBL-0.08,rs6051629-UBOX5-0.08,rs871387-PARK2-0.07,rs9295184-PARK2-0.07,rs8100239-CBLC-0.07,rs84191-UBE2G2-0.07,rs7602358-UBE2F-0.07,rs272456-UBE2QL1-0.06,rs2056907-PARK2-0.06	rs11248850-MPG-0.07,rs2293036-XRCC1-0.07,rs3792146-REV1-0.06,rs2243270-RAD50-0.06,rs10146912-POLE2-0.06,rs7535487-MUTYH-0.06,rs17050572-OGG1-0.06,rs12110186-CCNO-0.05,rs3135698-RFC2-0.05,rs2269459-POLR2A-0.05
39	18	BIOCARTA_EIF_PATHWAY	REACTOME_PLATELET_ADHESION_TO_EXPOSED_COLLAGEN	0.163636	731	15.105	40	10.0166	6.70982	1e-05	P	rs4699680-EIF4E-0.19,rs1881973-EIF4G1-0.12,rs10787919-EIF3A-0.09,rs10146711-EIF2S1-0.09,rs4912540-EIF4G1-0.07,rs11850831-EIF5-0.07,rs2268084-EIF2S2-0.07,rs9787961-EIF4G2-0.05,rs7117587-EIF4G2-0.05,rs4275840-EEF2K-0.05	rs2521206-COL1A2-0.29,rs2023729-COL1A2-0.24,rs7773966-FYN-0.18,rs7301070-VWF-0.18,rs4073054-FCER1G-0.12,rs2062129-GP9-0.12,rs6859355-ITGA2-0.12,rs238228-GP1BA-0.12,rs4489574-FCER1G-0.06,rs10940281-ITGA2-0.06
40	1	KEGG_RENAL_CELL_CARCINOMA	REACTOME_REMOVAL_OF_DNA_PATCH_CONTAINING_ABASIC_RESIDUE	0.17	4992	103.152	178	13.0201	2.85757	2e-05	P	rs9326132-SLC2A1-0.19,rs6592714-PAK1-0.15,rs11121484-PIK3CD-0.12,rs6674019-SLC2A1-0.12,rs11576942-RAP1A-0.12,rs404420-TGFA-0.12,rs1485766-VEGFC-0.12,rs13227751-HGF-0.12,rs6944417-MET-0.12,rs11762469-BRAF-0.12	rs17050572-OGG1-0.08,rs12110186-CCNO-0.07,rs3219341-POLD1-0.07,rs7535487-MUTYH-0.06,rs758989-POLD2-0.06,rs2066490-POLD4-0.05,rs882383-SMUG1-0.05,rs11248850-MPG-0.05,rs12436843-APEX1-0.05,rs2198860-CCNO-0.04
41	24	REACTOME_BASE_EXCISION_REPAIR	REACTOME_METABOLISM_OF_CARBOHYDRATES	0.17	6148	127.039	210	12.9899	1.45002	4e-05	P	rs7535487-MUTYH-0.07,rs2066490-POLD4-0.07,rs12110186-CCNO-0.06,rs304720-XRCC1-0.06,rs1760931-APEX1-0.05,rs11248850-MPG-0.05,rs17050572-OGG1-0.04,rs938881-APEX1-0.04,rs882383-SMUG1-0.04,rs17308401-APEX1-0.04	rs987607-NUP35-0.21,rs732171-CALM1-0.21,rs16832138-LCT-0.17,rs764454-SLC25A13-0.17,rs10841848-GYS2-0.17,rs17578850-PGM2-0.14,rs1226149-ALDOB-0.14,rs1867971-HK1-0.14,rs4287688-NUP62-0.14,rs6025653-PCK1-0.14
42	23	REACTOME_LOSS_OF_NLP_FROM_MITOTIC_CENTROSOMES	REACTOME_RESOLUTION_OF_AP_SITES_VIA_THE_SINGLE_NUCLEOTIDE_REPLACEMENT_PATHWAY	0.17619	2046	42.2774	89	12.416	3.26319	1e-05	P	rs563838-CEP164-0.23,rs7556876-DYNC1I2-0.14,rs9656135-PRKAR2B-0.14,rs7859620-CEP78-0.14,rs3781981-CEP164-0.14,rs2471503-CEP290-0.14,rs2713243-CLASP1-0.09,rs753727-CLASP1-0.09,rs2412720-CEP135-0.09,rs411878-CEP72-0.09	rs304720-XRCC1-0.13,rs1760931-APEX1-0.1,rs12110186-CCNO-0.09,rs2293036-XRCC1-0.09,rs7535487-MUTYH-0.08,rs11248850-MPG-0.06,rs17050572-OGG1-0.04,rs7294533-SMUG1-0.04,rs1866069-TDG-0.04,rs12436843-APEX1-0.04
43	3	KEGG_ADIPOCYTOKINE_SIGNALING_PATHWAY	REACTOME_REMOVAL_OF_DNA_PATCH_CONTAINING_ABASIC_RESIDUE	0.17619	4836	99.9285	173	12.822	2.85479	2e-05	P	rs9326132-SLC2A1-0.19,rs7358099-CHUK-0.19,rs135538-PPARA-0.19,rs34266279-LEP-0.15,rs9805130-CAMKK2-0.15,rs11621391-NFKBIA-0.15,rs6674019-SLC2A1-0.12,rs4546235-MAPK10-0.12,rs819456-CD36-0.12,rs1545444-LEP-0.12	rs1760931-APEX1-0.08,rs2979422-POLD2-0.07,rs7535487-MUTYH-0.06,rs675086-POLD3-0.06,rs2198860-CCNO-0.05,rs12436843-APEX1-0.05,rs17308401-APEX1-0.05,rs3219341-POLD1-0.05,rs11248850-MPG-0.04,rs12110186-CCNO-0.04
44	1	KEGG_NON_SMALL_CELL_LUNG_CANCER	REACTOME_REMOVAL_OF_DNA_PATCH_CONTAINING_ABASIC_RESIDUE	0.17619	5356	110.673	186	12.3335	2.42727	3e-05	P	rs8075066-PRKCA-0.15,rs11121484-PIK3CD-0.12,rs6693578-RASSF5-0.12,rs404420-TGFA-0.12,rs780373-FHIT-0.12,rs1983535-FHIT-0.12,rs6805412-FHIT-0.12,rs9384677-FOXO3-0.12,rs11762469-BRAF-0.12,rs2518713-CDKN2A-0.12	rs11248850-MPG-0.08,rs17050572-OGG1-0.07,rs12110186-CCNO-0.06,rs1760931-APEX1-0.06,rs2066490-POLD4-0.06,rs12436843-APEX1-0.06,rs198464-FEN1-0.05,rs7535487-MUTYH-0.05,rs882383-SMUG1-0.04,rs16891278-POLB-0.03
45	24	REACTOME_METABOLISM_OF_CARBOHYDRATES	REACTOME_RESOLUTION_OF_AP_SITES_VIA_THE_SINGLE_NUCLEOTIDE_REPLACEMENT_PATHWAY	0.17619	4730	97.7382	168	12.1621	1.40318	3e-05	P	rs16832138-LCT-0.23,rs764454-SLC25A13-0.23,rs987607-NUP35-0.18,rs1867971-HK1-0.18,rs10841848-GYS2-0.18,rs732171-CALM1-0.18,rs5765226-NUP50-0.18,rs7528537-AGL-0.14,rs4241264-HK2-0.14,rs12989728-HK2-0.14	rs7535487-MUTYH-0.07,rs12110186-CCNO-0.06,rs304720-XRCC1-0.06,rs1760931-APEX1-0.05,rs11248850-MPG-0.05,rs17050572-OGG1-0.04,rs882383-SMUG1-0.04,rs938881-APEX1-0.04,rs17308401-APEX1-0.04,rs2074519-LIG3-0.04
46	11	KEGG_TASTE_TRANSDUCTION	REACTOME_DNA_REPLICATION_PRE_INITIATION	0.18	12636	261.103	373	11.5848	3.75963	1e-05	P	rs151331-GNAS-0.1,rs2419724-CACNA1A-0.08,rs6684577-TAS1R2-0.07,rs16869412-ITPR3-0.07,rs1298999-TAS2R38-0.07,rs757091-TRPM5-0.07,rs889299-SCNN1B-0.07,rs11670018-CACNA1A-0.07,rs192344-ADCY8-0.06,rs10783282-ADCY6-0.06	rs4974411-MCM2-0.09,rs1881973-PSMD2-0.09,rs665313-PSMA2-0.08,rs17188598-PSMC1-0.08,rs11164774-CDC7-0.07,rs16832138-MCM6-0.07,rs11978169-RPA3-0.07,rs133426-MCM5-0.07,rs7758851-E2F3-0.06,rs941289-MCM7-0.06
47	25	REACTOME_G2_M_TRANSITION	REACTOME_RNA_POLYMERASE_III_CHAIN_ELONGATION	0.18	2860	59.0975	111	11.0482	4.42083	1e-05	P	rs7556876-DYNC1I2-0.18,rs2305827-CEP164-0.18,rs11122865-CLASP1-0.14,rs10840262-WEE1-0.14,rs17120765-CEP164-0.14,rs41440247-CEP164-0.14,rs11839831-TUBGCP3-0.14,rs881803-NDE1-0.14,rs8081803-PAFAH1B1-0.14,rs9622773-CSNK1E-0.14	rs1881973-POLR2H-0.08,rs1022681-POLR3F-0.07,rs13084750-POLR2H-0.06,rs11204102-LZTS1-0.06,rs13259502-LZTS1-0.06,rs4922155-LZTS1-0.06,rs4922151-LZTS1-0.05,rs4963120-POLR2L-0.05,rs4275840-POLR3E-0.05,rs2020000-POLR2E-0.05
48	29	KEGG_GLYCOSPHINGOLIPID_BIOSYNTHESIS_LACTO_AND_NEOLACTO_SERIES	REACTOME_BOTULINUM_NEUROTOXICITY	0.18	5412	104.921	174	11.0116	5.23293	1e-05	R	rs16857317-B3GNT5-0.07,rs9411299-FUT7-0.07,rs948057-ST3GAL4-0.07,rs6680421-B4GALT2-ST3GAL3-0.06,rs16831558-B4GALT2-0.06,rs828605-ST3GAL6-0.06,rs7634425-B3GNT5-0.06,rs6921510-GCNT2-0.06,rs10793964-ABO-0.06,rs878830-ST3GAL4-0.06	rs6570609-STX11-0.12,rs363006-SNAP25-0.09,rs4842415-SYT1-0.08,rs7307055-STX2-0.08,rs7224773-STX8-0.08,rs3785988-STX8-0.08,rs41358849-SNAP25-0.08,rs12022368-STX6-0.06,rs7758170-STX7-0.06,rs6918805-STX7-0.06
49	29	KEGG_GLYCOSPHINGOLIPID_BIOSYNTHESIS_LACTO_AND_NEOLACTO_SERIES	REACTOME_PROTEOLYTIC_CLEAVAGE_OF_SNARE_COMPLEX_PROTEINS	0.18	4620	89.5671	153	10.8858	4.76244	1e-05	R	rs16857317-B3GNT5-0.09,rs9411299-FUT7-0.09,rs948057-ST3GAL4-0.09,rs16831558-B4GALT2-0.07,rs10793964-ABO-0.07,rs878830-ST3GAL4-0.07,rs722248-ST8SIA1-0.07,rs6680421-B4GALT2-ST3GAL3-0.06,rs16854287-B3GALT1-0.06,rs9832079-B4GALT4-0.06	rs6570609-STX11-0.12,rs363006-SNAP25-0.09,rs7307055-STX2-0.08,rs7224773-STX8-0.08,rs3785988-STX8-0.08,rs41358849-SNAP25-0.08,rs12022368-STX6-0.06,rs7758170-STX7-0.06,rs6918805-STX7-0.06,rs6940484-STX11-0.06
50	23	REACTOME_BASE_EXCISION_REPAIR	REACTOME_CENTROSOME_MATURATION	0.18	3552	73.3966	134	12.0559	2.36272	2e-05	P	rs304720-XRCC1-0.11,rs1760931-APEX1-0.08,rs2293036-XRCC1-0.08,rs12110186-CCNO-0.07,rs7294533-SMUG1-0.07,rs7535487-MUTYH-0.06,rs758989-POLD2-0.05,rs11248850-MPG-0.05,rs17050572-OGG1-0.05,rs3730976-LIG1-0.05	rs7556876-DYNC1I2-0.19,rs2170006-CDK1-0.16,rs563838-CEP164-0.16,rs2127356-CDK1-0.13,rs2471503-CEP290-0.13,rs2713243-CLASP1-0.09,rs2412720-CEP135-0.09,rs9656135-PRKAR2B-0.09,rs7859620-CEP78-0.09,rs10898820-NUMA1-0.09
51	11	KEGG_TASTE_TRANSDUCTION	REACTOME_TELOMERE_MAINTENANCE	0.18	8316	171.837	264	11.9184	4.88885	2e-05	P	rs10845219-TAS2R10-TAS2R7-TAS2R8-TAS2R9-0.12,rs192344-ADCY8-0.1,rs10409463-CACNA1A-0.1,rs151331-GNAS-0.1,rs11670018-CACNA1A-0.09,rs1400008-PDE1A-0.08,rs12901591-PLCB2-0.08,rs5628-KCNB1-0.08,rs11261070-TAS1R2-0.06,rs6684577-TAS1R2-0.06	rs17697324-TERF2IP-0.09,rs9366649-HIST1H4H-0.08,rs12695504-RUVBL1-0.07,rs11978169-RPA3-0.07,rs6939153-HIST1H2BA-0.06,rs758989-POLD2-0.06,rs7957463-RFC5-0.06,rs3219341-POLD1-0.06,rs4975629-TERT-0.06,rs6601221-NHP2-0.06
52	2	KEGG_AMINOACYL_TRNA_BIOSYNTHESIS	KEGG_TASTE_TRANSDUCTION	0.18	8856	182.996	277	11.6607	4.60334	2e-05	P	rs2647425-EPRS-0.09,rs17697324-KARS-0.09,rs10054670-TARS-0.08,rs17515141-PARS2-0.07,rs649398-PARS2-0.07,rs16832138-DARS-0.07,rs6918658-FARS2-0.07,rs4268379-SARS-0.06,rs6719832-MARS2-0.06,rs317838-NARS-0.06	rs2118961-PLCB2-0.1,rs6726543-PDE1A-0.09,rs1298999-TAS2R38-0.09,rs307378-TAS1R3-0.07,rs11261070-TAS1R2-0.07,rs2451341-GRM4-0.07,rs9394187-GRM4-0.07,rs7785386-GNAT3-0.07,rs10228407-TAS2R41-TAS2R60-0.07,rs11064410-GNB3-0.07
53	30	KEGG_GLYCOSPHINGOLIPID_BIOSYNTHESIS_GLOBO_SERIES	REACTOME_CREB_PHOPHORYLATION_THROUGH_THE_ACTIVATION_OF_RAS	0.18	3783	73.3403	131	10.9779	4.55935	2e-05	R	rs13319969-B3GALNT1-0.09,rs2837120-B3GALT5-0.09,rs4133133-FUT9-0.07,rs16924898-ST8SIA1-0.07,rs2837101-B3GALT5-0.07,rs17721936-ST3GAL1-0.06,rs11989055-ST3GAL1-0.06,rs4736702-ST3GAL1-0.05,rs11244024-GBGT1-0.05,rs4372504-ST8SIA1-0.05	rs1017574-RASGRF2-0.15,rs411236-RPS6KA2-0.13,rs4904690-CALM1-0.13,rs6856915-CAMK2D-0.1,rs9364847-RPS6KA2-0.1,rs9283866-RPS6KA2-0.1,rs4294091-CAMK2B-0.1,rs2227553-CAMK2G-0.1,rs2454422-RAF1-0.08,rs401758-RASGRF2-0.08
54	30	KEGG_GLYCOSPHINGOLIPID_BIOSYNTHESIS_GLOBO_SERIES	REACTOME_ACTIVATION_OF_NMDA_RECEPTOR_UPON_GLUTAMATE_BINDING_AND_POSTSYNAPTIC_EVENTS	0.18	5382	104.34	173	10.944	3.86746	2e-05	R	rs13319969-B3GALNT1-0.08,rs4133133-FUT9-0.08,rs2837120-B3GALT5-0.07,rs16924898-ST8SIA1-0.07,rs11989055-ST3GAL1-0.06,rs1318073-FUT9-0.05,rs4372504-ST8SIA1-0.05,rs2837101-B3GALT5-0.05,rs12152861-HEXB-0.04,rs820856-HEXB-0.04	rs1017574-RASGRF2-0.15,rs17461314-CAMK4-0.13,rs411236-RPS6KA2-0.13,rs4904690-CALM1-0.13,rs12047850-PRKACB-0.1,rs6856915-CAMK2D-0.1,rs306079-CAMK4-0.1,rs9364847-RPS6KA2-0.1,rs9283866-RPS6KA2-0.1,rs4294091-CAMK2B-0.1
55	3	KEGG_ADIPOCYTOKINE_SIGNALING_PATHWAY	REACTOME_TRANSCRIPTION_COUPLED_NER	0.18	14720	304.166	427	11.9582	4.56979	3e-05	P	rs1560251-IRS1-0.11,rs7677161-ACSL1-0.1,rs13138252-PPARGC1A-0.09,rs4265106-PRKAG2-0.09,rs4842229-RXRA-0.09,rs11253683-PRKCQ-0.09,rs1194820-MTOR-0.08,rs2251692-IRS1-0.08,rs4546235-MAPK10-0.08,rs6856693-ACSL1-0.08	rs7357092-RPA3-0.07,rs2979422-POLD2-0.07,rs9315248-RFC3-0.07,rs6598912-RPA2-0.07,rs675086-POLD3-0.07,rs2020000-POLR2E-0.06,rs10230869-RPA3-0.05,rs11978169-RPA3-0.05,rs10146912-POLE2-0.05,rs4700397-ERCC8-0.05
56	3	KEGG_ADIPOCYTOKINE_SIGNALING_PATHWAY	REACTOME_GLOBAL_GENOMIC_NER	0.18	10304	212.916	315	11.8087	6.251	3e-05	P	rs1560251-IRS1-0.13,rs7677161-ACSL1-0.11,rs6489709-TNFRSF1A-0.11,rs4790543-CAMKK1-0.11,rs3766735-TNFRSF1B-0.09,rs6674019-SLC2A1-0.09,rs2367159-SLC2A1-0.09,rs6696458-PRKAA2-0.09,rs13138252-PPARGC1A-0.09,rs4546235-MAPK10-0.09	rs7357092-RPA3-0.07,rs2979422-POLD2-0.07,rs9315248-RFC3-0.07,rs6598912-RPA2-0.07,rs675086-POLD3-0.07,rs10230869-RPA3-0.05,rs11978169-RPA3-0.05,rs10146912-POLE2-0.05,rs9557948-ERCC5-0.05,rs1364363-ERCC4-0.05
57	1	KEGG_VASOPRESSIN_REGULATED_WATER_REABSORPTION	REACTOME_RESOLUTION_OF_AP_SITES_VIA_THE_SINGLE_NUCLEOTIDE_REPLACEMENT_PATHWAY	0.18	2464	50.9148	100	11.4413	2.4989	3e-05	P	rs4727329-DYNC1I1-0.18,rs2122776-DYNC2H1-0.18,rs107251-CREB3L3-0.18,rs7556876-DYNC1I2-0.14,rs35506237-CREB5-0.14,rs13243874-CREB5-0.14,rs4732282-CREB3L2-0.14,rs2069408-RAB5B-0.14,rs2113688-RAB11A-0.14,rs3027232-VAMP2-0.14	rs16970552-LIG3-0.09,rs17308401-APEX1-0.08,rs17050572-OGG1-0.06,rs1760931-APEX1-0.06,rs304720-XRCC1-0.06,rs12110186-CCNO-0.05,rs2198860-CCNO-0.04,rs938881-APEX1-0.04,rs2074519-LIG3-0.04,rs7535487-MUTYH-0.04
58	2	KEGG_TASTE_TRANSDUCTION	REACTOME_TRNA_AMINOACYLATION	0.18	8424	174.069	263	11.0147	4.33942	3e-05	P	rs2118961-PLCB2-0.1,rs307378-TAS1R3-0.09,rs11261070-TAS1R2-0.08,rs6726543-PDE1A-0.08,rs9394187-GRM4-0.08,rs7785386-GNAT3-0.08,rs10228407-TAS2R41-TAS2R60-0.08,rs5628-KCNB1-0.08,rs932112-TAS1R1-0.06,rs4920545-TAS1R2-0.06	rs2647425-EPRS-0.09,rs17697324-KARS-0.09,rs10054670-TARS-0.08,rs17515141-PARS2-0.07,rs649398-PARS2-0.07,rs16832138-DARS-0.07,rs6918658-FARS2-0.07,rs4268379-SARS-0.06,rs6719832-MARS2-0.06,rs317838-NARS-0.06
59	3	KEGG_NUCLEOTIDE_EXCISION_REPAIR	KEGG_ADIPOCYTOKINE_SIGNALING_PATHWAY	0.18	12328	254.739	362	10.9536	5.33903	3e-05	P	rs7357092-RPA3-0.07,rs2979422-POLD2-0.07,rs9315248-RFC3-0.07,rs6598912-RPA2-0.07,rs675086-POLD3-0.07,rs10230869-RPA3-0.05,rs11978169-RPA3-0.05,rs10146912-POLE2-0.05,rs4700397-ERCC8-0.05,rs818708-POLE3-0.05	rs1560251-IRS1-0.12,rs4546235-MAPK10-0.09,rs7677161-ACSL1-0.09,rs11253683-PRKCQ-0.09,rs6489709-TNFRSF1A-0.09,rs4790543-CAMKK1-0.09,rs3766735-TNFRSF1B-0.07,rs6674019-SLC2A1-0.07,rs2367159-SLC2A1-0.07,rs2051038-PRKAA2-0.07
60	22	REACTOME_BASE_EXCISION_REPAIR	REACTOME_REGULATION_OF_APC_ACTIVATORS_BETWEEN_G1_S_AND_EARLY_ANAPHASE	0.18	3840	79.3477	139	10.8812	1.79288	3e-05	P	rs2293036-XRCC1-0.08,rs7535487-MUTYH-0.07,rs1760931-APEX1-0.07,rs304720-XRCC1-0.06,rs17050572-OGG1-0.05,rs3087370-POLD2-0.05,rs7294533-SMUG1-0.05,rs3730976-LIG1-0.05,rs2979422-POLD2-0.04,rs2066490-POLD4-0.04	rs2170006-CDK1-0.16,rs11248409-BUB3-0.16,2:112491697-ANAPC1-0.13,rs2127356-CDK1-0.13,rs9805130-ANAPC5-0.13,rs11621391-PSMA6-0.13,rs2145600-PSMA3-0.13,rs9384060-FBXO5-0.09,rs3127234-BTRC-0.09,rs4980329-PSMD13-0.09
61	30	KEGG_GLYCOSPHINGOLIPID_BIOSYNTHESIS_GLOBO_SERIES	REACTOME_POST_NMDA_RECEPTOR_ACTIVATION_EVENTS	0.18	4836	93.7546	161	11.6331	4.45391	3e-05	R	rs13319969-B3GALNT1-0.09,rs4133133-FUT9-0.08,rs2837120-B3GALT5-0.08,rs16924898-ST8SIA1-0.07,rs11989055-ST3GAL1-0.06,rs4372504-ST8SIA1-0.06,rs2837101-B3GALT5-0.06,rs1318073-FUT9-0.05,rs17721936-ST3GAL1-0.05,rs12152861-HEXB-0.04	rs1017574-RASGRF2-0.15,rs17461314-CAMK4-0.13,rs411236-RPS6KA2-0.13,rs4904690-CALM1-0.13,rs12047850-PRKACB-0.1,rs6856915-CAMK2D-0.1,rs306079-CAMK4-0.1,rs9364847-RPS6KA2-0.1,rs9283866-RPS6KA2-0.1,rs4294091-CAMK2B-0.1
62	28	KEGG_OTHER_GLYCAN_DEGRADATION	REACTOME_G_ALPHA_12_13_SIGNALLING_EVENTS	0.18	6148	119.19	195	11.6301	3.64908	3e-05	R	rs6856921-AGA-0.08,rs7769736-FUCA2-0.08,rs6550181-GLB1-0.06,rs867461-FUCA2-0.05,rs4690518-AGA-0.05,rs12152861-HEXB-0.05,rs17072737-FUCA2-0.05,rs4142502-FUCA2-0.05,rs7659958-MAN2B2-0.04,rs4678523-GLB1-0.04	rs6726447-ARHGEF4-0.17,rs41364646-TRIO-0.14,rs1349542-RHOG-0.14,rs17019855-VAV3-0.1,rs2306936-RHOC-0.1,rs2138580-NGEF-0.1,rs4499565-ARHGEF3-0.1,rs6859287-PIK3R1-0.1,rs34114-RASGRF2-0.1,rs2041342-GNA12-0.1
63	27	KEGG_TYROSINE_METABOLISM	REACTOME_CD28_DEPENDENT_PI3K_AKT_SIGNALING	0.185714	3384	65.605	115	9.13388	6.42146	1e-05	R	rs738803-MIF-0.19,rs11227888-ALDH3B2-0.17,rs2447587-ALDH3B2-0.11,rs1030865-FAH-0.11,rs11896227-AOX1-0.09,rs2510245-DBH-0.09,rs6578985-TH-0.09,rs2457179-ALDH3B1-0.09,rs12909663-ALDH1A3-0.09,rs2715893-AOX1-0.06	rs443378-RICTOR-0.1,rs6859287-PIK3R1-0.1,rs9428576-AKT3-0.08,rs2265749-MAP3K8-0.08,rs6084217-TRIB3-0.08,rs3811417-THEM4-0.07,rs2087549-THEM4-0.07,rs4945890-FYN-0.07,rs829311-MAPKAP1-0.07,rs4792814-MAP3K14-0.07
64	32	KEGG_HEMATOPOIETIC_CELL_LINEAGE	KEGG_PRIMARY_IMMUNODEFICIENCY	0.193333	11040	214.03	290	6.8038	6.39822	4e-05	R	rs771958-IL5RA-0.12,rs1923706-DNTT-0.12,rs4075052-ITGAM-0.12,rs2548997-IL5-0.1,rs9967745-IL1R2-0.08,rs2734573-TNF-0.08,rs831607-CD59-0.08,rs10488809-CD44-0.08,rs7116432-CD44-0.08,rs17086213-FLT3-0.08	rs7196683-CIITA-0.08,rs2250238-AIRE-0.08,rs4822424-IGLL1-0.08,rs241432-TAP1-TAP2-0.06,rs244099-ADA-0.06,rs2903744-ADA-0.06,rs4792795-TNFRSF13B-0.05,rs36692-JAK3-0.05,rs1321000-CD40-0.05,rs12459686-RFXANK-0.05
65	12	KEGG_ADIPOCYTOKINE_SIGNALING_PATHWAY	KEGG_RENAL_CELL_CARCINOMA	0.196296	30616	632.632	816	12.7595	4.3385	8e-05	P	rs7358099-CHUK-0.09,rs9472236-NFKBIE-0.08,rs13138252-PPARGC1A-0.07,rs3132288-RXRA-0.07,rs6696458-PRKAA2-0.07,rs7677161-ACSL1-0.07,rs819456-CD36-0.07,rs12831686-ACACB-0.07,rs3766735-TNFRSF1B-0.06,rs11253683-PRKCQ-0.06	rs404420-TGFA-0.08,rs6546604-TGFA-0.07,rs695166-PIK3R1-0.07,rs12608562-MAP2K2-0.07,rs10494135-RAP1A-0.06,rs10926514-FH-0.06,rs13027413-EPAS1-0.06,rs4924445-PAK6-0.06,rs181538-PIK3R5-0.06,rs178252-CRKL-0.06
66	5	KEGG_OOCYTE_MEIOSIS	KEGG_TASTE_TRANSDUCTION	0.196296	24288	501.874	667	13.0257	2.75771	0.00017	P	rs9840967-ADCY5-0.1,rs12572508-CALML3-CALML5-0.1,rs2336030-MAD2L2-0.09,rs9430624-MAD2L2-0.09,rs11923960-ITPR1-0.09,rs6786687-ITPR1-0.09,rs12493729-ADCY5-0.09,rs12634249-ITPR1-0.08,rs12491172-ADCY5-0.08,rs316776-ANAPC4-0.08	rs11261070-TAS1R2-0.06,rs396-TAS2R1-0.06,rs889299-SCNN1B-0.06,rs566604-KCNB1-0.06,rs4920545-TAS1R2-0.06,rs6726543-PDE1A-0.06,rs10228407-TAS2R41-TAS2R60-0.06,rs17260769-GNAT3-0.05,rs1075505-PLCB2-0.05,rs4924445-PLCB2-0.05
67	1	KEGG_PHOSPHATIDYLINOSITOL_SIGNALING_SYSTEM	REACTOME_REMOVAL_OF_DNA_PATCH_CONTAINING_ABASIC_RESIDUE	0.196296	7332	151.504	241	12.6943	1.8225	0.00018	P	rs7474671-CALML3-CALML5-0.23,rs7100792-PIP4K2A-0.15,rs732171-CALM1-0.15,rs8075066-PRKCA-0.15,rs11121484-PIK3CD-0.12,rs16853666-PIK3C2B-0.12,rs9835936-DGKG-0.12,rs3775671-INPP4B-0.12,rs9458974-SYNJ2-0.12,rs16922380-PIP4K2A-0.12	rs7535487-MUTYH-0.05,rs12110186-CCNO-0.05,rs3219341-POLD1-0.05,rs17050572-OGG1-0.05,rs2979422-POLD2-0.05,rs7294533-SMUG1-0.05,rs12436843-APEX1-0.05,rs3087370-POLD2-0.04,rs16891278-POLB-0.04,rs1760931-APEX1-0.04
68	25	REACTOME_CENTROSOME_MATURATION	REACTOME_RNA_POLYMERASE_III_CHAIN_ELONGATION	0.2	2442	50.4602	98	10.8682	4.59639	1e-05	P	rs7556876-DYNC1I2-0.18,rs2305827-CEP164-0.18,rs11122865-CLASP1-0.14,rs17120765-CEP164-0.14,rs41440247-CEP164-0.14,rs11839831-TUBGCP3-0.14,rs881803-NDE1-0.14,rs8081803-PAFAH1B1-0.14,rs9622773-CSNK1E-0.14,rs9428576-SDCCAG8-0.09	rs1881973-POLR2H-0.08,rs1022681-POLR3F-0.08,rs13084750-POLR2H-0.07,rs11204102-LZTS1-0.06,rs13259502-LZTS1-0.06,rs4963120-POLR2L-0.06,rs4922151-LZTS1-0.05,rs4922155-LZTS1-0.05,rs6081190-POLR3F-0.05,rs4275840-POLR3E-0.05
69	23	REACTOME_CENTROSOME_MATURATION	REACTOME_RESOLUTION_OF_AP_SITES_VIA_THE_SINGLE_NUCLEOTIDE_REPLACEMENT_PATHWAY	0.2	2442	50.4602	98	10.8682	2.30024	2e-05	P	rs563838-CEP164-0.23,rs7556876-DYNC1I2-0.14,rs9656135-PRKAR2B-0.14,rs7859620-CEP78-0.14,rs10898820-NUMA1-0.14,rs3781981-CEP164-0.14,rs2471503-CEP290-0.14,rs2713243-CLASP1-0.09,rs753727-CLASP1-0.09,rs2412720-CEP135-0.09	rs304720-XRCC1-0.11,rs1760931-APEX1-0.08,rs2293036-XRCC1-0.08,rs12110186-CCNO-0.07,rs7294533-SMUG1-0.07,rs7535487-MUTYH-0.06,rs11248850-MPG-0.05,rs17050572-OGG1-0.05,rs1866069-TDG-0.04,rs12436843-APEX1-0.04
70	17	BIOCARTA_G2_PATHWAY	REACTOME_EXTENSION_OF_TELOMERES	0.2	2385	49.2824	93	9.50629	6.20923	2e-05	P	rs566421-RPS6KA1-0.13,rs282177-RPS6KA1-0.11,rs2170006-CDK1-0.11,rs2127356-CDK1-0.11,rs8178071-PRKDC-0.09,rs536640-CHEK1-0.09,rs443759-BRCA1-0.09,rs2932767-CCNB1-0.08,rs236486-CDKN1A-0.08,rs236459-CDKN1A-0.08	rs10146912-POLE2-0.13,rs6598912-RPA2-0.11,rs4975629-TERT-0.09,rs12513872-TERT-0.09,rs2979422-POLD2-0.09,rs10638-RFC5-0.09,rs9315248-RFC3-0.09,rs9528238-RFC3-0.09,rs1554534-RUVBL1-0.07,rs7357092-RPA3-0.07
71	15	BIOCARTA_CHEMICAL_PATHWAY	BIOCARTA_BCR_PATHWAY	0.2	3496	72.2395	108	4.6732	6.1331	6e-05	P	rs39431-CYCS-0.08,rs1934158-TLN1-0.08,rs10146711-EIF2S1-0.08,rs1381548-BCL2-0.08,rs181408-BID-0.08,rs34997637-STAT1-0.07,rs12951053-TP53-0.07,rs5030543-CASP6-0.05,rs6956814-CYCS-0.05,rs3750900-CASP7-0.05	rs4746136-PPP3CB-0.13,rs6846097-PPP3CA-0.09,rs4872499-PPP3CC-0.09,rs12959273-NFATC1-0.09,rs164016-VAV1-0.09,rs6741693-SOS1-0.07,rs1405687-PPP3CA-0.07,rs2695220-PPP3CA-0.07,rs10857553-MAPK8-0.07,rs732171-CALM1-0.07
72	16	BIOCARTA_CDMAC_PATHWAY	REACTOME_TRAFFICKING_OF_GLUR2_CONTAINING_AMPA_RECEPTORS	0.2	2208	45.6249	75	4.95467	6.17922	7e-05	P	rs7202714-MAPK3-0.11,rs4395860-MYC-0.09,rs1557063-CUZD1-0.09,rs2180532-PLCB1-0.09,rs162222-PLCB1-0.09,rs4816069-PLCB1-0.09,rs4295085-PLCB1-0.09,rs3773341-RAF1-0.07,rs1313925-NFKB1-0.07,rs2205189-FOS-0.07	rs524905-GRIA1-0.1,rs7102566-GRIA4-0.1,rs7298638-GRIP1-0.1,rs2241780-GRIP2-0.08,rs6801503-GRIP2-0.08,rs311362-AP2S1-0.08,rs11709154-GRIP2-0.06,rs7371826-AP2M1-0.06,rs1493395-GRIA1-0.06,rs4283063-GRIP1-0.06
73	20	BIOCARTA_KERATINOCYTE_PATHWAY	BIOCARTA_ARENRF2_PATHWAY	0.2	2774	57.3204	99	7.57635	6.37391	0.0002	P	rs3766735-TNFRSF1B-0.21,rs6705717-PRKCE-0.16,rs2358617-PRKCD-0.16,rs1061628-TNFRSF1B-0.11,rs614281-PRKCE-0.11,rs7577273-PRKCE-0.11,rs9402835-MAP3K5-0.11,rs10259620-HOXA7-0.11,rs11259097-PRKCQ-0.11,rs11253683-PRKCQ-0.11	rs7595131-CREB1-0.09,rs6001031-MAFF-0.09,rs7941246-FXYD2-0.06,rs7943887-FXYD2-0.06,rs10274145-MAFK-0.05,rs479991-FXYD2-0.05,rs534761-FXYD2-0.04,rs11216573-FXYD2-0.04,rs7289126-MAFF-0.04,rs135718-MAFF-0.04
74	1	KEGG_INOSITOL_PHOSPHATE_METABOLISM	REACTOME_BASE_EXCISION_REPAIR	0.208	4768	98.5234	168	11.8195	1.65719	4e-05	P	rs731945-ISYNA1-0.19,rs11121484-PIK3CD-0.13,rs331963-INPP4B-0.13,rs7100792-PIP4K2A-0.13,rs11044058-PIK3C2G-0.13,rs750678-ITPK1-0.13,rs16853666-PIK3C2B-0.09,rs3775671-INPP4B-0.09,rs2636639-INPP4B-0.09,rs9458974-SYNJ2-0.09	rs3219341-POLD1-0.08,rs16891278-POLB-0.07,rs7535487-MUTYH-0.06,rs7294533-SMUG1-0.05,rs1760931-APEX1-0.05,rs12110186-CCNO-0.05,rs2979422-POLD2-0.05,rs12436843-APEX1-0.05,rs2293036-XRCC1-0.05,rs304720-XRCC1-0.05
75	3	KEGG_ADIPOCYTOKINE_SIGNALING_PATHWAY	REACTOME_NUCLEOTIDE_EXCISION_REPAIR	0.209091	15824	326.979	452	11.5508	4.50103	5e-05	P	rs1560251-IRS1-0.1,rs7677161-ACSL1-0.09,rs13138252-PPARGC1A-0.08,rs4265106-PRKAG2-0.08,rs4842229-RXRA-0.08,rs11253683-PRKCQ-0.08,rs1194820-MTOR-0.07,rs3766735-TNFRSF1B-0.07,rs2367159-SLC2A1-0.07,rs10189760-ACSL3-0.07	rs7357092-RPA3-0.07,rs2979422-POLD2-0.07,rs9315248-RFC3-0.07,rs6598912-RPA2-0.07,rs675086-POLD3-0.07,rs2020000-POLR2E-0.06,rs10230869-RPA3-0.05,rs11978169-RPA3-0.05,rs10146912-POLE2-0.05,rs4700397-ERCC8-0.05
76	23	REACTOME_BASE_EXCISION_REPAIR	REACTOME_G2_M_TRANSITION	0.209091	4160	85.96	148	10.8655	1.63242	5e-05	P	rs304720-XRCC1-0.09,rs1760931-APEX1-0.08,rs2293036-XRCC1-0.07,rs12110186-CCNO-0.06,rs7294533-SMUG1-0.06,rs7535487-MUTYH-0.05,rs11248850-MPG-0.05,rs758989-POLD2-0.05,rs17050572-OGG1-0.04,rs2066490-POLD4-0.04	rs7556876-DYNC1I2-0.19,rs2170006-CDK1-0.16,rs563838-CEP164-0.16,rs2127356-CDK1-0.13,rs2471503-CEP290-0.13,rs2713243-CLASP1-0.09,rs2412720-CEP135-0.09,rs9656135-PRKAR2B-0.09,rs7859620-CEP78-0.09,rs10898820-NUMA1-0.09
77	1	KEGG_RENAL_CELL_CARCINOMA	REACTOME_RESOLUTION_OF_AP_SITES_VIA_THE_SINGLE_NUCLEOTIDE_REPLACEMENT_PATHWAY	0.215385	4224	87.2825	153	11.9295	1.56918	5e-05	P	rs11121484-PIK3CD-0.18,rs404420-TGFA-0.14,rs13227751-HGF-0.14,rs11762469-BRAF-0.14,rs3012748-RAPGEF1-0.14,rs6592714-PAK1-0.14,rs9430635-PIK3CD-0.09,rs6674019-SLC2A1-0.09,rs2367159-SLC2A1-0.09,rs9326132-SLC2A1-0.09	rs17050572-OGG1-0.08,rs12110186-CCNO-0.07,rs2293036-XRCC1-0.06,rs7535487-MUTYH-0.06,rs882383-SMUG1-0.05,rs11248850-MPG-0.05,rs304720-XRCC1-0.05,rs12436843-APEX1-0.05,rs2198860-CCNO-0.04,rs880108-XRCC1-0.04
78	1	BIOCARTA_CREB_PATHWAY	REACTOME_BASE_EXCISION_REPAIR	0.21875	2880	59.5108	110	10.4259	2.1794	2e-05	P	rs4659444-RPS6KA1-0.13,rs8075066-PRKCA-0.13,rs282177-RPS6KA1-0.09,rs17162243-RPS6KA1-0.09,rs706713-PIK3R1-0.09,rs17172610-ADCY1-0.09,rs9656135-PRKAR2B-0.09,rs174828-PRKCB-0.09,rs8080555-PRKAR1A-0.09,rs11077787-GRB2-0.09	rs198464-FEN1-0.1,rs12110186-CCNO-0.09,rs2066490-POLD4-0.08,rs2979422-POLD2-0.07,rs882383-SMUG1-0.07,rs2293036-XRCC1-0.07,rs7535487-MUTYH-0.06,rs17050572-OGG1-0.06,rs1760931-APEX1-0.06,rs2074519-LIG3-0.06
79	22	REACTOME_BASE_EXCISION_REPAIR	REACTOME_CDC20_PHOSPHO_APC_MEDIATED_DEGRADATION_OF_CYCLIN_A	0.21875	3296	68.1068	122	10.383	1.91272	2e-05	P	rs7535487-MUTYH-0.08,rs1760931-APEX1-0.08,rs2293036-XRCC1-0.07,rs3087370-POLD2-0.06,rs304720-XRCC1-0.06,rs3730976-LIG1-0.06,rs17050572-OGG1-0.05,rs2066490-POLD4-0.05,rs7294533-SMUG1-0.05,rs11248850-MPG-0.05	rs2170006-CDK1-0.16,rs11248409-BUB3-0.16,2:112491697-ANAPC1-0.13,rs2127356-CDK1-0.13,rs9805130-ANAPC5-0.13,rs11621391-PSMA6-0.13,rs2145600-PSMA3-0.13,rs4980329-PSMD13-0.09,rs7992311-CCNA1-0.09,rs3743135-BUB1B-0.09
80	23	REACTOME_G2_M_TRANSITION	REACTOME_RESOLUTION_OF_AP_SITES_VIA_THE_SINGLE_NUCLEOTIDE_REPLACEMENT_PATHWAY	0.223256	2860	59.0975	109	10.2679	1.79423	4e-05	P	rs563838-CEP164-0.23,rs7556876-DYNC1I2-0.14,rs9656135-PRKAR2B-0.14,rs7859620-CEP78-0.14,rs10898820-NUMA1-0.14,rs3781981-CEP164-0.14,rs2471503-CEP290-0.14,rs2713243-CLASP1-0.09,rs753727-CLASP1-0.09,rs2412720-CEP135-0.09	rs304720-XRCC1-0.09,rs1760931-APEX1-0.08,rs2293036-XRCC1-0.07,rs12110186-CCNO-0.06,rs7294533-SMUG1-0.06,rs7535487-MUTYH-0.05,rs11248850-MPG-0.05,rs17050572-OGG1-0.04,rs8010845-APEX1-0.04,rs16970552-LIG3-0.04
81	8	KEGG_ANTIGEN_PROCESSING_AND_PRESENTATION	KEGG_ADIPOCYTOKINE_SIGNALING_PATHWAY	0.224	16471	340.348	474	12.6086	4.68495	6e-05	P	rs1242112-LGMN-0.08,rs4904980-LGMN-0.07,rs16965650-B2M-0.07,rs7595131-CREB1-0.07,rs10757219-IFNA1-IFNA13-IFNA2-IFNA8-0.07,rs11672983-KIR2DS4-KIR3DL1-KIR3DL2-0.07,rs12621901-CD8B-0.06,rs4394275-HLA-B-0.06,rs9266774-HLA-B-0.06,rs241438-HLA-DOB-TAP1-TAP2-0.06	rs135538-PPARA-0.11,rs1194820-MTOR-0.1,rs82125-ACSL6-0.1,rs1560251-IRS1-0.09,rs4674706-ACSL3-0.08,rs4648006-NFKB1-0.08,rs1108845-PRKAG2-0.08,rs4265106-PRKAG2-0.08,rs4726114-PRKAG2-0.08,rs11592152-PRKCQ-0.08
82	3	KEGG_ADIPOCYTOKINE_SIGNALING_PATHWAY	REACTOME_S_PHASE	0.224	29302	605.481	783	12.5105	4.31897	0.00011	P	rs1560251-IRS1-0.09,rs1194820-MTOR-0.07,rs624969-SLC2A1-0.07,rs4842229-RXRA-0.07,rs12831686-ACACB-0.07,rs9472236-NFKBIE-0.07,rs2240509-ADIPOR2-0.07,rs6696458-PRKAA2-0.06,rs4546235-MAPK10-0.06,rs13138252-PPARGC1A-0.06	rs7357092-RPA3-0.07,rs2979422-POLD2-0.07,rs9315248-RFC3-0.07,rs6598912-RPA2-0.07,rs12054958-SKP2-0.07,rs1144926-POLA2-0.07,rs675086-POLD3-0.07,rs255259-CCNE1-0.07,rs241438-PSMB8-PSMB9-0.06,rs644376-CCND1-0.06
83	7	KEGG_UBIQUITIN_MEDIATED_PROTEOLYSIS	REACTOME_CELL_CYCLE_CHECKPOINTS	0.238462	39342	812.942	1017	12.3247	5.79246	0.00013	P	rs84191-UBE2G2-0.11,rs4674926-CUL3-0.09,rs9430624-FBXO2-0.08,rs12125340-PIAS3-0.07,rs9396834-NHLRC1-0.07,rs12609053-CDC34-0.07,rs6051629-UBOX5-0.07,rs4246521-PIAS3-0.06,rs17573883-UBA6-0.06,rs9295184-PARK2-0.06	rs16965456-PSMD3-0.08,rs1503534-MAD2L1-0.07,rs236459-CDKN1A-0.06,rs536640-CHEK1-0.06,rs3818561-PSMD4-0.06,rs4974411-MCM2-0.06,rs3135698-RFC2-0.06,rs10751753-BUB3-0.06,rs12901591-BUB1B-0.06,rs16832138-MCM6-0.05
84	31	KEGG_TGF_BETA_SIGNALING_PATHWAY	REACTOME_PROTEOLYTIC_CLEAVAGE_OF_SNARE_COMPLEX_PROTEINS	0.238462	15610	302.628	426	12.0993	2.72025	0.00013	R	rs4649100-ID3-0.13,rs1438738-THBS4-0.11,rs2439398-SMAD6-0.1,rs162314-BMP7-0.1,rs1868585-ROCK2-0.09,rs11683268-ROCK2-0.09,rs12595096-SMAD6-0.09,rs602622-LTBP1-0.07,rs10168000-ACVR1-0.07,rs6459114-BMP5-0.07	rs7961280-VAMP1-0.07,rs6570609-STX11-0.06,rs7307055-STX2-0.06,rs6123812-STX16-0.06,rs6131056-SNAP25-0.05,rs2030922-STX1A-0.05,rs11078800-STX8-0.05,rs10797667-STX6-0.04,rs4895939-STX7-0.04,rs6918805-STX7-0.04

## Sheet: B_WPM
B. Within-pathway interactions discovered from phs000799 shanghai cohort based on recessive/dominant combined disease model
group: WPMs were grouped by connected component
path: pathway names
FDR: false discovery rate
size: WPM size (length of pathway x length of pathway)
exp_interaction: expected number of interacitons
obv_interaction: observed number of interactions
chi2_global (-log10 pv): chi-square test p-value (in -log10 scale) comparing the WPM density with global network
chi2_local (-log10 pv) : chi-square test p-value (in -log10 scale) comparing the WPM density with local pathway
pvalue_snp: permutation p-value for WPM
effect: the interactions between two pathways are enriched for increased or decreased disease risk, "P" refers to "decreased risk" and "R" refers to "increased risk"
path_top10_snp: top 10 pathway snps that have highest interaction degree were reported (SNP-Gene-InteractionDensity)
NO	group	path	FDR	size	exp_interaction	obv_interaction	chi2_global (-log10)	chi2_local (-log10)	pvalue_snp	effect	path_top10_snp
1	1	REACTOME_REMOVAL_OF_DNA_PATCH_CONTAINING_ABASIC_RESIDUE	0	650	13.4312	48	16	11.6912	3e-05	P	rs11248850-MPG-0.23,rs882383-SMUG1-0.15,rs7535487-MUTYH-0.12,rs16891278-POLB-0.12,rs2066490-POLD4-0.12,rs17308401-APEX1-0.12,rs468056-OGG1-0.08,rs17050572-OGG1-0.08,rs3087370-POLD2-0.08,rs2979422-POLD2-0.08
2	1	REACTOME_BASE_EXCISION_REPAIR	0	992	20.4982	60	16	8.0096	7e-05	P	rs11248850-MPG-0.22,rs882383-SMUG1-0.13,rs17308401-APEX1-0.13,rs7535487-MUTYH-0.09,rs17050572-OGG1-0.09,rs16891278-POLB-0.09,rs2066490-POLD4-0.09,rs468056-OGG1-0.06,rs12110186-CCNO-0.06,rs3087370-POLD2-0.06
3	1	REACTOME_RESOLUTION_OF_AP_SITES_VIA_THE_SINGLE_NUCLEOTIDE_REPLACEMENT_PATHWAY	0.2	462	9.54652	34	14.9132	7.19596	0.00023	P	rs17308401-APEX1-0.18,rs11248850-MPG-0.18,rs17050572-OGG1-0.14,rs882383-SMUG1-0.14,rs12110186-CCNO-0.09,rs16891278-POLB-0.09,rs7294533-SMUG1-0.09,rs16970552-LIG3-0.09,rs2293036-XRCC1-0.09,rs7535487-MUTYH-0.05

## Sheet: C_PATH
C. Interaction-enriched pathways discovered from phs000799 shanghai cohort based on recessive/dominant combined disease model
group: PATHs were grouped by connected component
path: pathway names
FDR: false discovery rate
size: length of pathway
ranksum (-log10 pv): one tail ranksum test comparing pathway SNP's degree distribution with non-pathway SNP's degree distribution
pvalue_snp: permutation p-value
effect: the interactions between this pathway and the whole genome are enriched for increased or decreased disease risk, "P" refers to "decreased risk" and "R" refers to "increased risk"
path_top10_snp: top 10 pathway snps that have highest interaction degree were reported (SNP-Gene-InteractionDensity)
NO	group	path	FDR	size	ranksum (-log10 pv)	pvalue_snp	effect	p_gene	pvalue_snp	effect	path_top10_snp
1	1	REACTOME_BASE_EXCISION_REPAIR	0.1	32	4.12305	6e-05	P	rs11248850-MPG-0.05,rs304720-XRCC1-0.05,rs12110186-CCNO-0.04,rs17050572-OGG1-0.04,rs7535487-MUTYH-0.04,rs2293036-XRCC1-0.04,rs1760931-APEX1-0.04,rs16970552-LIG3-0.04,rs2074519-LIG3-0.04,rs2066490-POLD4-0.04	6e-05	P	APEX1,CCNO,FEN1,LIG1,LIG3,MPG,MUTYH,OGG1,POLB,POLD1,POLD2,POLD3,POLD4,SMUG1,TDG,XRCC1
2	1	REACTOME_RESOLUTION_OF_AP_SITES_VIA_THE_SINGLE_NUCLEOTIDE_REPLACEMENT_PATHWAY	0.15	22	3.26213	0.00043	P	rs11248850-MPG-0.05,rs304720-XRCC1-0.05,rs12110186-CCNO-0.04,rs17050572-OGG1-0.04,rs7535487-MUTYH-0.04,rs2293036-XRCC1-0.04,rs1760931-APEX1-0.04,rs16970552-LIG3-0.04,rs2074519-LIG3-0.04,rs12436843-APEX1-0.03	0.00043	P	APEX1,CCNO,LIG3,MPG,MUTYH,OGG1,POLB,SMUG1,TDG,XRCC1
