# Supplementary material for: Pathway-based discovery of genetic interactions in breast cancer
Source: PLoS Genet. 2017 Sep 28;13(9):e1006973. doi: 10.1371/journal.pgen.1006973 (PMC5619706; doi:10.1371/journal.pgen.1006973)
Supplement: S8 Table — (A) List of between-pathway interactions discovered in this cohort; (B) List of within-pathway interactions discovered in this cohort; (C) List of pathway hub interactions discovered in this cohort. (XLSX) [file pgen.1006973.s008.xlsx]

## Sheet: A_BPM
A. Between-pathway interactions discovered from phs000517 JAP cohort based on recessive/dominant combined disease model
group: BPMs were grouped by connected component
path1: pathway names
path2: pathway names
FDR: false discovery rate
size: BPM size (length of pathway 1 x length of pathway 2)
exp_interaction: expected number of interacitons
obv_interaction: observed number of interactions
chi2_global (-log10 pv): chi-square test p-value (in -log10 scale) comparing the BPM density with global network, negative values means the corresponding interaction is under enriched
chi2_local (-log10 pv) : chi-square test p-value (in -log10 scale) comparing the BPM density with local pathway, negative values means the corresponding interaction is under enriched
pvalue_snp: permutation p-value for BPM
effect: the interactions between two pathways are enriched for increased or decreased disease risk, "P" refers to "decreased risk" and "R" refers to "increased risk"
path1_top10_snp, path2_top10_snp: top 10 pathway snps that have highest interaction degree were reported (SNP-Gene-InteractionDensity)
NO	group	path1	path2	FDR	size	exp_interaction	obv_interaction	chi2_global	chi2_local	pvalue_snp	effect	path1_top10_snp	path2_top10_snp
1	1	KEGG_FRUCTOSE_AND_MANNOSE_METABOLISM	KEGG_BASAL_CELL_CARCINOMA	0.141379	20172	413.965	781	16	16	4e-06	P	rs3793721-PFKFB3-0.18,rs254951-PMM2-0.16,rs12543594-MTMR7-0.15,rs782537-AKR1B1-AKR1B10-0.14,rs7091953-PFKP-0.14,rs7089499-PFKP-0.13,rs10762266-HK1-0.13,rs2235718-GMDS-0.13,rs680545-HK2-0.12,rs2388567-PFKP-0.12	rs2527614-WNT9A-0.15,rs4675247-FZD7-0.15,rs1433349-WNT7A-0.15,rs11869840-WNT9B-0.14,rs1009658-WNT9A-0.13,rs4848124-GLI2-0.13,rs235721-BMP2-0.13,rs2306924-HHIP-0.12,rs11234870-FZD4-0.12,rs937529-FZD10-0.12
2	1	KEGG_STARCH_AND_SUCROSE_METABOLISM	KEGG_BASAL_CELL_CARCINOMA	0.141379	16400	336.557	655	16	16	4e-06	P	rs7571337-UGT1A10-UGT1A6-UGT1A7-UGT1A8-UGT1A9-0.18,rs3772902-GBE1-0.17,rs7595138-UGT1A10-UGT1A3-UGT1A4-UGT1A5-UGT1A6-UGT1A7-UGT1A8-UGT1A9-0.15,rs7143869-PYGL-0.15,rs11667229-GYS1-0.15,rs10762266-HK1-0.13,rs680545-HK2-0.12,rs3771781-HK2-0.12,rs7718874-HK3-0.12,rs2300586-GCK-0.12	rs1433349-WNT7A-0.19,rs1009658-WNT9A-0.18,rs11060727-FZD10-0.16,rs197198-APC2-0.16,rs2527614-WNT9A-0.15,rs4759631-FZD10-0.15,rs2955617-TP53-0.15,rs7967362-FZD10-0.14,rs12634816-WNT7A-0.13,rs2306924-HHIP-0.13
3	25	KEGG_ANTIGEN_PROCESSING_AND_PRESENTATION	KEGG_BASAL_CELL_CARCINOMA	0.141379	17548	360.116	693	16	16	4e-06	P	rs3763349-HLA-DOB-TAP1-TAP2-0.17,rs1328038-RFXAP-0.16,rs3117008-HLA-DPA1-HLA-DPB1-0.15,rs2748220-CD74-0.13,rs396243-HLA-B-HLA-C-0.13,rs2645424-CTSB-0.13,rs7855438-IFNA21-IFNA4-0.13,rs3893464-HLA-A-0.12,rs12513436-HSPA4-0.12,rs6920606-HLA-DOA-HLA-DPA1-HLA-DPB1-0.12	rs1859843-GLI3-0.18,rs2527614-WNT9A-0.17,rs7967362-FZD10-0.16,rs1433349-WNT7A-0.14,rs1151790-SHH-0.14,rs2055347-FZD10-0.14,rs1009658-WNT9A-0.13,rs4675247-FZD7-0.13,rs2955617-TP53-0.13,rs12634816-WNT7A-0.12
4	1	KEGG_BASAL_CELL_CARCINOMA	REACTOME_GLUCOSE_METABOLISM	0.141379	22796	467.814	838	16	16	4e-06	P	rs2955617-TP53-0.14,rs4832135-TCF7L1-0.13,rs4848124-GLI2-0.13,rs1433349-WNT7A-0.13,rs197198-APC2-0.13,rs11242415-WNT8A-0.12,rs11234870-FZD4-0.12,rs4518905-WNT9A-0.12,rs1009658-WNT9A-0.12,rs1859843-GLI3-0.12	rs3793721-PFKFB3-0.18,rs3772902-GBE1-0.17,rs7143869-PYGL-0.15,rs11667229-GYS1-0.15,rs4819776-SLC25A1-0.15,rs7091953-PFKP-0.14,rs7089499-PFKP-0.13,rs1951637-PCK2-0.13,rs12410886-ENO1-0.12,rs2388567-PFKP-0.12
5	25	KEGG_BASAL_CELL_CARCINOMA	KEGG_GRAFT_VERSUS_HOST_DISEASE	0.141379	10660	218.762	484	16	14.1552	4e-06	P	rs1859843-GLI3-0.2,rs1151790-SHH-0.18,rs2055347-FZD10-0.18,rs2955617-TP53-0.18,rs4675247-FZD7-0.17,rs3796316-WNT7A-0.17,rs12634816-WNT7A-0.17,rs556874-WNT5A-0.17,rs1167248-WNT5A-0.17,rs1433349-WNT7A-0.15	rs3763349-HLA-DOB-0.17,rs3117008-HLA-DPA1-HLA-DPB1-0.15,rs2071929-FASLG-0.14,rs396243-HLA-B-HLA-C-0.13,rs3893464-HLA-A-0.12,rs2904503-IFNG-0.12,rs6920606-HLA-DOA-HLA-DPA1-HLA-DPB1-0.12,rs1926189-FAS-0.12,rs2193045-IFNG-0.12,rs3850890-CD80-0.11
6	27	KEGG_CIRCADIAN_RHYTHM_MAMMAL	KEGG_BASAL_CELL_CARCINOMA	0.141379	6724	137.988	335	16	13.9503	4e-06	P	rs6782157-BHLHE40-0.15,rs10842686-BHLHE41-0.15,rs3789327-ARNTL-0.14,rs12941497-NR1D1-0.12,rs356643-NPAS2-0.12,rs135720-CSNK1E-0.12,rs9312661-CLOCK-0.11,rs17041758-BHLHE40-0.1,rs1568400-NR1D1-0.1,rs2289587-PER1-0.1	rs4759631-FZD10-0.27,rs2306924-HHIP-0.22,rs11242415-WNT8A-0.22,rs11234870-FZD4-0.22,rs197198-APC2-0.22,rs1167248-WNT5A-0.2,rs1151790-SHH-0.2,rs10753531-WNT4-0.17,rs2568218-TCF7L1-0.17,rs1433349-WNT7A-0.17
7	25	KEGG_BASAL_CELL_CARCINOMA	KEGG_ALLOGRAFT_REJECTION	0.141379	11152	228.859	506	16	13.7532	4e-06	P	rs556874-WNT5A-0.19,rs1151790-SHH-0.19,rs2955617-TP53-0.19,rs2306924-HHIP-0.18,rs1859843-GLI3-0.18,rs1433349-WNT7A-0.16,rs3796316-WNT7A-0.16,rs1167248-WNT5A-0.16,rs13243618-SMO-0.16,rs596815-FZD8-0.16	rs3763349-HLA-DOB-0.17,rs3117008-HLA-DPA1-HLA-DPB1-0.15,rs6131030-CD40-0.15,rs2071929-FASLG-0.14,rs396243-HLA-B-HLA-C-0.13,rs3893464-HLA-A-0.12,rs2904503-IFNG-0.12,rs6920606-HLA-DOA-HLA-DPA1-HLA-DPB1-0.12,rs1926189-FAS-0.12,rs2193045-IFNG-0.12
8	24	KEGG_PROXIMAL_TUBULE_BICARBONATE_RECLAMATION	KEGG_GRAFT_VERSUS_HOST_DISEASE	0.141379	4225	86.7045	223	16	13.5584	4e-06	P	rs2369406-ATP1A2-0.18,rs20571-CA2-0.18,rs2955617-ATP1B2-0.18,rs2051145-ATP1B1-0.17,rs876798-FXYD2-0.15,rs3802871-FXYD2-0.14,rs1517354-GLS-0.12,rs631898-FXYD2-0.12,rs7943219-FXYD2-0.12,rs1200136-ATP1B1-0.11	rs2156875-HLA-B-0.18,rs6920606-HLA-DOA-HLA-DPA1-HLA-DPB1-0.18,rs1264514-HLA-E-0.15,rs396243-HLA-B-HLA-C-0.15,rs3763349-HLA-DOB-0.15,rs2071482-HLA-DOB-0.15,rs396090-HLA-DOA-0.15,rs7312407-IFNG-0.15,rs2071929-FASLG-0.14,rs2256919-HLA-A-0.14
9	24	KEGG_PROXIMAL_TUBULE_BICARBONATE_RECLAMATION	KEGG_ALLOGRAFT_REJECTION	0.141379	4420	90.7062	233	16	13.4193	4e-06	P	rs2955617-ATP1B2-0.19,rs2369406-ATP1A2-0.18,rs20571-CA2-0.18,rs3802871-FXYD2-0.18,rs2051145-ATP1B1-0.15,rs2355575-GLS-0.13,rs1517354-GLS-0.13,rs876798-FXYD2-0.13,rs631898-FXYD2-0.12,rs7943219-FXYD2-0.12	rs2156875-HLA-B-0.18,rs6920606-HLA-DOA-HLA-DPA1-HLA-DPB1-0.18,rs1264514-HLA-E-0.15,rs396243-HLA-B-HLA-C-0.15,rs3763349-HLA-DOB-0.15,rs2071482-HLA-DOB-0.15,rs396090-HLA-DOA-0.15,rs7312407-IFNG-0.15,rs2071929-FASLG-0.14,rs2256919-HLA-A-0.14
10	30	KEGG_AUTOIMMUNE_THYROID_DISEASE	BIOCARTA_P53_PATHWAY	0.141379	3696	75.8485	177	16	12.679	4e-06	P	rs2156875-HLA-B-0.2,rs3117008-HLA-DPA1-HLA-DPB1-0.2,rs3763349-HLA-DOB-0.18,rs1926189-FAS-0.18,rs10183226-TPO-0.16,rs10740354-PRF1-0.16,rs859670-FASLG-0.14,rs3850890-CD80-0.14,rs2524099-HLA-C-0.14,rs2070121-HLA-DOB-0.14	rs720321-BCL2-0.23,rs4805475-CCNE1-0.18,rs7297662-CDK2-0.17,rs2955617-TP53-0.17,rs8079544-TP53-0.13,rs2044308-MDM2-0.12,rs1481031-BCL2-0.12,rs735319-CCNE1-0.12,rs11667229-BAX-0.12,rs603965-CCND1-0.11
11	3	KEGG_FRUCTOSE_AND_MANNOSE_METABOLISM	KEGG_PROXIMAL_TUBULE_BICARBONATE_RECLAMATION	0.141379	7995	164.072	343	16	12.2916	4e-06	P	rs3793721-PFKFB3-0.18,rs7718874-HK3-0.17,rs7091953-PFKP-0.15,rs10762269-HK1-0.15,rs2155436-MTMR2-0.15,rs4959664-GMDS-0.14,rs12543594-MTMR7-0.14,rs1754436-FBP1-FBP2-0.14,rs10762266-HK1-0.14,rs2894081-HK1-0.14	rs1023421-ATP1A2-ATP1A4-0.16,rs20571-CA2-0.15,rs2369406-ATP1A2-0.14,rs1517354-GLS-0.13,rs876798-FXYD2-0.13,rs3802871-FXYD2-0.13,rs631898-FXYD2-0.12,rs8079544-ATP1B2-0.1,rs13038139-PCK1-0.1,rs2051145-ATP1B1-0.09
12	5	KEGG_ALLOGRAFT_REJECTION	REACTOME_METABOLISM_OF_CARBOHYDRATES	0.141379	17612	361.429	742	16	12.2806	4e-06	P	rs2071929-FASLG-0.13,rs6920606-HLA-DOA-HLA-DPA1-HLA-DPB1-0.13,rs3763349-HLA-DOB-0.12,rs6131030-CD40-0.12,rs7312407-IFNG-0.11,rs3893464-HLA-A-0.11,rs2071482-HLA-DOB-0.11,rs859670-FASLG-0.1,rs2156875-HLA-B-0.1,rs1926189-FAS-0.1	rs1544198-PFKFB3-0.25,rs2300586-GCK-0.22,rs2490287-GOT1-0.21,rs1612895-SLC2A5-0.19,rs7718874-HK3-0.19,rs3757840-GCK-0.19,rs2236441-PFKL-0.19,rs680545-HK2-0.18,rs7091953-PFKP-0.18,rs631902-PFKFB3-0.16
13	5	KEGG_GRAFT_VERSUS_HOST_DISEASE	REACTOME_METABOLISM_OF_CARBOHYDRATES	0.141379	16835	345.484	702	16	11.7962	4e-06	P	rs2071929-FASLG-0.13,rs6920606-HLA-DOA-HLA-DPA1-HLA-DPB1-0.13,rs3763349-HLA-DOB-0.12,rs7312407-IFNG-0.11,rs3893464-HLA-A-0.11,rs2071482-HLA-DOB-0.11,rs859670-FASLG-0.1,rs2156875-HLA-B-0.1,rs1926189-FAS-0.1,rs2070121-HLA-DOB-0.1	rs2300586-GCK-0.23,rs2490287-GOT1-0.23,rs7718874-HK3-0.22,rs1612895-SLC2A5-0.2,rs1544198-PFKFB3-0.2,rs2236441-PFKL-0.2,rs3757840-GCK-0.18,rs7089499-PFKP-0.17,rs1007568-GAPDHS-0.17,rs2792600-SLC2A1-0.15
14	12	KEGG_TERPENOID_BACKBONE_BIOSYNTHESIS	BIOCARTA_ARF_PATHWAY	0.141379	1218	24.9955	103	16	10.7169	4e-06	P	rs4578216-PMVK-0.21,rs9292871-HMGCS1-0.21,rs2169898-PDSS1-0.21,rs3750729-IDI1-IDI2-0.17,rs4782395-MVD-0.17,rs7529342-DHDDS-0.14,rs9400094-PDSS2-0.14,rs11015249-PDSS1-0.14,rs8047318-MVD-0.14,rs17163904-DHDDS-0.12	rs2855179-ABL1-0.38,rs34303-PIK3R1-0.28,rs1150798-POLR1C-0.28,rs13244632-RAC1-0.24,rs2955617-TP53-0.24,rs2257082-POLR1C-0.21,rs9554143-POLR1D-0.21,rs7780145-TWIST1-0.17,rs4404878-MYC-0.17,rs2044308-MDM2-0.17
15	33	KEGG_BASAL_CELL_CARCINOMA	REACTOME_BETACATENIN_PHOSPHORYLATION_CASCADE	0.141379	2983	61.2164	191	16	10.4939	4e-06	P	rs2306924-HHIP-0.37,rs38904-WNT2-0.32,rs9944407-FZD2-0.32,rs351359-WNT2B-0.26,rs1009658-WNT9A-0.26,rs2527614-WNT9A-0.26,rs4848124-GLI2-0.26,rs11242415-WNT8A-0.26,rs1859843-GLI3-0.26,rs38895-WNT2-0.26	rs3405-PPP2R5C-0.13,rs1116003-PPP2CB-0.12,rs6941212-PPP2R5D-0.11,rs241280-CSNK1A1-0.1,rs10420138-PPP2R1A-0.1,rs4705073-CSNK1A1-0.09,rs2250789-PPP2R5C-0.09,rs9917069-PPP2R1A-0.08,rs2400889-CSNK1A1-0.08,rs17565975-PPP2R1B-0.08
16	2	KEGG_FRUCTOSE_AND_MANNOSE_METABOLISM	KEGG_TERPENOID_BACKBONE_BIOSYNTHESIS	0.141379	3567	73.2012	241	16	10.3555	4e-06	P	rs11635836-SORD-0.38,rs2236441-PFKL-0.31,rs3793721-PFKFB3-0.28,rs1544198-PFKFB3-0.28,rs254951-PMM2-0.28,rs782537-AKR1B1-AKR1B10-0.24,rs12543594-MTMR7-0.24,rs7089499-PFKP-0.24,rs7091953-PFKP-0.24,rs2894081-HK1-0.24	rs4782395-MVD-0.16,rs7529342-DHDDS-0.15,rs1590445-PDSS1-0.15,rs8047318-MVD-0.14,rs3750729-IDI1-IDI2-0.12,rs4578216-PMVK-0.11,rs12728900-DHDDS-0.11,rs876380-ACAT2-0.1,rs2169898-PDSS1-0.1,rs9292871-HMGCS1-0.09
17	36	KEGG_ALLOGRAFT_REJECTION	BIOCARTA_EGFR_SMRTE_PATHWAY	0.141379	4624	94.8927	228	16	9.90141	4e-06	P	rs3893464-HLA-A-0.16,rs6920606-HLA-DOA-HLA-DPA1-HLA-DPB1-0.15,rs859670-FASLG-0.13,rs2420825-IL12B-0.13,rs2156875-HLA-B-0.13,rs2070121-HLA-DOB-0.13,rs241436-HLA-DOB-0.13,rs2071482-HLA-DOB-0.13,rs2193045-IFNG-0.13,rs2523404-HLA-F-0.12	rs12941497-THRA-0.19,rs837493-NCOR2-0.18,rs826219-THRB-0.16,rs16886525-MAP3K1-0.16,rs3118545-RXRA-0.15,rs238896-ZBTB16-0.15,rs1812730-NCOR2-0.15,rs2683530-THRB-0.13,rs11214913-ZBTB16-0.13,rs7636335-THRB-0.12
18	36	KEGG_GRAFT_VERSUS_HOST_DISEASE	BIOCARTA_EGFR_SMRTE_PATHWAY	0.141379	4420	90.7062	217	16	9.78349	4e-06	P	rs3893464-HLA-A-0.16,rs6920606-HLA-DOA-HLA-DPA1-HLA-DPB1-0.15,rs859670-FASLG-0.13,rs2156875-HLA-B-0.13,rs2070121-HLA-DOB-0.13,rs241436-HLA-DOB-0.13,rs2071482-HLA-DOB-0.13,rs2193045-IFNG-0.13,rs2523404-HLA-F-0.12,rs1264514-HLA-E-0.12	rs826219-THRB-0.17,rs16886525-MAP3K1-0.17,rs12941497-THRA-0.17,rs238896-ZBTB16-0.15,rs583200-ZBTB16-0.15,rs1812730-NCOR2-0.15,rs837493-NCOR2-0.15,rs2715553-RARA-0.15,rs2683530-THRB-0.14,rs17014487-THRB-0.14
19	30	KEGG_TYPE_I_DIABETES_MELLITUS	BIOCARTA_P53_PATHWAY	0.141379	5676	116.482	230	16	8.80675	4e-06	P	rs4909062-PTPRN2-0.23,rs2156875-HLA-B-0.2,rs3117008-HLA-DPA1-HLA-DPB1-0.2,rs3763349-HLA-DOB-0.18,rs1926189-FAS-0.18,rs885854-PTPRN-0.16,rs10740354-PRF1-0.16,rs859670-FASLG-0.14,rs3850890-CD80-0.14,rs2524099-HLA-C-0.14	rs720321-BCL2-0.17,rs4805475-CCNE1-0.16,rs2955617-TP53-0.15,rs1481031-BCL2-0.15,rs7297662-CDK2-0.12,rs5754248-TIMP3-0.12,rs2044308-MDM2-0.12,rs11667229-BAX-0.11,rs8079544-TP53-0.1,rs735319-CCNE1-0.1
20	14	KEGG_TERPENOID_BACKBONE_BIOSYNTHESIS	KEGG_ALLOGRAFT_REJECTION	0.141379	1972	40.4689	141	16	8.01823	4e-06	P	rs9292871-HMGCS1-0.18,rs4782395-MVD-0.18,rs876380-ACAT2-0.16,rs1590445-PDSS1-0.16,rs8047318-MVD-0.16,rs11015249-PDSS1-0.15,rs7529342-DHDDS-0.12,rs8060966-MVD-0.12,rs17163904-DHDDS-0.1,rs12728900-DHDDS-0.1	rs241436-HLA-DOB-0.31,rs3850890-CD80-0.24,rs2071482-HLA-DOB-0.24,rs3117008-HLA-DPA1-HLA-DPB1-0.24,rs6131030-CD40-0.24,rs6920606-HLA-DOA-HLA-DPA1-HLA-DPB1-0.21,rs2523404-HLA-F-0.17,rs2524099-HLA-C-0.17,rs396243-HLA-B-HLA-C-0.17,rs3763349-HLA-DOB-0.17
21	40	BIOCARTA_BARR_MAPK_PATHWAY	REACTOME_METABOLISM_OF_CARBOHYDRATES	0.141379	10619	217.921	440	16	7.46822	4e-06	P	rs6056006-PLCB1-0.13,rs6055910-PLCB1-0.12,rs350916-MAP2K2-0.12,rs4295085-PLCB1-0.12,rs667791-ARRB1-0.12,rs685929-ARRB1-0.1,rs6140671-PLCB1-0.1,rs2159736-GNGT1-0.1,rs6086518-PLCB1-0.1,rs1022697-GNAS-0.1	rs3793935-GOT1-0.24,rs2084274-HK1-0.22,rs11667229-GYS1-0.22,rs12410886-ENO1-0.2,rs2894081-HK1-0.2,rs1612895-SLC2A5-0.17,rs2792600-SLC2A1-0.17,rs680545-HK2-0.17,rs3757840-GCK-0.17,rs2388567-PFKP-0.17
22	1	REACTOME_GLUCOSE_METABOLISM	REACTOME_BETACATENIN_PHOSPHORYLATION_CASCADE	0.141379	3614	74.1657	210	16	7.39831	4e-06	P	rs3793721-PFKFB3-0.38,rs2002059-GOT1-0.35,rs7143869-PYGL-0.31,rs1544198-PFKFB3-0.27,rs11257482-PFKFB3-0.23,rs4762836-GYS2-0.23,rs1951637-PCK2-0.23,rs1007568-GAPDHS-0.23,rs10432269-CALM3-0.23,rs11667229-GYS1-0.23	rs241280-CSNK1A1-0.17,rs4705073-CSNK1A1-0.14,rs2400889-CSNK1A1-0.12,rs4951583-PPP2R5A-0.11,rs3405-PPP2R5C-0.11,rs17565975-PPP2R1B-0.1,rs2250789-PPP2R5C-0.09,rs10420138-PPP2R1A-0.09,rs9917069-PPP2R1A-0.09,rs1116003-PPP2CB-0.07
23	14	KEGG_TERPENOID_BACKBONE_BIOSYNTHESIS	KEGG_GRAFT_VERSUS_HOST_DISEASE	0.141379	1885	38.6835	133	16	7.2025	4e-06	P	rs4782395-MVD-0.18,rs1590445-PDSS1-0.17,rs8047318-MVD-0.17,rs9292871-HMGCS1-0.15,rs876380-ACAT2-0.15,rs11015249-PDSS1-0.15,rs7529342-DHDDS-0.12,rs8060966-MVD-0.12,rs4578216-PMVK-0.11,rs17163904-DHDDS-0.09	rs241436-HLA-DOB-0.31,rs3850890-CD80-0.24,rs2071482-HLA-DOB-0.24,rs3117008-HLA-DPA1-HLA-DPB1-0.24,rs6920606-HLA-DOA-HLA-DPA1-HLA-DPB1-0.21,rs2523404-HLA-F-0.17,rs2524099-HLA-C-0.17,rs396243-HLA-B-HLA-C-0.17,rs3763349-HLA-DOB-0.17,rs1926189-FAS-0.17
24	38	BIOCARTA_SPPA_PATHWAY	REACTOME_BETACATENIN_PHOSPHORYLATION_CASCADE	0.141379	2886	59.2258	173	16	7.19206	4e-06	P	rs6140671-PLCB1-0.35,rs10236183-GNAI1-0.31,rs198178-PRKCB-0.31,rs2193968-ITGA1-0.27,rs708931-PLCB1-0.27,rs6086570-PLCB1-0.27,rs6056006-PLCB1-0.23,rs4295085-PLCB1-0.23,rs13164431-ITGA1-0.19,rs3789889-SYK-0.19	rs4705073-CSNK1A1-0.14,rs241280-CSNK1A1-0.14,rs2461823-GSK3B-0.14,rs2400889-CSNK1A1-0.14,rs17565975-PPP2R1B-0.12,rs3405-PPP2R5C-0.12,rs2250789-PPP2R5C-0.12,rs4951583-PPP2R5A-0.11,rs370681-AXIN1-0.09,rs6941212-PPP2R5D-0.07
25	7	KEGG_ARGININE_AND_PROLINE_METABOLISM	REACTOME_BETACATENIN_PHOSPHORYLATION_CASCADE	0.141379	3172	65.0951	187	16	7.13972	4e-06	P	rs10853181-NOS2-0.38,rs2002059-GOT1-0.35,rs1467575-ALDH1B1-0.31,rs2518649-LAP3-0.27,rs4492907-NOS1-0.27,rs497915-GLUL-0.23,rs2355575-GLS-0.23,rs1517354-GLS-0.23,rs6947821-NOS3-0.19,rs10732359-ALDH1B1-0.19	rs9917069-PPP2R1A-0.15,rs2461823-GSK3B-0.14,rs4705073-CSNK1A1-0.14,rs4951583-PPP2R5A-0.12,rs241280-CSNK1A1-0.12,rs6941212-PPP2R5D-0.11,rs2400889-CSNK1A1-0.11,rs10420138-PPP2R1A-0.11,rs1116003-PPP2CB-0.1,rs17565975-PPP2R1B-0.08
26	12	KEGG_TERPENOID_BACKBONE_BIOSYNTHESIS	BIOCARTA_HCMV_PATHWAY	0.141379	986	20.2345	79	16	7.08589	4e-06	P	rs2169898-PDSS1-0.21,rs17163904-DHDDS-0.18,rs3750729-IDI1-IDI2-0.18,rs11015249-PDSS1-0.18,rs7529342-DHDDS-0.15,rs4578216-PMVK-0.15,rs9292871-HMGCS1-0.15,rs1590445-PDSS1-0.15,rs4782395-MVD-0.12,rs8060966-MVD-0.12	rs34303-PIK3R1-0.28,rs1892846-MAPK1-0.28,rs1914889-MAP2K3-0.21,rs350916-MAP2K2-0.21,rs1314336-NFKB1-0.17,rs732928-MAP2K3-0.17,rs16886525-MAP3K1-0.14,rs10953522-PIK3CG-0.14,rs333930-MAP2K6-0.14,rs722761-CREB1-0.1
27	14	KEGG_TERPENOID_BACKBONE_BIOSYNTHESIS	KEGG_ANTIGEN_PROCESSING_AND_PRESENTATION	0.141379	3103	63.6791	200	16	6.943	4e-06	P	rs8047318-MVD-0.17,rs1590445-PDSS1-0.16,rs9292871-HMGCS1-0.15,rs876380-ACAT2-0.14,rs4782395-MVD-0.13,rs7529342-DHDDS-0.12,rs17163904-DHDDS-0.12,rs4578216-PMVK-0.11,rs12728900-DHDDS-0.09,rs8060966-MVD-0.09	rs241436-HLA-DOB-TAP1-TAP2-0.31,rs12513436-HSPA4-0.28,rs2071482-HLA-DOB-TAP1-TAP2-0.24,rs3117008-HLA-DPA1-HLA-DPB1-0.24,rs3742604-HSPA2-0.24,rs6920606-HLA-DOA-HLA-DPA1-HLA-DPB1-0.21,rs2523404-HLA-F-0.17,rs2524099-HLA-C-0.17,rs396243-HLA-B-HLA-C-0.17,rs3763349-HLA-DOB-TAP1-TAP2-0.17
28	12	KEGG_TERPENOID_BACKBONE_BIOSYNTHESIS	BIOCARTA_BARR_MAPK_PATHWAY	0.141379	1189	24.4004	91	16	6.91621	4e-06	P	rs1590445-PDSS1-0.22,rs8060966-MVD-0.2,rs12728900-DHDDS-0.15,rs4578216-PMVK-0.15,rs8047318-MVD-0.15,rs6428843-HMGCS2-0.12,rs9292871-HMGCS1-0.12,rs9400094-PDSS2-0.12,rs2169898-PDSS1-0.12,rs11015249-PDSS1-0.12	rs1892846-MAPK1-0.28,rs667791-ARRB1-0.24,rs2159736-GNGT1-0.21,rs350916-MAP2K2-0.21,rs6086518-PLCB1-0.21,rs6056006-PLCB1-0.21,rs1022697-GNAS-0.21,rs685929-ARRB1-0.17,rs6055910-PLCB1-0.17,rs4295085-PLCB1-0.17
29	2	KEGG_STARCH_AND_SUCROSE_METABOLISM	KEGG_TERPENOID_BACKBONE_BIOSYNTHESIS	0.141379	2900	59.5131	188	16	6.75412	4e-06	P	rs7571337-UGT1A10-UGT1A6-UGT1A7-UGT1A8-UGT1A9-0.28,rs12502677-UGT2A1-0.24,rs2894081-HK1-0.24,rs1890706-PYGL-0.24,rs11667229-GYS1-0.24,rs3772902-GBE1-0.21,rs2013562-UGT2B4-0.21,rs7718874-HK3-0.21,rs3757840-GCK-0.21,rs680545-HK2-0.17	rs7529342-DHDDS-0.21,rs9292871-HMGCS1-0.19,rs17163904-DHDDS-0.14,rs1590445-PDSS1-0.14,rs4782395-MVD-0.12,rs8047318-MVD-0.11,rs12728900-DHDDS-0.1,rs876380-ACAT2-0.1,rs4578216-PMVK-0.09,rs11759792-PDSS2-0.09
30	42	REACTOME_BETACATENIN_PHOSPHORYLATION_CASCADE	REACTOME_ACTIVATION_OF_NMDA_RECEPTOR_UPON_GLUTAMATE_BINDING_AND_POSTSYNAPTIC_EVENTS	0.141379	4004	82.1692	222	16	6.06462	4e-06	P	rs241280-CSNK1A1-0.14,rs9917069-PPP2R1A-0.12,rs4705073-CSNK1A1-0.12,rs17565975-PPP2R1B-0.1,rs3405-PPP2R5C-0.1,rs10420138-PPP2R1A-0.1,rs2400889-CSNK1A1-0.1,rs6941212-PPP2R5D-0.1,rs2250789-PPP2R5C-0.1,rs4951583-PPP2R5A-0.09	rs306079-CAMK4-0.35,rs1078695-GRIN2A-0.35,rs2300586-CAMK2B-0.31,rs590928-GRIA4-0.31,rs10845868-GRIN2B-0.31,rs6974322-CAMK2B-0.27,rs2074989-CAMKK1-0.27,rs672673-GRIA4-0.23,rs894783-RASGRF1-0.23,rs1070502-GRIN2A-0.23
31	1	REACTOME_METABOLISM_OF_CARBOHYDRATES	REACTOME_BETACATENIN_PHOSPHORYLATION_CASCADE	0.141379	6734	138.194	349	16	5.97375	4e-06	P	rs3793721-PFKFB3-0.38,rs2002059-GOT1-0.35,rs3771781-HK2-0.31,rs2300586-GCK-0.31,rs7143869-PYGL-0.31,rs7718874-HK3-0.27,rs1544198-PFKFB3-0.27,rs11257482-PFKFB3-0.23,rs276892-NUP98-0.23,rs4762836-GYS2-0.23	rs241280-CSNK1A1-0.14,rs4705073-CSNK1A1-0.14,rs4951583-PPP2R5A-0.1,rs2400889-CSNK1A1-0.1,rs9917069-PPP2R1A-0.1,rs3405-PPP2R5C-0.09,rs2461823-GSK3B-0.08,rs2250789-PPP2R5C-0.08,rs17565975-PPP2R1B-0.08,rs10420138-PPP2R1A-0.07
32	16	KEGG_TERPENOID_BACKBONE_BIOSYNTHESIS	KEGG_BASAL_CELL_CARCINOMA	0.141379	4756	97.6015	282	16	5.90434	4e-06	P	rs4578216-PMVK-0.17,rs1590445-PDSS1-0.13,rs4782395-MVD-0.13,rs9292871-HMGCS1-0.13,rs7529342-DHDDS-0.12,rs17163904-DHDDS-0.12,rs2169898-PDSS1-0.12,rs3750729-IDI1-IDI2-0.1,rs12728900-DHDDS-0.09,rs8047318-MVD-0.09	rs2527614-WNT9A-0.31,rs2306924-HHIP-0.28,rs11242415-WNT8A-0.28,rs4675247-FZD7-0.24,rs1433349-WNT7A-0.24,rs38904-WNT2-0.24,rs7077678-SUFU-0.24,rs2955617-TP53-0.24,rs12634816-WNT7A-0.21,rs556874-WNT5A-0.21
33	2	KEGG_TERPENOID_BACKBONE_BIOSYNTHESIS	REACTOME_METABOLISM_OF_CARBOHYDRATES	0.141379	7511	154.139	421	16	5.67403	4e-06	P	rs4782395-MVD-0.14,rs9292871-HMGCS1-0.13,rs7529342-DHDDS-0.11,rs17163904-DHDDS-0.11,rs1590445-PDSS1-0.11,rs2169898-PDSS1-0.1,rs8047318-MVD-0.1,rs876380-ACAT2-0.09,rs3750729-IDI1-IDI2-0.09,rs4578216-PMVK-0.09	rs2236441-PFKL-0.31,rs3793721-PFKFB3-0.28,rs1544198-PFKFB3-0.28,rs13038139-PCK1-0.28,rs7089499-PFKP-0.24,rs7091953-PFKP-0.24,rs2894081-HK1-0.24,rs2490287-GOT1-0.24,rs1408619-NUPL1-0.24,rs1890706-PYGL-0.24
34	13	KEGG_TERPENOID_BACKBONE_BIOSYNTHESIS	KEGG_UBIQUITIN_MEDIATED_PROTEOLYSIS	0.141379	8120	166.637	451	16	5.60574	4e-06	P	rs4782395-MVD-0.11,rs4578216-PMVK-0.1,rs7529342-DHDDS-0.1,rs17163904-DHDDS-0.1,rs9292871-HMGCS1-0.1,rs3750729-IDI1-IDI2-0.1,rs876380-ACAT2-0.09,rs2169898-PDSS1-0.09,rs8047318-MVD-0.09,rs1590445-PDSS1-0.09	rs12547746-TCEB1-0.36,rs12595720-NEDD4-0.32,rs4121690-PIAS2-0.32,rs2236441-AIRE-0.32,rs5754727-PPIL2-0.32,rs2315314-PARK2-0.29,rs1893107-PARK2-0.29,rs9899404-UBE2Z-0.29,rs2070871-ANAPC11-0.29,rs9430244-UBE4B-0.25
35	7	KEGG_ALANINE_ASPARTATE_AND_GLUTAMATE_METABOLISM	REACTOME_BETACATENIN_PHOSPHORYLATION_CASCADE	0.141379	2600	53.3566	151	16	5.46571	4e-06	P	rs2002059-GOT1-0.35,rs9611324-ADSL-0.31,rs3006845-GAD2-0.27,rs497915-GLUL-0.23,rs2355575-GLS-0.23,rs1517354-GLS-0.23,rs3123710-ADSS-0.19,rs1007838-GFPT2-0.19,rs6932938-DDO-0.19,rs221717-DDO-0.19	rs4951583-PPP2R5A-0.15,rs241280-CSNK1A1-0.15,rs6941212-PPP2R5D-0.14,rs4705073-CSNK1A1-0.13,rs2461823-GSK3B-0.12,rs9917069-PPP2R1A-0.11,rs10420138-PPP2R1A-0.08,rs2400889-CSNK1A1-0.07,rs1116003-PPP2CB-0.07,rs7141459-PPP2R5C-0.07
36	12	KEGG_TERPENOID_BACKBONE_BIOSYNTHESIS	BIOCARTA_FMLP_PATHWAY	0.141379	3857	79.1525	232	16	5.41572	4e-06	P	rs17163904-DHDDS-0.15,rs2169898-PDSS1-0.14,rs1590445-PDSS1-0.14,rs9292871-HMGCS1-0.13,rs8047318-MVD-0.11,rs7529342-DHDDS-0.09,rs12728900-DHDDS-0.09,rs11015249-PDSS1-0.09,rs876380-ACAT2-0.08,rs3750729-IDI1-IDI2-0.08	rs10746420-CAMK1G-0.28,rs1892846-MAPK1-0.28,rs13244632-RAC1-0.24,rs1951276-NFKBIA-0.24,rs2732507-PPP3CA-0.21,rs2159736-GNGT1-0.21,rs1914889-MAP2K3-0.21,rs350916-MAP2K2-0.21,rs7250851-FPR1-0.21,rs6086518-PLCB1-0.21
37	2	KEGG_TERPENOID_BACKBONE_BIOSYNTHESIS	REACTOME_GLUCOSE_METABOLISM	0.141379	4031	82.7233	241	16	5.3987	4e-06	P	rs9292871-HMGCS1-0.14,rs4782395-MVD-0.14,rs7529342-DHDDS-0.14,rs3750729-IDI1-IDI2-0.14,rs17163904-DHDDS-0.12,rs1590445-PDSS1-0.12,rs4578216-PMVK-0.1,rs8047318-MVD-0.09,rs11015249-PDSS1-0.09,rs876380-ACAT2-0.08	rs2236441-PFKL-0.31,rs3793721-PFKFB3-0.28,rs1544198-PFKFB3-0.28,rs13038139-PCK1-0.28,rs7089499-PFKP-0.24,rs7091953-PFKP-0.24,rs2490287-GOT1-0.24,rs1890706-PYGL-0.24,rs11667229-GYS1-0.24,rs12410886-ENO1-0.21
38	12	KEGG_TERPENOID_BACKBONE_BIOSYNTHESIS	BIOCARTA_MAL_PATHWAY	0.141379	725	14.8783	58	16	5.33504	4e-06	P	rs4578216-PMVK-0.2,rs9292871-HMGCS1-0.2,rs17163904-DHDDS-0.16,rs12728900-DHDDS-0.16,rs11015249-PDSS1-0.16,rs1590445-PDSS1-0.16,rs8047318-MVD-0.16,rs4782395-MVD-0.16,rs7529342-DHDDS-0.12,rs876380-ACAT2-0.12	rs1892846-MAPK1-0.28,rs13244632-RAC1-0.24,rs350916-MAP2K2-0.21,rs2127958-ROCK1-0.17,rs1002063-ACTA1-0.14,rs10799528-ACTA1-0.14,rs16886525-MAP3K1-0.14,rs251022-DIAPH1-0.14,rs3828755-SRF-0.14,rs1636462-LIMK1-0.1
39	12	KEGG_TERPENOID_BACKBONE_BIOSYNTHESIS	BIOCARTA_RACCYCD_PATHWAY	0.141379	1363	27.9712	96	16	5.32475	4e-06	P	rs1590445-PDSS1-0.23,rs8047318-MVD-0.17,rs4578216-PMVK-0.15,rs2169898-PDSS1-0.15,rs7529342-DHDDS-0.13,rs17163904-DHDDS-0.13,rs9292871-HMGCS1-0.13,rs3750729-IDI1-IDI2-0.13,rs11015249-PDSS1-0.11,rs4782395-MVD-0.11	rs34303-PIK3R1-0.28,rs603965-CCND1-0.28,rs1892846-MAPK1-0.28,rs13244632-RAC1-0.24,rs7297662-CDK2-0.24,rs1951276-NFKBIA-0.24,rs1314336-NFKB1-0.17,rs2023699-CDK6-0.17,rs696-NFKBIA-0.17,rs4141273-CDK6-0.14
40	42	REACTOME_BETACATENIN_PHOSPHORYLATION_CASCADE	REACTOME_CREB_PHOSPHORYLATION_THROUGH_THE_ACTIVATION_OF_CAMKII	0.141379	1690	34.6818	104	16	5.09724	4e-06	P	rs4705073-CSNK1A1-0.14,rs3405-PPP2R5C-0.14,rs10420138-PPP2R1A-0.12,rs9917069-PPP2R1A-0.12,rs4951583-PPP2R5A-0.11,rs241280-CSNK1A1-0.11,rs2250789-PPP2R5C-0.11,rs2461823-GSK3B-0.09,rs2400889-CSNK1A1-0.09,rs6941212-PPP2R5D-0.09	rs1078695-GRIN2A-0.35,rs2300586-CAMK2B-0.31,rs10845868-GRIN2B-0.31,rs6974322-CAMK2B-0.27,rs1070502-GRIN2A-0.23,rs10432269-CALM3-0.23,rs504103-GRIN2D-0.23,rs12922641-GRIN2A-0.19,rs12030126-ACTN2-0.15,rs2976405-NEFL-0.15
41	14	KEGG_TERPENOID_BACKBONE_BIOSYNTHESIS	KEGG_ASTHMA	0.141379	1363	27.9712	95	16	5.05632	4e-06	P	rs9292871-HMGCS1-0.19,rs4782395-MVD-0.19,rs7529342-DHDDS-0.15,rs11015249-PDSS1-0.15,rs12728900-DHDDS-0.13,rs4578216-PMVK-0.13,rs876380-ACAT2-0.13,rs8047318-MVD-0.13,rs11759792-PDSS2-0.11,rs1590445-PDSS1-0.11	rs241436-HLA-DOB-0.31,rs2071482-HLA-DOB-0.24,rs3117008-HLA-DPA1-HLA-DPB1-0.24,rs1860180-CCL11-0.24,rs6131030-CD40-0.24,rs6920606-HLA-DOA-HLA-DPA1-HLA-DPB1-0.21,rs3763349-HLA-DOB-0.17,rs917606-EPX-0.17,rs2230365-TNF-0.14,rs1383265-HLA-DOB-HLA-DQA2-0.14
42	16	KEGG_TERPENOID_BACKBONE_BIOSYNTHESIS	REACTOME_BETACATENIN_PHOSPHORYLATION_CASCADE	0.141379	754	15.4734	58	16	4.69607	4e-06	P	rs4782395-MVD-0.38,rs7529342-DHDDS-0.23,rs6428843-HMGCS2-0.15,rs3750729-IDI1-IDI2-0.15,rs2169898-PDSS1-0.15,rs1590445-PDSS1-0.15,rs12728900-DHDDS-0.12,rs4578216-PMVK-0.08,rs11759792-PDSS2-0.08,rs9373932-PDSS2-0.08	rs2461823-GSK3B-0.21,rs4705073-CSNK1A1-0.21,rs4951583-PPP2R5A-0.17,rs241280-CSNK1A1-0.17,rs3405-PPP2R5C-0.17,rs9917069-PPP2R1A-0.17,rs1116003-PPP2CB-0.14,rs7527863-PPP2R5A-0.1,rs2400889-CSNK1A1-0.1,rs2250789-PPP2R5C-0.1
43	20	KEGG_TERPENOID_BACKBONE_BIOSYNTHESIS	REACTOME_AMINE_COMPOUND_SLC_TRANSPORTERS	0.141379	3683	75.5817	216	16	4.32991	4e-06	P	rs4782395-MVD-0.13,rs2169898-PDSS1-0.13,rs4578216-PMVK-0.12,rs17163904-DHDDS-0.1,rs9292871-HMGCS1-0.1,rs876380-ACAT2-0.1,rs1590445-PDSS1-0.1,rs8047318-MVD-0.1,rs7529342-DHDDS-0.09,rs12728900-DHDDS-0.09	rs3819252-SLC6A5-0.38,rs2341985-SLC6A6-0.31,rs1872392-SLC6A11-0.28,rs363327-SLC18A2-0.28,rs1865884-SLC6A6-0.24,rs696620-SLC44A3-0.21,rs36023-SLC6A2-0.21,rs4660770-SLC6A9-0.17,rs1249794-SLC44A5-0.17,rs7531174-SLC44A3-0.17
44	8	KEGG_CYSTEINE_AND_METHIONINE_METABOLISM	KEGG_TERPENOID_BACKBONE_BIOSYNTHESIS	0.141379	2088	42.8495	131	16	4.13551	4e-06	P	rs2217265-MAT2B-0.34,rs6424388-CTH-0.24,rs2490287-GOT1-0.24,rs3793929-GOT1-0.21,rs4659713-MTR-0.17,rs2304429-DNMT3A-0.17,rs586199-BHMT-0.17,rs26534-CDO1-0.17,rs7768897-AMD1-0.17,rs3793935-GOT1-0.17	rs9292871-HMGCS1-0.21,rs4782395-MVD-0.17,rs4578216-PMVK-0.14,rs7529342-DHDDS-0.13,rs17163904-DHDDS-0.13,rs3750729-IDI1-IDI2-0.13,rs1590445-PDSS1-0.13,rs2169898-PDSS1-0.11,rs876380-ACAT2-0.1,rs8047318-MVD-0.08
45	2	KEGG_GALACTOSE_METABOLISM	KEGG_TERPENOID_BACKBONE_BIOSYNTHESIS	0.141379	2233	45.8251	137	16	3.81181	4e-06	P	rs2236441-PFKL-0.31,rs782537-AKR1B1-0.24,rs7089499-PFKP-0.24,rs7091953-PFKP-0.24,rs2894081-HK1-0.24,rs7718874-HK3-0.21,rs3757840-GCK-0.21,rs680545-HK2-0.17,rs2300586-GCK-0.17,rs1298999-MGAM-0.17	rs4782395-MVD-0.17,rs7529342-DHDDS-0.14,rs2169898-PDSS1-0.14,rs876380-ACAT2-0.12,rs8047318-MVD-0.12,rs12728900-DHDDS-0.1,rs1590445-PDSS1-0.1,rs17163904-DHDDS-0.09,rs6428843-HMGCS2-0.09,rs9292871-HMGCS1-0.09
46	11	KEGG_RETINOL_METABOLISM	KEGG_TERPENOID_BACKBONE_BIOSYNTHESIS	0.141379	2610	53.5618	156	16	3.66811	4e-06	P	rs4997711-DHRS3-0.34,rs10483801-RDH11-0.31,rs7571337-UGT1A10-UGT1A6-UGT1A7-UGT1A8-UGT1A9-0.28,rs12502677-UGT2A1-0.24,rs7823039-RDH10-0.24,rs3118378-RPE65-0.21,rs2013562-UGT2B4-0.21,rs1644731-RDH8-0.21,rs2192332-CYP26B1-0.17,rs7595138-UGT1A10-UGT1A3-UGT1A4-UGT1A5-UGT1A6-UGT1A7-UGT1A8-UGT1A9-0.17	rs7529342-DHDDS-0.16,rs4578216-PMVK-0.16,rs1590445-PDSS1-0.14,rs8047318-MVD-0.14,rs876380-ACAT2-0.12,rs9292871-HMGCS1-0.11,rs4782395-MVD-0.09,rs17163904-DHDDS-0.08,rs11759792-PDSS2-0.08,rs3750729-IDI1-IDI2-0.08
47	12	KEGG_TERPENOID_BACKBONE_BIOSYNTHESIS	KEGG_CELL_CYCLE	0.141379	7801	160.09	415	16	3.50699	4e-06	P	rs17163904-DHDDS-0.12,rs7529342-DHDDS-0.11,rs9292871-HMGCS1-0.11,rs2169898-PDSS1-0.11,rs4578216-PMVK-0.1,rs1590445-PDSS1-0.1,rs3750729-IDI1-IDI2-0.1,rs8047318-MVD-0.1,rs4782395-MVD-0.09,rs12728900-DHDDS-0.08	rs2855179-ABL1-0.38,rs7201192-PLK1-0.31,rs2923772-YWHAZ-0.28,rs603965-CCND1-0.28,rs2070871-ANAPC11-0.28,rs2295343-CDC25B-0.28,rs7297662-CDK2-0.24,rs11639295-SMAD3-0.24,rs2955617-TP53-0.24,rs11588271-CDKN2C-0.21
48	9	KEGG_PYRUVATE_METABOLISM	KEGG_TERPENOID_BACKBONE_BIOSYNTHESIS	0.141379	2268	46.5434	137	16	3.48956	4e-06	P	rs4878685-GRHPR-0.44,rs765567-GRHPR-0.33,rs13038139-PCK1-0.3,rs2768659-GRHPR-0.26,rs782537-AKR1B1-0.22,rs17559-HAGH-0.22,rs6860593-ACOT12-0.19,rs1781735-GLO1-0.19,rs1467575-ALDH1B1-0.19,rs2306787-LDHAL6B-0.19	rs4578216-PMVK-0.15,rs2169898-PDSS1-0.15,rs11015249-PDSS1-0.14,rs1590445-PDSS1-0.14,rs8047318-MVD-0.14,rs9292871-HMGCS1-0.12,rs4782395-MVD-0.12,rs11759792-PDSS2-0.1,rs7529342-DHDDS-0.08,rs17163904-DHDDS-0.08
49	12	KEGG_TERPENOID_BACKBONE_BIOSYNTHESIS	REACTOME_TRAFFICKING_OF_AMPA_RECEPTORS	0.141379	4234	86.8892	237	16	3.37056	4e-06	P	rs9292871-HMGCS1-0.16,rs4782395-MVD-0.14,rs4578216-PMVK-0.13,rs7529342-DHDDS-0.11,rs876380-ACAT2-0.11,rs2169898-PDSS1-0.11,rs8047318-MVD-0.11,rs3750729-IDI1-IDI2-0.1,rs1590445-PDSS1-0.09,rs17163904-DHDDS-0.07	rs12658202-GRIA1-0.38,rs2341985-GRIP2-0.31,rs672673-GRIA4-0.28,rs2107118-CACNG3-0.28,rs7959694-GRIP1-0.24,rs2283984-CACNG2-0.24,rs3757840-CAMK2B-0.21,rs10441113-CAMK2B-0.21,rs6974322-CAMK2B-0.21,rs590928-GRIA4-0.21
50	18	KEGG_TERPENOID_BACKBONE_BIOSYNTHESIS	REACTOME_M_G1_TRANSITION	0.141379	2755	56.5375	161	16	3.2746	4e-06	P	rs4782395-MVD-0.15,rs2169898-PDSS1-0.14,rs7529342-DHDDS-0.13,rs8047318-MVD-0.13,rs4578216-PMVK-0.12,rs1590445-PDSS1-0.11,rs17163904-DHDDS-0.09,rs3750729-IDI1-IDI2-0.09,rs9292871-HMGCS1-0.08,rs6428843-HMGCS2-0.07	rs241436-PSMB8-PSMB9-0.31,rs2145753-GMNN-0.28,rs4912532-PSMD2-0.24,rs2071482-PSMB8-PSMB9-0.24,rs11714815-MCM2-0.21,rs3809109-PSMD13-0.21,rs2575850-PSMA1-0.21,rs8079416-PSMD3-0.21,rs2715553-CDC6-0.21,rs203544-PSMF1-0.21
51	12	KEGG_TERPENOID_BACKBONE_BIOSYNTHESIS	BIOCARTA_EDG1_PATHWAY	0.141379	3306	67.845	189	16	3.24022	4e-06	P	rs4578216-PMVK-0.15,rs2169898-PDSS1-0.11,rs1590445-PDSS1-0.11,rs12728900-DHDDS-0.11,rs876380-ACAT2-0.11,rs3750729-IDI1-IDI2-0.11,rs11015249-PDSS1-0.11,rs9292871-HMGCS1-0.1,rs8047318-MVD-0.1,rs9400094-PDSS2-0.08	rs7656613-PDGFRA-0.28,rs34303-PIK3R1-0.28,rs1892846-MAPK1-0.28,rs13244632-RAC1-0.24,rs10236183-GNAI1-0.24,rs1552513-SMPD1-0.24,rs2595395-ITGAV-0.21,rs2159736-GNGT1-0.21,rs1550955-PTK2-0.21,rs1515751-ITGB3-0.21
52	2	KEGG_TERPENOID_BACKBONE_BIOSYNTHESIS	REACTOME_GLUCONEOGENESIS	0.141379	2378	48.8008	141	16	3.202	4e-06	P	rs3750729-IDI1-IDI2-0.2,rs4782395-MVD-0.16,rs1590445-PDSS1-0.15,rs9292871-HMGCS1-0.13,rs7529342-DHDDS-0.12,rs4578216-PMVK-0.1,rs2169898-PDSS1-0.1,rs11015249-PDSS1-0.1,rs17163904-DHDDS-0.09,rs8047318-MVD-0.09	rs3793721-PFKFB3-0.28,rs1544198-PFKFB3-0.28,rs13038139-PCK1-0.28,rs2490287-GOT1-0.24,rs12410886-ENO1-0.21,rs3793929-GOT1-0.21,rs7525449-PFKFB2-0.17,rs546577-ALDOB-0.17,rs11257103-PFKFB3-0.17,rs11257482-PFKFB3-0.17
53	17	KEGG_TERPENOID_BACKBONE_BIOSYNTHESIS	BIOCARTA_EGFR_SMRTE_PATHWAY	0.141379	1972	40.4689	119	16	3.07436	4e-06	P	rs4578216-PMVK-0.15,rs8047318-MVD-0.15,rs9292871-HMGCS1-0.13,rs876380-ACAT2-0.13,rs1590445-PDSS1-0.13,rs3750729-IDI1-IDI2-0.12,rs4782395-MVD-0.12,rs11759792-PDSS2-0.1,rs2169898-PDSS1-0.1,rs12728900-DHDDS-0.09	rs2683530-THRB-0.24,rs238896-ZBTB16-0.21,rs11214913-ZBTB16-0.21,rs1812730-NCOR2-0.21,rs12941497-THRA-0.21,rs2715553-RARA-0.21,rs13244925-EGFR-0.17,rs2735202-ZBTB16-0.17,rs10773097-NCOR2-0.17,rs17014487-THRB-0.14
54	21	KEGG_TERPENOID_BACKBONE_BIOSYNTHESIS	REACTOME_ACTIVATION_OF_NMDA_RECEPTOR_UPON_GLUTAMATE_BINDING_AND_POSTSYNAPTIC_EVENTS	0.141379	4466	91.6502	246	16	3.06107	4e-06	P	rs9292871-HMGCS1-0.16,rs876380-ACAT2-0.12,rs8047318-MVD-0.12,rs7529342-DHDDS-0.1,rs1590445-PDSS1-0.1,rs2169898-PDSS1-0.1,rs4782395-MVD-0.1,rs17163904-DHDDS-0.09,rs3750729-IDI1-IDI2-0.08,rs6428843-HMGCS2-0.08	rs12658202-GRIA1-0.38,rs26889-RASGRF2-0.34,rs2074989-CAMKK1-0.31,rs672673-GRIA4-0.28,rs1892846-MAPK1-0.28,rs3757840-CAMK2B-0.21,rs10441113-CAMK2B-0.21,rs6974322-CAMK2B-0.21,rs590928-GRIA4-0.21,rs1078695-GRIN2A-0.21
55	43	BIOCARTA_MTA3_PATHWAY	BIOCARTA_IL17_PATHWAY	0.141379	1452	28.2861	105	16	15.4775	4e-06	R	rs3020410-ESR1-0.27,rs11834543-TUBA1A-TUBA1C-0.23,rs17082180-ESR1-0.18,rs980281-ESR1-0.16,rs4752733-CTSD-0.16,rs4769417-TUBA3C-0.16,rs10431924-CDH1-0.14,rs827423-ESR1-0.11,rs2347871-ESR1-0.11,rs2207396-ESR1-0.09	rs1618879-CD247-0.27,rs1737481-CD247-0.27,rs10918702-CD247-0.24,rs624988-CD2-0.21,rs2071081-CD4-0.21,rs4839073-CD58-0.18,rs704853-CD247-0.18,rs938487-CD8A-0.18,rs12506479-IL8-0.18,rs3136706-CD2-0.15
56	43	BIOCARTA_MTA3_PATHWAY	BIOCARTA_NO2IL12_PATHWAY	0.141379	2046	39.8576	120	16	9.42952	4e-06	R	rs3020410-ESR1-0.18,rs11834543-TUBA1A-TUBA1C-0.18,rs2347871-ESR1-0.15,rs17082180-ESR1-0.15,rs980281-ESR1-0.13,rs4752733-CTSD-0.11,rs4769417-TUBA3C-0.11,rs10431924-CDH1-0.11,rs2207396-ESR1-0.1,rs827423-ESR1-0.08	rs1618879-CD247-0.27,rs1737481-CD247-0.27,rs10918702-CD247-0.24,rs624988-CD2-0.21,rs1517352-STAT4-0.21,rs7594501-STAT4-0.21,rs2071081-CD4-0.21,rs704853-CD247-0.18,rs3136706-CD2-0.15,rs2707210-CD4-0.15
57	44	BIOCARTA_HIVNEF_PATHWAY	REACTOME_APOPTOTIC_CLEAVAGE_OF_CELL_ADHESION_PROTEINS	0.141379	3850	75.0009	177	16	9.09575	4e-06	R	rs1381548-BCL2-0.44,rs1564483-BCL2-0.28,rs6474491-BAG4-0.24,rs7957728-CRADD-0.24,rs7552664-TNFRSF1B-0.2,rs7550488-TNFRSF1B-0.2,rs235256-TNFRSF1B-0.2,rs2042370-CASP9-0.2,rs7824374-PTK2-0.2,rs12320865-ARHGDIB-0.2	rs10431924-CDH1-0.14,rs1350731-DSG2-DSG3-0.12,rs1791235-DSG2-0.12,rs1667223-DSG2-0.11,rs2806219-DSP-0.1,rs260546-TJP1-0.1,rs2295859-DSP-0.08,rs7202333-CDH1-0.08,rs9304102-DSG2-0.08,rs4959442-DSP-0.03
58	43	BIOCARTA_MTA3_PATHWAY	BIOCARTA_TCRA_PATHWAY	0.141379	1152	22.4418	76	16	8.90867	4e-06	R	rs3020410-ESR1-0.22,rs11834543-TUBA1A-TUBA1C-0.22,rs17082180-ESR1-0.17,rs980281-ESR1-0.14,rs827423-ESR1-0.14,rs4769417-TUBA3C-0.14,rs2347871-ESR1-0.11,rs4752733-CTSD-0.11,rs10431924-CDH1-0.11,rs2207396-ESR1-0.08	rs1618879-CD247-0.28,rs1737481-CD247-0.28,rs10918702-CD247-0.25,rs2071081-CD4-0.22,rs704853-CD247-0.19,rs11153306-FYN-0.19,rs6714710-ZAP70-0.16,rs2707210-CD4-0.16,rs4656540-CD247-0.13,rs874627-CD4-0.13
59	45	BIOCARTA_IL17_PATHWAY	REACTOME_PLATELET_DEGRANULATION	0.141379	9592	186.859	412	16	8.75295	4e-06	R	rs10918702-CD247-0.14,rs864537-CD247-0.13,rs938487-CD8A-0.13,rs624988-CD2-0.13,rs3136706-CD2-0.12,rs4839073-CD58-0.11,rs1737481-CD247-0.11,rs4694636-IL8-0.1,rs2071081-CD4-0.1,rs6670426-CD247-0.09	rs6035-F5-SELP-0.25,rs1029568-HGF-0.23,rs7772158-F13A1-0.2,rs2148252-VEGFA-0.2,rs2742347-TTN-0.18,rs2160424-A2M-0.18,rs2306718-CFD-0.18,rs2238774-GP1BB-0.18,rs6763011-GP5-0.16,rs3775479-MMRN1-0.16
60	5	KEGG_ANTIGEN_PROCESSING_AND_PRESENTATION	REACTOME_METABOLISM_OF_CARBOHYDRATES	0.14386	26265	539.004	924	16	16	8e-06	P	rs6920606-HLA-DOA-HLA-DPA1-HLA-DPB1-0.13,rs1328038-RFXAP-0.13,rs3763349-HLA-DOB-TAP1-TAP2-0.12,rs12513436-HSPA4-0.11,rs3893464-HLA-A-0.11,rs2156875-HLA-B-0.11,rs2071482-HLA-DOB-TAP1-TAP2-0.11,rs3742604-HSPA2-0.11,rs3117008-HLA-DPA1-HLA-DPB1-0.1,rs7855438-IFNA21-IFNA4-0.1	rs3793935-GOT1-0.17,rs2300586-GCK-0.17,rs1544198-PFKFB3-0.16,rs2894081-HK1-0.16,rs13038139-PCK1-0.16,rs7089499-PFKP-0.15,rs2084274-HK1-0.15,rs8019546-PYGL-0.15,rs1612895-SLC2A5-0.14,rs2792600-SLC2A1-0.14
61	26	KEGG_ANTIGEN_PROCESSING_AND_PRESENTATION	REACTOME_AMINE_COMPOUND_SLC_TRANSPORTERS	0.14386	13589	278.87	520	16	15.9546	8e-06	P	rs2156875-HLA-B-0.13,rs3763349-HLA-DOB-TAP1-TAP2-0.13,rs1328038-RFXAP-0.13,rs2523404-HLA-F-0.13,rs241436-HLA-DOB-TAP1-TAP2-0.13,rs2071482-HLA-DOB-TAP1-TAP2-0.12,rs6920606-HLA-DOA-HLA-DPA1-HLA-DPB1-0.12,rs928508-NFYC-0.11,rs12513436-HSPA4-0.11,rs2748220-CD74-0.11	rs2341985-SLC6A6-0.18,rs3819252-SLC6A5-0.18,rs1062246-SLC6A1-0.17,rs859088-SLC44A3-0.16,rs36023-SLC6A2-0.16,rs1865884-SLC6A6-0.15,rs2282661-SLC6A5-0.15,rs696620-SLC44A3-0.14,rs1872392-SLC6A11-0.14,rs791183-SLC22A2-0.14
62	35	KEGG_MELANOMA	REACTOME_ORC1_REMOVAL_FROM_CHROMATIN	0.14386	19866	407.685	643	16	15.9546	8e-06	P	rs4312609-FGF12-0.16,rs7656613-PDGFRA-0.16,rs2517010-FGF20-0.16,rs10883689-FGF8-0.16,rs7617168-MITF-0.15,rs34303-PIK3R1-0.15,rs9291021-FGF12-0.14,rs603965-CCND1-0.14,rs10895548-PDGFD-0.14,rs361291-PDGFD-0.14	rs2715553-CDC6-0.13,rs203544-PSMF1-0.13,rs2071482-PSMB8-PSMB9-0.13,rs7297662-CDK2-0.12,rs133431-MCM5-0.12,rs2070121-PSMB8-PSMB9-0.11,rs2282411-CCNA1-0.11,rs717984-PSMB5-0.1,rs11714815-MCM2-0.1,rs4912532-PSMD2-0.1
63	25	KEGG_BASAL_CELL_CARCINOMA	KEGG_AUTOIMMUNE_THYROID_DISEASE	0.14386	13776	282.708	542	16	15.3525	8e-06	P	rs2306924-HHIP-0.17,rs1859843-GLI3-0.17,rs2955617-TP53-0.17,rs1151790-SHH-0.15,rs596815-FZD8-0.14,rs4760083-FZD10-0.14,rs1009658-WNT9A-0.13,rs13243618-SMO-0.13,rs2055347-FZD10-0.13,rs8079544-TP53-0.13	rs2687809-TG-0.18,rs3763349-HLA-DOB-0.17,rs3117008-HLA-DPA1-HLA-DPB1-0.15,rs6131030-CD40-0.15,rs2071929-FASLG-0.14,rs396243-HLA-B-HLA-C-0.13,rs7855438-IFNA21-IFNA4-0.13,rs3893464-HLA-A-0.12,rs6920606-HLA-DOA-HLA-DPA1-HLA-DPB1-0.12,rs1926189-FAS-0.12
64	5	KEGG_AUTOIMMUNE_THYROID_DISEASE	REACTOME_METABOLISM_OF_CARBOHYDRATES	0.14386	21756	446.472	794	16	13.7451	8e-06	P	rs2071929-FASLG-0.13,rs6920606-HLA-DOA-HLA-DPA1-HLA-DPB1-0.13,rs3763349-HLA-DOB-0.12,rs6131030-CD40-0.12,rs2687809-TG-0.12,rs3893464-HLA-A-0.11,rs2071482-HLA-DOB-0.11,rs859670-FASLG-0.1,rs10183226-TPO-0.1,rs2156875-HLA-B-0.1	rs1544198-PFKFB3-0.19,rs2300586-GCK-0.18,rs3757840-GCK-0.18,rs1612895-SLC2A5-0.17,rs2490287-GOT1-0.17,rs7143869-PYGL-0.17,rs2236441-PFKL-0.17,rs2084274-HK1-0.15,rs2002059-GOT1-0.15,rs10432269-CALM3-0.15
65	26	KEGG_GRAFT_VERSUS_HOST_DISEASE	REACTOME_AMINE_COMPOUND_SLC_TRANSPORTERS	0.14386	8255	169.407	375	16	11.1448	8e-06	P	rs10740354-PRF1-0.15,rs2156875-HLA-B-0.13,rs3763349-HLA-DOB-0.13,rs2523404-HLA-F-0.13,rs241436-HLA-DOB-0.13,rs859670-FASLG-0.12,rs2071482-HLA-DOB-0.12,rs6920606-HLA-DOA-HLA-DPA1-HLA-DPB1-0.12,rs2904503-IFNG-0.12,rs2071929-FASLG-0.1	rs1865884-SLC6A6-0.26,rs1062246-SLC6A1-0.2,rs2736122-SLC6A18-SLC6A19-0.2,rs3819252-SLC6A5-0.2,rs2282661-SLC6A5-0.2,rs859088-SLC44A3-0.18,rs1872392-SLC6A11-0.18,rs2341985-SLC6A6-0.17,rs1249794-SLC44A5-0.14,rs2275612-SLC44A3-0.14
66	24	KEGG_ANTIGEN_PROCESSING_AND_PRESENTATION	KEGG_PROXIMAL_TUBULE_BICARBONATE_RECLAMATION	0.14386	6955	142.729	300	16	11.1262	8e-06	P	rs2156875-HLA-B-0.18,rs6920606-HLA-DOA-HLA-DPA1-HLA-DPB1-0.18,rs12513436-HSPA4-0.15,rs1264514-HLA-E-0.15,rs396243-HLA-B-HLA-C-0.15,rs3763349-HLA-DOB-TAP1-TAP2-0.15,rs2071482-HLA-DOB-TAP1-TAP2-0.15,rs396090-HLA-DOA-0.15,rs2256919-HLA-A-0.14,rs4331859-CANX-0.12	rs13038139-PCK1-0.15,rs20571-CA2-0.14,rs2369406-ATP1A2-0.13,rs631898-FXYD2-0.13,rs2955617-ATP1B2-0.13,rs1200136-ATP1B1-0.12,rs1517354-GLS-0.12,rs2051145-ATP1B1-0.11,rs3802871-FXYD2-0.11,rs2355575-GLS-0.1
67	5	KEGG_ALLOGRAFT_REJECTION	REACTOME_GLUCOSE_METABOLISM	0.14386	9452	193.972	421	16	10.3699	8e-06	P	rs2071929-FASLG-0.17,rs6920606-HLA-DOA-HLA-DPA1-HLA-DPB1-0.14,rs6131030-CD40-0.14,rs7312407-IFNG-0.13,rs859670-FASLG-0.12,rs3763349-HLA-DOB-0.12,rs2156875-HLA-B-0.12,rs2070121-HLA-DOB-0.12,rs2904503-IFNG-0.12,rs2071482-HLA-DOB-0.11	rs1544198-PFKFB3-0.25,rs2490287-GOT1-0.21,rs2236441-PFKL-0.19,rs7091953-PFKP-0.18,rs631902-PFKFB3-0.16,rs1007568-GAPDHS-0.16,rs11667229-GYS1-0.16,rs4819776-SLC25A1-0.16,rs8019546-PYGL-0.15,rs7143869-PYGL-0.15
68	30	KEGG_GRAFT_VERSUS_HOST_DISEASE	BIOCARTA_P53_PATHWAY	0.14386	2860	58.6923	153	16	10.0174	8e-06	P	rs2156875-HLA-B-0.2,rs3117008-HLA-DPA1-HLA-DPB1-0.2,rs3763349-HLA-DOB-0.18,rs1926189-FAS-0.18,rs10740354-PRF1-0.16,rs859670-FASLG-0.14,rs3850890-CD80-0.14,rs2524099-HLA-C-0.14,rs2070121-HLA-DOB-0.14,rs396090-HLA-DOA-0.14	rs720321-BCL2-0.26,rs4805475-CCNE1-0.2,rs7297662-CDK2-0.18,rs2955617-TP53-0.18,rs1481031-BCL2-0.18,rs2044308-MDM2-0.15,rs735319-CCNE1-0.15,rs11667229-BAX-0.15,rs5754248-TIMP3-0.12,rs603965-CCND1-0.11
69	14	KEGG_GRAFT_VERSUS_HOST_DISEASE	REACTOME_CHOLESTEROL_BIOSYNTHESIS	0.14386	1820	37.3496	106	16	9.55261	8e-06	P	rs3850890-CD80-0.21,rs1264514-HLA-E-0.21,rs2071482-HLA-DOB-0.21,rs6920606-HLA-DOA-HLA-DPA1-HLA-DPB1-0.21,rs2071929-FASLG-0.18,rs859670-FASLG-0.18,rs2070121-HLA-DOB-0.18,rs241436-HLA-DOB-0.14,rs3763349-HLA-DOB-0.14,rs206767-HLA-DMA-HLA-DOA-0.14	rs2645424-FDFT1-0.2,rs4782395-MVD-0.18,rs8047318-MVD-0.17,rs9292871-HMGCS1-0.15,rs7277617-LSS-0.15,rs8060966-MVD-0.12,rs4578216-PMVK-0.11,rs3750729-IDI1-IDI2-0.09,rs4840583-FDFT1-0.06,rs2686187-FDFT1-0.06
70	30	KEGG_ALLOGRAFT_REJECTION	BIOCARTA_P53_PATHWAY	0.14386	2992	61.4011	158	16	9.38815	8e-06	P	rs2156875-HLA-B-0.2,rs3117008-HLA-DPA1-HLA-DPB1-0.2,rs3763349-HLA-DOB-0.18,rs1926189-FAS-0.18,rs10740354-PRF1-0.16,rs859670-FASLG-0.14,rs3850890-CD80-0.14,rs2524099-HLA-C-0.14,rs2070121-HLA-DOB-0.14,rs396090-HLA-DOA-0.14	rs720321-BCL2-0.24,rs2955617-TP53-0.19,rs7297662-CDK2-0.18,rs1481031-BCL2-0.18,rs4805475-CCNE1-0.18,rs11667229-BAX-0.16,rs735319-CCNE1-0.15,rs2044308-MDM2-0.13,rs5754248-TIMP3-0.13,rs603965-CCND1-0.12
71	1	KEGG_FRUCTOSE_AND_MANNOSE_METABOLISM	BIOCARTA_ARF_PATHWAY	0.14386	5166	106.015	259	16	9.32316	8e-06	P	rs680545-HK2-0.21,rs546577-ALDOB-0.21,rs7091953-PFKP-0.21,rs3793721-PFKFB3-0.21,rs4959664-GMDS-0.19,rs11635836-SORD-0.19,rs7765344-GMDS-0.17,rs6934511-GMDS-0.17,rs12543594-MTMR7-0.17,rs12871898-MTMR6-0.17	rs12547643-MYC-0.17,rs4404878-MYC-0.15,rs7594007-POLR1B-0.12,rs1150798-POLR1C-0.12,rs6470563-MYC-0.12,rs9554143-POLR1D-0.12,rs2855179-ABL1-0.11,rs34303-PIK3R1-0.11,rs9512759-POLR1D-0.11,rs8079544-TP53-0.1
72	28	KEGG_CIRCADIAN_RHYTHM_MAMMAL	KEGG_GRAFT_VERSUS_HOST_DISEASE	0.14386	2665	54.6905	145	16	9.18036	8e-06	P	rs3789327-ARNTL-0.17,rs12941497-NR1D1-0.17,rs6782157-BHLHE40-0.15,rs9312661-CLOCK-0.15,rs10842686-BHLHE41-0.15,rs17024926-NPAS2-0.14,rs135720-CSNK1E-0.12,rs17041758-BHLHE40-0.11,rs4757144-ARNTL-0.11,rs7635516-BHLHE40-0.09	rs6920606-HLA-DOA-HLA-DPA1-HLA-DPB1-0.22,rs3850890-CD80-0.2,rs2156875-HLA-B-0.17,rs3763349-HLA-DOB-0.17,rs396090-HLA-DOA-0.17,rs3117008-HLA-DPA1-HLA-DPB1-0.17,rs2904503-IFNG-0.17,rs2524099-HLA-C-0.15,rs241436-HLA-DOB-0.15,rs2071482-HLA-DOB-0.15
73	39	BIOCARTA_BARR_MAPK_PATHWAY	BIOCARTA_ARF_PATHWAY	0.14386	1722	35.3385	103	16	8.15837	8e-06	P	rs6056006-PLCB1-0.24,rs708931-PLCB1-0.19,rs4295085-PLCB1-0.19,rs685929-ARRB1-0.17,rs6086518-PLCB1-0.17,rs1022697-GNAS-0.14,rs2159736-GNGT1-0.12,rs667791-ARRB1-0.12,rs350916-MAP2K2-0.12,rs6055910-PLCB1-0.12	rs12547643-MYC-0.2,rs2855179-ABL1-0.2,rs34303-PIK3R1-0.17,rs7780145-TWIST1-0.17,rs10953522-PIK3CG-0.17,rs6470563-MYC-0.17,rs1150798-POLR1C-0.15,rs2955617-TP53-0.15,rs7594007-POLR1B-0.12,rs4404878-MYC-0.12
74	38	BIOCARTA_BARR_MAPK_PATHWAY	REACTOME_BETACATENIN_PHOSPHORYLATION_CASCADE	0.14386	1066	21.8762	79	16	7.75663	8e-06	P	rs6140671-PLCB1-0.35,rs708931-PLCB1-0.27,rs6086570-PLCB1-0.27,rs6056006-PLCB1-0.23,rs4295085-PLCB1-0.23,rs685929-ARRB1-0.19,rs1022697-GNAS-0.19,rs2159736-GNGT1-0.15,rs4471960-PLCB1-0.15,rs1892846-MAPK1-0.15	rs241280-CSNK1A1-0.17,rs9917069-PPP2R1A-0.17,rs7527863-PPP2R5A-0.15,rs2461823-GSK3B-0.15,rs4705073-CSNK1A1-0.15,rs3405-PPP2R5C-0.15,rs2400889-CSNK1A1-0.12,rs6941212-PPP2R5D-0.12,rs17565975-PPP2R1B-0.12,rs2250789-PPP2R5C-0.12
75	1	KEGG_FRUCTOSE_AND_MANNOSE_METABOLISM	REACTOME_BETACATENIN_PHOSPHORYLATION_CASCADE	0.14386	3198	65.6286	180	16	5.45007	8e-06	P	rs3793721-PFKFB3-0.38,rs3771781-HK2-0.31,rs7718874-HK3-0.27,rs1544198-PFKFB3-0.27,rs11257482-PFKFB3-0.23,rs12871898-MTMR6-0.23,rs7541513-FPGT-0.19,rs12197419-GMDS-0.19,rs7765344-GMDS-0.19,rs631902-PFKFB3-0.19	rs4705073-CSNK1A1-0.14,rs241280-CSNK1A1-0.13,rs2461823-GSK3B-0.11,rs9917069-PPP2R1A-0.11,rs2400889-CSNK1A1-0.1,rs17565975-PPP2R1B-0.1,rs2250789-PPP2R5C-0.1,rs1116003-PPP2CB-0.09,rs4951583-PPP2R5A-0.08,rs3405-PPP2R5C-0.07
76	41	BIOCARTA_ARF_PATHWAY	REACTOME_BETACATENIN_PHOSPHORYLATION_CASCADE	0.14386	1092	22.4098	73	16	5.12931	8e-06	P	rs14144-POLR1D-0.31,rs6470563-MYC-0.23,rs7594007-POLR1B-0.19,rs1150798-POLR1C-0.19,rs2044308-MDM2-0.19,rs7780145-TWIST1-0.15,rs9554143-POLR1D-0.15,rs2955617-TP53-0.15,rs10953522-PIK3CG-0.12,rs12547643-MYC-0.12	rs3405-PPP2R5C-0.21,rs4705073-CSNK1A1-0.19,rs2250789-PPP2R5C-0.17,rs241280-CSNK1A1-0.14,rs6941212-PPP2R5D-0.14,rs370681-AXIN1-0.14,rs7527863-PPP2R5A-0.12,rs17565975-PPP2R1B-0.12,rs4951583-PPP2R5A-0.1,rs2461823-GSK3B-0.07
77	1	REACTOME_GLUCONEOGENESIS	REACTOME_BETACATENIN_PHOSPHORYLATION_CASCADE	0.14386	2132	43.7524	125	16	4.83249	8e-06	P	rs3793721-PFKFB3-0.38,rs2002059-GOT1-0.35,rs1544198-PFKFB3-0.27,rs11257482-PFKFB3-0.23,rs1951637-PCK2-0.23,rs1007568-GAPDHS-0.23,rs13038139-PCK1-0.23,rs12410886-ENO1-0.19,rs631902-PFKFB3-0.19,rs3793929-GOT1-0.19	rs4705073-CSNK1A1-0.16,rs241280-CSNK1A1-0.13,rs2400889-CSNK1A1-0.13,rs4951583-PPP2R5A-0.12,rs10420138-PPP2R1A-0.12,rs17565975-PPP2R1B-0.1,rs3405-PPP2R5C-0.1,rs9917069-PPP2R1A-0.1,rs2250789-PPP2R5C-0.09,rs1116003-PPP2CB-0.07
78	1	KEGG_GLYCOLYSIS_GLUCONEOGENESIS	REACTOME_BETACATENIN_PHOSPHORYLATION_CASCADE	0.14386	3510	72.0314	190	16	4.5867	8e-06	P	rs3771781-HK2-0.31,rs2300586-GCK-0.31,rs1467575-ALDH1B1-0.31,rs7718874-HK3-0.27,rs2306787-LDHAL6B-0.27,rs17023003-GALM-0.23,rs4730283-DLD-0.23,rs1951637-PCK2-0.23,rs13038139-PCK1-0.23,rs12410886-ENO1-0.19	rs241280-CSNK1A1-0.15,rs9917069-PPP2R1A-0.15,rs2461823-GSK3B-0.13,rs4705073-CSNK1A1-0.13,rs10420138-PPP2R1A-0.1,rs4951583-PPP2R5A-0.1,rs2400889-CSNK1A1-0.09,rs2250789-PPP2R5C-0.09,rs7527863-PPP2R5A-0.07,rs1116003-PPP2CB-0.07
79	12	KEGG_TERPENOID_BACKBONE_BIOSYNTHESIS	BIOCARTA_ATM_PATHWAY	0.14386	1479	30.3517	99	16	4.41551	8e-06	P	rs9292871-HMGCS1-0.2,rs2169898-PDSS1-0.2,rs12728900-DHDDS-0.14,rs11015249-PDSS1-0.14,rs17163904-DHDDS-0.12,rs1590445-PDSS1-0.12,rs8047318-MVD-0.12,rs7529342-DHDDS-0.1,rs4578216-PMVK-0.1,rs4782395-MVD-0.1	rs2855179-ABL1-0.38,rs1951276-NFKBIA-0.24,rs2955617-TP53-0.24,rs4648398-TP73-0.21,rs1314336-NFKB1-0.17,rs609261-ATM-0.17,rs2044308-MDM2-0.17,rs696-NFKBIA-0.17,rs3737589-TP73-0.14,rs2811876-JUN-0.14
80	14	KEGG_TERPENOID_BACKBONE_BIOSYNTHESIS	KEGG_AUTOIMMUNE_THYROID_DISEASE	0.14386	2436	49.991	149	16	4.03241	8e-06	P	rs4782395-MVD-0.18,rs1590445-PDSS1-0.14,rs9292871-HMGCS1-0.13,rs8047318-MVD-0.13,rs876380-ACAT2-0.12,rs11015249-PDSS1-0.12,rs8060966-MVD-0.11,rs17163904-DHDDS-0.1,rs12728900-DHDDS-0.1,rs4578216-PMVK-0.1	rs241436-HLA-DOB-0.31,rs3850890-CD80-0.24,rs2071482-HLA-DOB-0.24,rs3117008-HLA-DPA1-HLA-DPB1-0.24,rs6131030-CD40-0.24,rs6920606-HLA-DOA-HLA-DPA1-HLA-DPB1-0.21,rs10183226-TPO-0.17,rs2523404-HLA-F-0.17,rs2524099-HLA-C-0.17,rs396243-HLA-B-HLA-C-0.17
81	19	KEGG_TERPENOID_BACKBONE_BIOSYNTHESIS	REACTOME_ACTIVATION_OF_RAC	0.14386	2204	45.23	136	16	3.90959	8e-06	P	rs7529342-DHDDS-0.13,rs17163904-DHDDS-0.13,rs4782395-MVD-0.13,rs9292871-HMGCS1-0.12,rs12728900-DHDDS-0.11,rs8047318-MVD-0.11,rs4578216-PMVK-0.09,rs11759792-PDSS2-0.09,rs2169898-PDSS1-0.09,rs1590445-PDSS1-0.09	rs13244632-RAC1-0.24,rs6077556-PAK7-0.24,rs6758836-GPC1-0.21,rs7577243-GPC1-0.21,rs6583177-PAK2-0.21,rs1033111-SLIT2-0.21,rs2168802-SLIT2-0.21,rs1529712-PAK4-0.21,rs6108331-PAK7-0.21,rs10490696-NCK2-0.17
82	12	KEGG_TERPENOID_BACKBONE_BIOSYNTHESIS	BIOCARTA_G2_PATHWAY	0.14386	1421	29.1614	91	16	3.34258	8e-06	P	rs9292871-HMGCS1-0.18,rs2169898-PDSS1-0.18,rs876380-ACAT2-0.16,rs7529342-DHDDS-0.14,rs12728900-DHDDS-0.14,rs3750729-IDI1-IDI2-0.14,rs4782395-MVD-0.14,rs17163904-DHDDS-0.12,rs4578216-PMVK-0.1,rs1590445-PDSS1-0.1	rs7201192-PLK1-0.31,rs2295343-CDC25B-0.28,rs2983435-MYT1-0.28,rs2955617-TP53-0.24,rs10109984-PRKDC-0.21,rs609261-ATM-0.17,rs2044308-MDM2-0.17,rs477961-CHEK1-0.14,rs3745249-CDKN2D-0.14,rs11817236-CDK1-0.1
83	12	KEGG_TERPENOID_BACKBONE_BIOSYNTHESIS	REACTOME_TRAFFICKING_OF_GLUR2_CONTAINING_AMPA_RECEPTORS	0.14386	2436	49.991	144	16	3.19971	8e-06	P	rs8047318-MVD-0.15,rs876380-ACAT2-0.14,rs4782395-MVD-0.14,rs9292871-HMGCS1-0.13,rs7529342-DHDDS-0.12,rs4578216-PMVK-0.12,rs9400094-PDSS2-0.11,rs3750729-IDI1-IDI2-0.11,rs1590445-PDSS1-0.11,rs11759792-PDSS2-0.08	rs12658202-GRIA1-0.38,rs2341985-GRIP2-0.31,rs672673-GRIA4-0.28,rs7959694-GRIP1-0.24,rs590928-GRIA4-0.21,rs6581712-GRIP1-0.21,rs4283063-GRIP1-0.21,rs3773172-GRIP2-0.17,rs4685199-GRIP2-0.17,rs877447-PRKCA-0.17
84	10	KEGG_GLYOXYLATE_AND_DICARBOXYLATE_METABOLISM	KEGG_TERPENOID_BACKBONE_BIOSYNTHESIS	0.14386	1479	30.3517	93	16	3.11073	8e-06	P	rs4878685-GRHPR-0.45,rs765567-GRHPR-0.34,rs4869988-MTHFD1L-0.28,rs2768659-GRHPR-0.28,rs30988-PGP-0.17,rs17427389-MTHFD1L-0.14,rs1738579-MTHFD1L-0.14,rs4869713-MTHFD1L-0.14,rs11752779-MTHFD1L-0.14,rs4789015-AFMID-0.14	rs7529342-DHDDS-0.2,rs1590445-PDSS1-0.18,rs17163904-DHDDS-0.16,rs4578216-PMVK-0.16,rs2169898-PDSS1-0.14,rs876380-ACAT2-0.12,rs4782395-MVD-0.12,rs9292871-HMGCS1-0.1,rs11015249-PDSS1-0.1,rs8047318-MVD-0.08
85	14	KEGG_TERPENOID_BACKBONE_BIOSYNTHESIS	KEGG_SYSTEMIC_LUPUS_ERYTHEMATOSUS	0.14386	4698	96.4113	258	16	3.10968	8e-06	P	rs9292871-HMGCS1-0.15,rs7529342-DHDDS-0.13,rs8047318-MVD-0.13,rs2169898-PDSS1-0.12,rs4782395-MVD-0.11,rs876380-ACAT2-0.1,rs17163904-DHDDS-0.1,rs3750729-IDI1-IDI2-0.09,rs11759792-PDSS2-0.08,rs4578216-PMVK-0.07	rs241436-HLA-DOB-0.31,rs6861054-C7-0.28,rs3850890-CD80-0.24,rs2071482-HLA-DOB-0.24,rs3117008-HLA-DPA1-HLA-DPB1-0.24,rs6131030-CD40-0.24,rs1832739-FCGR2B-0.21,rs6920606-HLA-DOA-HLA-DPA1-HLA-DPB1-0.21,rs1078695-GRIN2A-0.21,rs1070502-GRIN2A-0.21
86	46	BIOCARTA_TCRA_PATHWAY	REACTOME_EGFR_DOWNREGULATION	0.14386	2479	48.2928	122	16	9.67238	8e-06	R	rs1618879-CD247-0.16,rs704853-CD247-0.15,rs2239804-HLA-DRA-0.15,rs10918702-CD247-0.13,rs1737481-CD247-0.13,rs6714710-ZAP70-0.13,rs2071081-CD4-0.12,rs864537-CD247-0.1,rs2707210-CD4-0.1,rs4656540-CD247-0.09	rs3768574-CDC42-0.16,rs2688793-STAM-0.16,rs722023-SPRY2-0.16,rs7207419-CLTC-0.16,rs2501279-CDC42-0.14,rs11791576-SH3GL2-0.14,rs7255531-EPN1-0.14,rs6725180-STAM2-0.11,rs1925554-STAM-0.11,rs7998332-ARHGEF7-0.11
87	5	KEGG_LEISHMANIA_INFECTION	REACTOME_METABOLISM_OF_CARBOHYDRATES	0.201316	40404	829.162	1299	16	16	1.2e-05	P	rs4838866-MAPK11-MAPK12-0.14,rs9929918-PRKCB-0.14,rs4782395-CYBA-0.14,rs6920606-HLA-DOA-HLA-DPA1-HLA-DPB1-0.13,rs1517354-STAT1-0.13,rs3763349-HLA-DOB-0.12,rs10853181-NOS2-0.12,rs7312407-IFNG-0.11,rs6740131-STAT1-0.11,rs2071482-HLA-DOB-0.11	rs12410886-ENO1-0.16,rs680545-HK2-0.15,rs2300586-GCK-0.15,rs7091953-PFKP-0.15,rs2388567-PFKP-0.15,rs3772902-GBE1-0.13,rs1298999-MGAM-0.13,rs3793721-PFKFB3-0.13,rs2490287-GOT1-0.13,rs10432269-CALM3-0.13
88	1	KEGG_BASAL_CELL_CARCINOMA	REACTOME_METABOLISM_OF_CARBOHYDRATES	0.201316	42054	863.023	1426	16	15.4775	1.2e-05	P	rs2955617-TP53-0.13,rs1433349-WNT7A-0.12,rs2527614-WNT9A-0.12,rs937529-FZD10-0.12,rs4832135-TCF7L1-0.11,rs2306924-HHIP-0.11,rs4848124-GLI2-0.11,rs11234870-FZD4-0.11,rs197198-APC2-0.11,rs1009658-WNT9A-0.1	rs3793721-PFKFB3-0.18,rs3772902-GBE1-0.17,rs2287363-NUP188-0.15,rs7143869-PYGL-0.15,rs11667229-GYS1-0.15,rs7091953-PFKP-0.14,rs4819776-SLC25A1-0.14,rs7089499-PFKP-0.13,rs10762266-HK1-0.13,rs1951637-PCK2-0.13
89	1	KEGG_ENDOMETRIAL_CANCER	REACTOME_GLUCOSE_METABOLISM	0.201316	24881	510.602	858	16	15.1764	1.2e-05	P	rs556003-CTNNA2-0.16,rs2955617-TP53-0.14,rs12075554-PIK3CD-0.14,rs4832135-TCF7L1-0.13,rs4404878-MYC-0.13,rs2063082-ILK-0.13,rs197198-APC2-0.13,rs7084050-CTNNA3-0.12,rs11126736-CTNNA2-0.12,rs4852163-CTNNA2-0.12	rs2002059-GOT1-0.17,rs3793721-PFKFB3-0.15,rs2490287-GOT1-0.14,rs2842754-PFKFB2-0.13,rs7089499-PFKP-0.13,rs10432269-CALM3-0.13,rs1544198-PFKFB3-0.12,rs3772902-GBE1-0.12,rs2388567-PFKP-0.12,rs7976688-GYS2-0.11
90	1	BIOCARTA_CTCF_PATHWAY	REACTOME_METABOLISM_OF_CARBOHYDRATES	0.201316	17871	366.745	622	16	13.4877	1.2e-05	P	rs2955617-TP53-0.13,rs3764941-SMAD5-0.13,rs3773649-TGFBR2-0.12,rs12547643-MYC-0.12,rs6470563-MYC-0.12,rs1360686-TGFBR1-0.12,rs4404878-MYC-0.11,rs34303-PIK3R1-0.1,rs12076549-TGFBR3-0.1,rs3917148-TGFB3-0.1	rs2002059-GOT1-0.23,rs2300586-GCK-0.17,rs2287363-NUP188-0.17,rs3793721-PFKFB3-0.17,rs1612895-SLC2A5-0.16,rs2240112-SLC25A1-0.16,rs582688-SLC37A4-0.14,rs1078000-PGLS-0.14,rs2792600-SLC2A1-0.13,rs680545-HK2-0.13
91	4	KEGG_FRUCTOSE_AND_MANNOSE_METABOLISM	REACTOME_BASIGIN_INTERACTIONS	0.201316	9471	194.362	395	16	12.7397	1.2e-05	P	rs12197419-GMDS-0.19,rs2249437-GMDS-0.17,rs10762266-HK1-0.16,rs4959664-GMDS-0.14,rs546577-ALDOB-0.14,rs2388567-PFKP-0.14,rs2084274-HK1-0.14,rs11635836-SORD-0.14,rs12543594-MTMR7-0.13,rs1544198-PFKFB3-0.13	rs199146-ITGA3-0.16,rs7151065-SLC7A7-0.15,rs7255568-BSG-0.15,rs8013531-SLC7A7-0.14,rs8106493-SLC7A10-0.13,rs6976316-CAV1-0.12,rs2239633-SLC7A8-0.12,rs752237-SLC7A10-0.11,rs8079544-ATP1B2-0.1,rs5754727-PPIL2-0.1
92	5	KEGG_GALACTOSE_METABOLISM	KEGG_LEISHMANIA_INFECTION	0.201316	12012	246.508	433	16	12.4991	1.2e-05	P	rs680545-HK2-0.15,rs2300586-GCK-0.15,rs7091953-PFKP-0.15,rs2388567-PFKP-0.15,rs782537-AKR1B1-0.13,rs1298999-MGAM-0.13,rs2164210-LCT-0.12,rs7718874-HK3-0.12,rs2084274-HK1-0.12,rs2894081-HK1-0.1	rs4838866-MAPK11-MAPK12-0.18,rs9929918-PRKCB-0.17,rs1140195-ITGAM-0.17,rs4782395-CYBA-0.17,rs1517354-STAT1-0.16,rs241436-HLA-DOB-0.14,rs3763349-HLA-DOB-0.14,rs2015-NFKBIB-0.14,rs6740131-STAT1-0.13,rs6920606-HLA-DOA-HLA-DPA1-HLA-DPB1-0.13
93	22	KEGG_NITROGEN_METABOLISM	REACTOME_TRAFFICKING_OF_AMPA_RECEPTORS	0.201316	6862	140.82	271	16	9.92988	1.2e-05	P	rs7533137-CA6-0.15,rs12468557-CPS1-0.14,rs497915-GLUL-0.14,rs1517354-GLS-0.14,rs6984526-CA8-0.12,rs2807911-CTH-0.12,rs7583500-CPS1-0.12,rs20571-CA2-CA3-0.1,rs7173285-CA12-0.09,rs2355575-GLS-0.08	rs1422884-GRIA1-0.23,rs548294-GRIA1-0.21,rs3773172-GRIP2-0.19,rs12658202-GRIA1-0.17,rs3757840-CAMK2B-0.17,rs16973180-PRKCB-0.15,rs9937112-PRKCB-0.15,rs7257945-CACNG8-PRKCG-0.15,rs2341985-GRIP2-0.13,rs9929918-PRKCB-0.13
94	22	KEGG_NITROGEN_METABOLISM	REACTOME_TRAFFICKING_OF_GLUR2_CONTAINING_AMPA_RECEPTORS	0.201316	3948	81.02	171	16	9.70414	1.2e-05	P	rs1517354-GLS-0.17,rs2807911-CTH-0.15,rs497915-GLUL-0.15,rs2355575-GLS-0.14,rs7533137-CA6-0.13,rs6984526-CA8-0.12,rs12468557-CPS1-0.11,rs4672587-CPS1-0.1,rs20571-CA2-CA3-0.1,rs7173285-CA12-0.1	rs1422884-GRIA1-0.23,rs548294-GRIA1-0.21,rs3773172-GRIP2-0.19,rs12658202-GRIA1-0.17,rs16973180-PRKCB-0.15,rs9937112-PRKCB-0.15,rs7257945-PRKCG-0.15,rs2341985-GRIP2-0.13,rs9929918-PRKCB-0.13,rs4381631-PRKCA-0.13
95	26	KEGG_ALLOGRAFT_REJECTION	REACTOME_AMINE_COMPOUND_SLC_TRANSPORTERS	0.201316	8636	177.226	384	16	9.41783	1.2e-05	P	rs10740354-PRF1-0.15,rs2156875-HLA-B-0.13,rs3763349-HLA-DOB-0.13,rs2523404-HLA-F-0.13,rs241436-HLA-DOB-0.13,rs6131030-CD40-0.13,rs859670-FASLG-0.12,rs2071482-HLA-DOB-0.12,rs6920606-HLA-DOA-HLA-DPA1-HLA-DPB1-0.12,rs2904503-IFNG-0.12	rs1865884-SLC6A6-0.24,rs1062246-SLC6A1-0.21,rs2282661-SLC6A5-0.21,rs1872392-SLC6A11-0.19,rs2736122-SLC6A18-SLC6A19-0.19,rs3819252-SLC6A5-0.18,rs859088-SLC44A3-0.16,rs2341985-SLC6A6-0.16,rs3773172-SLC6A6-0.15,rs7008150-SLC18A1-0.15
96	23	KEGG_PROTEIN_EXPORT	REACTOME_ACTIVATION_OF_RAC	0.201316	4104	84.2213	171	16	9.13071	1.2e-05	P	rs1454158-SPCS3-0.17,rs8013531-OXA1L-0.16,rs9949323-SEC11C-0.13,rs1051740-SRP9-0.12,rs12206846-SEC63-0.12,rs2244924-SEC63-0.12,rs11754713-SEC63-0.11,rs7036164-SEC61B-0.11,rs12260965-SEC61A2-0.11,rs7151065-OXA1L-0.09	rs6758836-GPC1-0.19,rs7577243-GPC1-0.19,rs2163350-NCK2-0.15,rs2168802-SLIT2-0.15,rs13244632-RAC1-0.15,rs1529712-PAK4-0.15,rs6740343-NCK2-0.13,rs1033111-SLIT2-0.13,rs761226-PAK7-0.13,rs6583177-PAK2-0.11
97	28	KEGG_CIRCADIAN_RHYTHM_MAMMAL	KEGG_ALLOGRAFT_REJECTION	0.201316	2788	57.2147	149	16	8.78816	1.2e-05	P	rs12941497-NR1D1-0.19,rs6782157-BHLHE40-0.16,rs3789327-ARNTL-0.16,rs10842686-BHLHE41-0.16,rs17024926-NPAS2-0.13,rs9312661-CLOCK-0.13,rs17041758-BHLHE40-0.1,rs7635516-BHLHE40-0.1,rs4757144-ARNTL-0.1,rs1568400-NR1D1-0.1	rs6920606-HLA-DOA-HLA-DPA1-HLA-DPB1-0.22,rs3850890-CD80-0.2,rs2156875-HLA-B-0.17,rs3763349-HLA-DOB-0.17,rs396090-HLA-DOA-0.17,rs3117008-HLA-DPA1-HLA-DPB1-0.17,rs2904503-IFNG-0.17,rs2524099-HLA-C-0.15,rs241436-HLA-DOB-0.15,rs2071482-HLA-DOB-0.15
98	14	KEGG_ALLOGRAFT_REJECTION	REACTOME_CHOLESTEROL_BIOSYNTHESIS	0.201316	1904	39.0735	108	16	8.56405	1.2e-05	P	rs3850890-CD80-0.21,rs1264514-HLA-E-0.21,rs2071482-HLA-DOB-0.21,rs6920606-HLA-DOA-HLA-DPA1-HLA-DPB1-0.21,rs2071929-FASLG-0.18,rs859670-FASLG-0.18,rs2070121-HLA-DOB-0.18,rs11746138-IL12B-0.14,rs241436-HLA-DOB-0.14,rs3763349-HLA-DOB-0.14	rs2645424-FDFT1-0.21,rs9292871-HMGCS1-0.18,rs4782395-MVD-0.18,rs8047318-MVD-0.16,rs7277617-LSS-0.15,rs8060966-MVD-0.12,rs4578216-PMVK-0.1,rs3750729-IDI1-IDI2-0.07,rs4840583-FDFT1-0.06,rs2686187-FDFT1-0.06
99	39	BIOCARTA_BARRESTIN_PATHWAY	BIOCARTA_ARF_PATHWAY	0.201316	1848	37.9242	106	16	7.22772	1.2e-05	P	rs6056006-PLCB1-0.24,rs4802623-AP2A1-0.19,rs708931-PLCB1-0.19,rs4295085-PLCB1-0.19,rs685929-ARRB1-0.17,rs6086518-PLCB1-0.17,rs11668324-AP2A1-0.14,rs1022697-GNAS-0.14,rs2159736-GNGT1-0.12,rs667791-ARRB1-0.12	rs6470563-MYC-0.2,rs12547643-MYC-0.2,rs34303-PIK3R1-0.16,rs1150798-POLR1C-0.16,rs7780145-TWIST1-0.16,rs4404878-MYC-0.16,rs2855179-ABL1-0.16,rs10953522-PIK3CG-0.14,rs7594007-POLR1B-0.11,rs2044308-MDM2-0.11
100	1	KEGG_STARCH_AND_SUCROSE_METABOLISM	BIOCARTA_ARF_PATHWAY	0.201316	4200	86.1914	208	16	7.1581	1.2e-05	P	rs680545-HK2-0.21,rs7571337-UGT1A10-UGT1A6-UGT1A7-UGT1A8-UGT1A9-0.21,rs7595138-UGT1A10-UGT1A3-UGT1A4-UGT1A5-UGT1A6-UGT1A7-UGT1A8-UGT1A9-0.21,rs6717546-UGT1A1-UGT1A10-UGT1A3-UGT1A4-UGT1A5-UGT1A6-UGT1A7-UGT1A8-UGT1A9-0.19,rs2300586-GCK-0.19,rs7143869-PYGL-0.19,rs2377446-UXS1-0.14,rs12502677-UGT2A1-0.14,rs3757840-GCK-0.14,rs2084274-HK1-0.14	rs2855179-ABL1-0.17,rs6470563-MYC-0.16,rs2955617-TP53-0.15,rs4404878-MYC-0.14,rs1150798-POLR1C-0.13,rs10953522-PIK3CG-0.13,rs13244632-RAC1-0.12,rs7780145-TWIST1-0.12,rs2044308-MDM2-0.12,rs7594007-POLR1B-0.09
101	39	BIOCARTA_BARRESTIN_SRC_PATHWAY	BIOCARTA_ARF_PATHWAY	0.201316	1974	40.51	111	16	7.00323	1.2e-05	P	rs6056006-PLCB1-0.24,rs708931-PLCB1-0.19,rs4295085-PLCB1-0.19,rs685929-ARRB1-0.17,rs6086518-PLCB1-0.17,rs1022697-GNAS-0.14,rs2159736-GNGT1-0.12,rs667791-ARRB1-0.12,rs350916-MAP2K2-0.12,rs6055910-PLCB1-0.12	rs12547643-MYC-0.19,rs1150798-POLR1C-0.17,rs2855179-ABL1-0.17,rs34303-PIK3R1-0.15,rs7780145-TWIST1-0.15,rs10953522-PIK3CG-0.15,rs6470563-MYC-0.15,rs7594007-POLR1B-0.13,rs2955617-TP53-0.13,rs13244632-RAC1-0.11
102	32	KEGG_ENDOMETRIAL_CANCER	KEGG_ALLOGRAFT_REJECTION	0.201316	12172	249.791	493	16	6.17066	1.2e-05	P	rs4297361-CTNNA3-0.25,rs2063082-ILK-0.24,rs17017528-CTNNA2-0.19,rs4404878-MYC-0.19,rs2955617-TP53-0.19,rs9857252-MLH1-0.16,rs11126736-CTNNA2-0.15,rs4852163-CTNNA2-0.15,rs1816611-CTNNA2-0.15,rs34303-PIK3R1-0.15	rs6131030-CD40-0.16,rs2904503-IFNG-0.14,rs6920606-HLA-DOA-HLA-DPA1-HLA-DPB1-0.13,rs1926189-FAS-0.12,rs3763349-HLA-DOB-0.12,rs3117008-HLA-DPA1-HLA-DPB1-0.11,rs3893464-HLA-A-0.11,rs859670-FASLG-0.1,rs1264514-HLA-E-0.1,rs396243-HLA-B-HLA-C-0.1
103	29	KEGG_CIRCADIAN_RHYTHM_MAMMAL	REACTOME_METABOLISM_OF_CARBOHYDRATES	0.201316	10619	217.921	440	16	5.94014	1.2e-05	P	rs3789327-ARNTL-0.14,rs17041758-BHLHE40-0.13,rs504560-PER3-0.12,rs6782157-BHLHE40-0.12,rs9312661-CLOCK-0.1,rs135720-CSNK1E-0.1,rs10842686-BHLHE41-0.1,rs12941497-NR1D1-0.08,rs17024926-NPAS2-0.08,rs7635516-BHLHE40-0.08	rs1612895-SLC2A5-0.27,rs2287363-NUP188-0.24,rs2236441-PFKL-0.22,rs546577-ALDOB-0.2,rs8019546-PYGL-0.2,rs1890706-PYGL-0.2,rs1078000-PGLS-0.2,rs13038139-PCK1-0.2,rs12410886-ENO1-0.17,rs6954522-MGAM-0.17
104	1	KEGG_STARCH_AND_SUCROSE_METABOLISM	REACTOME_BETACATENIN_PHOSPHORYLATION_CASCADE	0.201316	2600	53.3566	153	16	5.89521	1.2e-05	P	rs3771781-HK2-0.31,rs2300586-GCK-0.31,rs7143869-PYGL-0.31,rs7595138-UGT1A10-UGT1A3-UGT1A4-UGT1A5-UGT1A6-UGT1A7-UGT1A8-UGT1A9-0.27,rs7718874-HK3-0.27,rs4762836-GYS2-0.23,rs11667229-GYS1-0.23,rs7571337-UGT1A10-UGT1A6-UGT1A7-UGT1A8-UGT1A9-0.19,rs6717546-UGT1A1-UGT1A10-UGT1A3-UGT1A4-UGT1A5-UGT1A6-UGT1A7-UGT1A8-UGT1A9-0.19,rs6954522-MGAM-0.19	rs241280-CSNK1A1-0.16,rs4705073-CSNK1A1-0.15,rs2400889-CSNK1A1-0.14,rs2461823-GSK3B-0.11,rs6941212-PPP2R5D-0.11,rs2250789-PPP2R5C-0.11,rs9917069-PPP2R1A-0.11,rs1116003-PPP2CB-0.1,rs3405-PPP2R5C-0.1,rs10420138-PPP2R1A-0.1
105	38	BIOCARTA_BARRESTIN_SRC_PATHWAY	REACTOME_BETACATENIN_PHOSPHORYLATION_CASCADE	0.201316	1222	25.0776	81	16	5.45886	1.2e-05	P	rs6140671-PLCB1-0.35,rs708931-PLCB1-0.27,rs6086570-PLCB1-0.27,rs6056006-PLCB1-0.23,rs4295085-PLCB1-0.23,rs685929-ARRB1-0.19,rs1022697-GNAS-0.19,rs2159736-GNGT1-0.15,rs4471960-PLCB1-0.15,rs1892846-MAPK1-0.15	rs241280-CSNK1A1-0.15,rs9917069-PPP2R1A-0.15,rs7527863-PPP2R5A-0.13,rs2461823-GSK3B-0.13,rs4705073-CSNK1A1-0.13,rs3405-PPP2R5C-0.13,rs2400889-CSNK1A1-0.11,rs6941212-PPP2R5D-0.11,rs17565975-PPP2R1B-0.11,rs2250789-PPP2R5C-0.11
106	38	BIOCARTA_CCR3_PATHWAY	REACTOME_BETACATENIN_PHOSPHORYLATION_CASCADE	0.201316	2340	48.0209	136	16	4.99476	1.2e-05	P	rs6140671-PLCB1-0.35,rs198178-PRKCB-0.31,rs4683189-CCR3-0.27,rs708931-PLCB1-0.27,rs6086570-PLCB1-0.27,rs6056006-PLCB1-0.23,rs4295085-PLCB1-0.23,rs9929918-PRKCB-0.19,rs12602195-CCL11-0.19,rs1022697-GNAS-0.19	rs4705073-CSNK1A1-0.14,rs241280-CSNK1A1-0.14,rs2400889-CSNK1A1-0.14,rs3405-PPP2R5C-0.13,rs4951583-PPP2R5A-0.11,rs2461823-GSK3B-0.1,rs2250789-PPP2R5C-0.1,rs17565975-PPP2R1B-0.09,rs10420138-PPP2R1A-0.09,rs370681-AXIN1-0.08
107	48	REACTOME_OLFACTORY_SIGNALING_PATHWAY	REACTOME_BILE_SALT_AND_ORGANIC_ANION_SLC_TRANSPORTERS	0.201316	7410	144.352	267	16	9.49957	1.2e-05	R	rs11587369-OR2G2-OR2G3-0.23,rs7379313-OR2V1-0.23,rs11741956-OR2V1-OR2V2-0.23,rs4351799-OR52L1-OR56A1-OR56A4-0.23,rs2031063-OR10G3-0.23,rs17324812-OR51F1-OR52R1-0.2,rs1243666-OR6S1-0.2,rs17673153-OR10K2-OR10T2-0.17,rs9289587-OR5K3-OR5K4-0.17,rs1529047-OR5K2-0.17	rs1989379-SLC47A2-0.14,rs218655-SLC13A5-0.13,rs2064342-SLC13A3-0.12,rs1525469-SLC13A1-0.11,rs218671-SLC13A5-0.1,rs6017999-SLC13A3-0.07,rs2018675-SLC47A1-0.06,rs1391129-SLC16A7-0.06,rs8075157-SLC47A2-0.06,rs2289669-SLC47A1-0.04
108	43	BIOCARTA_CSK_PATHWAY	BIOCARTA_MTA3_PATHWAY	0.201316	2112	41.1434	121	16	8.75613	1.2e-05	R	rs1618879-CD247-0.28,rs1737481-CD247-0.28,rs10918702-CD247-0.25,rs2071081-CD4-0.22,rs704853-CD247-0.19,rs4968897-PRKAR1A-0.19,rs6714710-ZAP70-0.16,rs2707210-CD4-0.16,rs7526798-PRKACB-0.13,rs4656540-CD247-0.13	rs3020410-ESR1-0.18,rs11834543-TUBA1A-TUBA1C-0.17,rs17082180-ESR1-0.15,rs2347871-ESR1-0.14,rs4752733-CTSD-0.14,rs980281-ESR1-0.11,rs827423-ESR1-0.09,rs2207396-ESR1-0.09,rs4769417-TUBA3C-0.09,rs10431924-CDH1-0.09
109	34	KEGG_BASAL_CELL_CARCINOMA	REACTOME_AMINE_COMPOUND_SLC_TRANSPORTERS	0.216667	20828	427.427	762	16	15.2556	1.6e-05	P	rs2461823-GSK3B-0.14,rs4848124-GLI2-0.13,rs556874-WNT5A-0.13,rs38904-WNT2-0.13,rs11234870-FZD4-0.13,rs351359-WNT2B-0.12,rs4832135-TCF7L1-0.12,rs1859843-GLI3-0.12,rs7967362-FZD10-0.12,rs2055347-FZD10-0.12	rs1249794-SLC44A5-0.17,rs6586897-SLC18A1-0.14,rs1872392-SLC6A11-0.13,rs1865884-SLC6A6-0.13,rs3773172-SLC6A6-0.13,rs2282661-SLC6A5-0.13,rs7531174-SLC44A3-0.13,rs696620-SLC44A3-0.12,rs36023-SLC6A2-0.12,rs4660770-SLC6A9-0.12
110	5	KEGG_ANTIGEN_PROCESSING_AND_PRESENTATION	REACTOME_GLUCOSE_METABOLISM	0.229167	13905	285.355	510	16	13.533	1.6e-05	P	rs6920606-HLA-DOA-HLA-DPA1-HLA-DPB1-0.14,rs1328038-RFXAP-0.14,rs3763349-HLA-DOB-TAP1-TAP2-0.13,rs12513436-HSPA4-0.12,rs2156875-HLA-B-0.12,rs3742604-HSPA2-0.12,rs2748220-CD74-0.1,rs2070121-HLA-DOB-TAP1-TAP2-0.1,rs2071482-HLA-DOB-TAP1-TAP2-0.1,rs7855438-IFNA21-IFNA4-0.1	rs3793935-GOT1-0.17,rs1544198-PFKFB3-0.16,rs13038139-PCK1-0.16,rs7089499-PFKP-0.15,rs8019546-PYGL-0.15,rs3772902-GBE1-0.14,rs2388567-PFKP-0.14,rs2490287-GOT1-0.14,rs7143869-PYGL-0.14,rs10432269-CALM3-0.14
111	1	KEGG_STARCH_AND_SUCROSE_METABOLISM	KEGG_ENDOMETRIAL_CANCER	0.229167	17900	367.34	649	16	11.8426	1.6e-05	P	rs680545-HK2-0.14,rs6717546-UGT1A1-UGT1A10-UGT1A3-UGT1A4-UGT1A5-UGT1A6-UGT1A7-UGT1A8-UGT1A9-0.13,rs7595138-UGT1A10-UGT1A3-UGT1A4-UGT1A5-UGT1A6-UGT1A7-UGT1A8-UGT1A9-0.12,rs3772902-GBE1-0.12,rs2084274-HK1-0.12,rs7718874-HK3-0.11,rs2300586-GCK-0.11,rs7976688-GYS2-0.11,rs7143869-PYGL-0.11,rs2377446-UXS1-0.11	rs411268-PIK3R5-0.19,rs6470563-MYC-0.16,rs197198-APC2-0.16,rs11126736-CTNNA2-0.15,rs2955617-TP53-0.15,rs11958050-CTNNA1-0.14,rs4404878-MYC-0.14,rs9428576-AKT3-0.13,rs4852163-CTNNA2-0.13,rs556003-CTNNA2-0.13
112	26	KEGG_AUTOIMMUNE_THYROID_DISEASE	REACTOME_AMINE_COMPOUND_SLC_TRANSPORTERS	0.229167	10668	218.926	418	16	11.6966	1.6e-05	P	rs10740354-PRF1-0.15,rs10183226-TPO-0.14,rs2156875-HLA-B-0.13,rs3763349-HLA-DOB-0.13,rs2523404-HLA-F-0.13,rs241436-HLA-DOB-0.13,rs2687809-TG-0.13,rs6131030-CD40-0.13,rs859670-FASLG-0.12,rs2071482-HLA-DOB-0.12	rs1865884-SLC6A6-0.2,rs3819252-SLC6A5-0.2,rs1062246-SLC6A1-0.18,rs2282661-SLC6A5-0.18,rs36023-SLC6A2-0.15,rs4660770-SLC6A9-0.14,rs696620-SLC44A3-0.14,rs4932227-RHCG-0.14,rs1249794-SLC44A5-0.13,rs1872392-SLC6A11-0.13
113	24	KEGG_PROXIMAL_TUBULE_BICARBONATE_RECLAMATION	KEGG_AUTOIMMUNE_THYROID_DISEASE	0.229167	5460	112.049	241	16	10.1081	1.6e-05	P	rs2955617-ATP1B2-0.17,rs20571-CA2-0.15,rs2369406-ATP1A2-0.13,rs3802871-FXYD2-0.13,rs8079544-ATP1B2-0.13,rs876798-FXYD2-0.12,rs631898-FXYD2-0.12,rs13038139-PCK1-0.12,rs1023421-ATP1A2-ATP1A4-0.1,rs2051145-ATP1B1-0.1	rs2156875-HLA-B-0.18,rs6920606-HLA-DOA-HLA-DPA1-HLA-DPB1-0.18,rs1264514-HLA-E-0.15,rs396243-HLA-B-HLA-C-0.15,rs3763349-HLA-DOB-0.15,rs2071482-HLA-DOB-0.15,rs396090-HLA-DOA-0.15,rs2071929-FASLG-0.14,rs2256919-HLA-A-0.14,rs3117008-HLA-DPA1-HLA-DPB1-0.12
114	5	KEGG_STARCH_AND_SUCROSE_METABOLISM	KEGG_GRAFT_VERSUS_HOST_DISEASE	0.229167	6500	133.392	288	16	7.57881	1.6e-05	P	rs2300586-GCK-0.23,rs7718874-HK3-0.22,rs3757840-GCK-0.18,rs680545-HK2-0.15,rs2084274-HK1-0.15,rs7143869-PYGL-0.15,rs11667229-GYS1-0.15,rs7595138-UGT1A10-UGT1A3-UGT1A4-UGT1A5-UGT1A6-UGT1A7-UGT1A8-UGT1A9-0.14,rs4762836-GYS2-0.14,rs8019546-PYGL-0.14	rs3763349-HLA-DOB-0.16,rs2156875-HLA-B-0.13,rs6920606-HLA-DOA-HLA-DPA1-HLA-DPB1-0.13,rs10740354-PRF1-0.13,rs7312407-IFNG-0.13,rs3893464-HLA-A-0.12,rs3117008-HLA-DPA1-HLA-DPB1-0.12,rs1926189-FAS-0.12,rs2523404-HLA-F-0.11,rs2070121-HLA-DOB-0.11
115	37	KEGG_ALLOGRAFT_REJECTION	BIOCARTA_BARR_MAPK_PATHWAY	0.229167	2788	57.2147	140	16	6.84343	1.6e-05	P	rs1926189-FAS-0.22,rs3763349-HLA-DOB-0.2,rs3117008-HLA-DPA1-HLA-DPB1-0.2,rs2193045-IFNG-0.2,rs241436-HLA-DOB-0.17,rs6920606-HLA-DOA-HLA-DPA1-HLA-DPB1-0.15,rs2904503-IFNG-0.15,rs3850890-CD80-0.12,rs3130685-HLA-C-0.12,rs396090-HLA-DOA-0.12	rs6140671-PLCB1-0.25,rs6056006-PLCB1-0.18,rs4295085-PLCB1-0.18,rs2159736-GNGT1-0.16,rs6086518-PLCB1-0.15,rs1022697-GNAS-0.15,rs1892846-MAPK1-0.15,rs350916-MAP2K2-0.1,rs6086570-PLCB1-0.1,rs667791-ARRB1-0.09
116	6	KEGG_ALANINE_ASPARTATE_AND_GLUTAMATE_METABOLISM	KEGG_ALLOGRAFT_REJECTION	0.229167	6800	139.548	298	16	6.82284	1.6e-05	P	rs3006845-GAD2-0.21,rs2490287-GOT1-0.21,rs9611324-ADSL-0.21,rs4672587-CPS1-0.19,rs497915-GLUL-0.15,rs3123710-ADSS-0.15,rs401694-AGXT2-0.15,rs10793902-ASS1-0.15,rs3102463-ADSS-0.13,rs2355575-GLS-0.13	rs6131030-CD40-0.16,rs3117008-HLA-DPA1-HLA-DPB1-0.15,rs859670-FASLG-0.14,rs7312407-IFNG-0.14,rs2071929-FASLG-0.13,rs2523404-HLA-F-0.13,rs3763349-HLA-DOB-0.13,rs2904503-IFNG-0.13,rs6920606-HLA-DOA-HLA-DPA1-HLA-DPB1-0.12,rs2420825-IL12B-0.11
117	27	KEGG_CIRCADIAN_RHYTHM_MAMMAL	REACTOME_BETACATENIN_PHOSPHORYLATION_CASCADE	0.229167	1066	21.8762	76	16	6.62305	1.6e-05	P	rs356643-NPAS2-0.27,rs7950226-ARNTL-0.27,rs9312661-CLOCK-0.23,rs17024926-NPAS2-0.19,rs3789327-ARNTL-0.19,rs4684448-BHLHE40-0.15,rs6782157-BHLHE40-0.15,rs10842686-BHLHE41-0.15,rs135720-CSNK1E-0.15,rs5750597-CSNK1E-0.15	rs4705073-CSNK1A1-0.22,rs241280-CSNK1A1-0.22,rs2400889-CSNK1A1-0.17,rs9917069-PPP2R1A-0.17,rs4951583-PPP2R5A-0.15,rs3405-PPP2R5C-0.12,rs1366245-PPP2R1A-0.12,rs6941212-PPP2R5D-0.1,rs1116003-PPP2CB-0.1,rs10420138-PPP2R1A-0.1
118	5	KEGG_ALLOGRAFT_REJECTION	REACTOME_GLUCONEOGENESIS	0.229167	5576	114.429	246	16	5.96849	1.6e-05	P	rs2071929-FASLG-0.2,rs6131030-CD40-0.16,rs6920606-HLA-DOA-HLA-DPA1-HLA-DPB1-0.15,rs2070121-HLA-DOB-0.12,rs3763349-HLA-DOB-0.12,rs2904503-IFNG-0.12,rs7312407-IFNG-0.12,rs859670-FASLG-0.11,rs2071482-HLA-DOB-0.11,rs2193045-IFNG-0.11	rs1544198-PFKFB3-0.25,rs2490287-GOT1-0.21,rs631902-PFKFB3-0.16,rs1007568-GAPDHS-0.16,rs4819776-SLC25A1-0.16,rs12410886-ENO1-0.13,rs7525449-PFKFB2-0.12,rs11120218-PFKFB2-0.12,rs11257482-PFKFB3-0.12,rs2002059-GOT1-0.12
119	31	KEGG_PROXIMAL_TUBULE_BICARBONATE_RECLAMATION	REACTOME_BETACATENIN_PHOSPHORYLATION_CASCADE	0.229167	1690	34.6818	103	16	4.84882	1.6e-05	P	rs631898-FXYD2-0.27,rs7943219-FXYD2-0.27,rs2355575-GLS-0.23,rs1517354-GLS-0.23,rs1951637-PCK2-0.23,rs13038139-PCK1-0.23,rs2369406-ATP1A2-0.19,rs1023421-ATP1A2-ATP1A4-0.19,rs20571-CA2-0.19,rs3802871-FXYD2-0.19	rs241280-CSNK1A1-0.23,rs4705073-CSNK1A1-0.17,rs4951583-PPP2R5A-0.15,rs2400889-CSNK1A1-0.15,rs17565975-PPP2R1B-0.12,rs9917069-PPP2R1A-0.12,rs2250789-PPP2R5C-0.11,rs10420138-PPP2R1A-0.11,rs6941212-PPP2R5D-0.08,rs7527863-PPP2R5A-0.06
120	42	REACTOME_RAS_ACTIVATION_UOPN_CA2_INFUX_THROUGH_NMDA_RECEPTOR	REACTOME_BETACATENIN_PHOSPHORYLATION_CASCADE	0.229167	2158	44.286	126	16	4.77129	1.6e-05	P	rs1078695-GRIN2A-0.35,rs2300586-CAMK2B-0.31,rs10845868-GRIN2B-0.31,rs6974322-CAMK2B-0.27,rs894783-RASGRF1-0.23,rs1070502-GRIN2A-0.23,rs10432269-CALM3-0.23,rs504103-GRIN2D-0.23,rs12922641-GRIN2A-0.19,rs12030126-ACTN2-0.15	rs4705073-CSNK1A1-0.13,rs241280-CSNK1A1-0.13,rs3405-PPP2R5C-0.13,rs9917069-PPP2R1A-0.13,rs4951583-PPP2R5A-0.11,rs17565975-PPP2R1B-0.11,rs2250789-PPP2R5C-0.11,rs10420138-PPP2R1A-0.11,rs6941212-PPP2R5D-0.1,rs2400889-CSNK1A1-0.08
121	12	KEGG_TERPENOID_BACKBONE_BIOSYNTHESIS	BIOCARTA_BARRESTIN_SRC_PATHWAY	0.229167	1363	27.9712	91	16	4.05413	1.6e-05	P	rs1590445-PDSS1-0.19,rs8060966-MVD-0.17,rs12728900-DHDDS-0.13,rs4578216-PMVK-0.13,rs8047318-MVD-0.13,rs6428843-HMGCS2-0.11,rs9292871-HMGCS1-0.11,rs9400094-PDSS2-0.11,rs2169898-PDSS1-0.11,rs11015249-PDSS1-0.11	rs1892846-MAPK1-0.28,rs667791-ARRB1-0.24,rs2159736-GNGT1-0.21,rs350916-MAP2K2-0.21,rs6086518-PLCB1-0.21,rs6056006-PLCB1-0.21,rs1022697-GNAS-0.21,rs685929-ARRB1-0.17,rs6055910-PLCB1-0.17,rs4295085-PLCB1-0.17
122	15	KEGG_TERPENOID_BACKBONE_BIOSYNTHESIS	KEGG_CIRCADIAN_RHYTHM_MAMMAL	0.229167	1189	24.4004	79	16	3.50979	1.6e-05	P	rs876380-ACAT2-0.2,rs3750729-IDI1-IDI2-0.2,rs7529342-DHDDS-0.17,rs4578216-PMVK-0.17,rs9292871-HMGCS1-0.17,rs2169898-PDSS1-0.15,rs4782395-MVD-0.12,rs12728900-DHDDS-0.1,rs1590445-PDSS1-0.1,rs17163904-DHDDS-0.07	rs135720-CSNK1E-0.28,rs6782157-BHLHE40-0.21,rs3789327-ARNTL-0.21,rs10842686-BHLHE41-0.21,rs12941497-NR1D1-0.21,rs228648-PER3-0.17,rs504560-PER3-0.17,rs9312661-CLOCK-0.17,rs356643-NPAS2-0.14,rs1568400-NR1D1-0.14
123	47	BIOCARTA_STATHMIN_PATHWAY	REACTOME_SYNTHESIS_OF_GPI_ANCHORED_PROTEINS	0.229167	3834	74.6892	159	16	9.56792	1.6e-05	R	rs1618879-CD247-0.2,rs4968897-PRKAR1A-0.2,rs919334-CAMK4-0.17,rs7213247-PRKAR1A-0.17,rs3136706-CD2-0.15,rs864537-CD247-0.15,rs7667286-CAMK2D-0.15,rs11749991-CCNB1-0.15,rs624988-CD2-0.13,rs10918702-CD247-0.13	rs2745015-PIGT-0.17,rs4984890-PIGQ-0.14,rs3919435-PIGC-0.13,rs2494208-PIGM-0.11,rs6599348-PIGG-0.11,rs3046-PLAUR-0.11,rs4810449-PIGT-0.11,rs6020871-DPM1-0.11,rs1053074-PIGM-0.1,rs2239372-PLAUR-0.1
124	43	BIOCARTA_MTA3_PATHWAY	BIOCARTA_CTLA4_PATHWAY	0.229167	1568	30.5458	93	16	7.73777	1.6e-05	R	rs3020410-ESR1-0.27,rs2207396-ESR1-0.14,rs10431924-CDH1-0.14,rs17082180-ESR1-0.12,rs2347871-ESR1-0.1,rs4752733-CTSD-0.1,rs11834543-TUBA1A-TUBA1C-0.1,rs4811002-SNAI1-0.1,rs827423-ESR1-0.08,rs917634-GAPDH-0.08	rs1618879-CD247-0.28,rs1737481-CD247-0.28,rs10918702-CD247-0.25,rs2026880-ICOSLG-0.25,rs1896286-ICOS-0.22,rs704853-CD247-0.19,rs6438537-CD80-0.19,rs163433-ITK-0.16,rs12519487-ITK-0.16,rs4656540-CD247-0.13

## Sheet: B_PATH
B. Interaction-enriched pathways discovered from phs000517 JAP cohort based on recessive/dominant combined disease model
group: PATHs were grouped by connected component
path: pathway names
FDR: false discovery rate
size: length of pathway
ranksum (-log10 pv): one tail ranksum test comparing pathway SNP's degree distribution with non-pathway SNP's degree distribution
pvalue_snp: permutation p-value
effect: the interactions between this pathway and the whole genome are enriched for increased or decreased disease risk, "P" refers to "decreased risk" and "R" refers to "increased risk"
path_top10_snp: top 10 pathway snps that have highest interaction degree were reported (SNP-Gene-InteractionDensity)
NO	group	path	FDR	size	ranksum_log (-log10 pv)	pvalue_snp	effect	path_top10_snp
1	1	KEGG_TERPENOID_BACKBONE_BIOSYNTHESIS	0.05	29	4.15098	4.8e-05	P	rs4578216-PMVK-0.1,rs9292871-HMGCS1-0.09,rs7529342-DHDDS-0.09,rs17163904-DHDDS-0.09,rs1590445-PDSS1-0.08,rs4782395-MVD-0.08,rs2169898-PDSS1-0.08,rs876380-ACAT2-0.08,rs8047318-MVD-0.08,rs12728900-DHDDS-0.07
2	2	REACTOME_BASIGIN_INTERACTIONS	0.05	77	3.61819	0.00018	P	rs7255568-BSG-0.1,rs2051145-ATP1B1-0.1,rs7200184-SLC7A5-0.1,rs7151065-SLC7A7-0.1,rs7125320-MMP1-0.09,rs199146-ITGA3-0.09,rs6976316-CAV1-0.09,rs8013531-SLC7A7-0.08,rs11669519-BSG-0.08,rs1200136-ATP1B1-0.08
