# Supplementary material for: Pathway-based discovery of genetic interactions in breast cancer
Source: PLoS Genet. 2017 Sep 28;13(9):e1006973. doi: 10.1371/journal.pgen.1006973 (PMC5619706; doi:10.1371/journal.pgen.1006973)
Supplement: S9 Table — (A) List of pathway hub interactions discovered in this cohort. (XLSX) [file pgen.1006973.s009.xlsx]

## Sheet: A_PATH
Interaction-enriched pathways discovered from phs000799 shanghai cohort (with imputed data) based on recessive/dominant combined disease model
group: PATHs were grouped by connected component
path: pathway names
FDR: false discovery rate
size: length of pathway
ranksum (-log10 pv): one tail ranksum test comparing pathway SNP's degree distribution with non-pathway SNP's degree distribution
pvalue_snp: permutation p-value
effect: the interactions between this pathway and the whole genome are enriched for increased or decreased disease risk, "P" refers to "decreased risk" and "R" refers to "increased risk"
path_top10_snp: top 10 pathway snps that have highest interaction degree were reported (SNP-Gene-InteractionDensity)
NO	group	path	FDR	size	ranksum (-log10 pv)	pvalue_snp	effect	path_top10_snp
1	4	REACTOME_METAL_ION_SLC_TRANSPORTERS	0	85	8.61516	5.26316e-06	R	rs2695343-SLC11A1-0.06,rs10172824-SLC11A1-0.06,rs35420294-SLC39A6-0.06,rs10759636-SLC31A1-0.06,rs7299346-SLC41A2-0.06,rs73227818-SLC39A14-0.05,rs10125992-SLC31A1-0.05,rs67009057-SLC39A8-0.05,rs1499430-SLC30A8-0.05,rs111656445-SLC31A1-0.05
2	2	BIOCARTA_VDR_PATHWAY	0.05	50	6.30163	5.26316e-06	P	rs10881581-RXRA-0.06,rs2324141-NCOR1-0.06,rs178831-NCOR1-0.06,rs130021-CREBBP-0.06,rs6125048-NCOA3-0.05,rs3785632-NCOR1-0.05,2:25040345-NCOA1-0.05,rs12998698-NCOA1-0.05,rs875444-RXRA-0.05,rs7210224-NCOR1-0.05
3	3	REACTOME_PHASE_II_CONJUGATION	0.06	171	5.81705	5.26316e-06	R	rs9474335-GSTA3-GSTA5-0.06,rs9382137-GSTA1-GSTA2-0.06,rs11102000-GSTM5-0.06,rs4712015-GSTA1-GSTA2-0.06,rs4970773-GSTM1-GSTM4-GSTM5-0.06,rs112512279-MAT1A-0.06,rs10107637-NAT1-0.05,rs3834631-SULT2A1-0.05,rs9349646-GSTA1-GSTA5-0.05,rs2126719-GSTP1-0.05
4	1	BIOCARTA_BCELLSURVIVAL_PATHWAY	0.06	65	5.05709	1.05263e-05	P	rs7542591-MTOR-0.07,rs2744815-MTOR-0.06,rs200571205-MTOR-0.06,rs12122605-MTOR-0.06,rs62410405-PIK3CA-0.06,rs200257290-ITGA1-0.06,rs2259886-MTOR-0.06,rs2503997-ITGB1-0.06,rs2486918-MTOR-0.05,rs164652-ITGA1-0.05
5	3	REACTOME_GLUTATHIONE_CONJUGATION	0.06	47	4.78026	1.05263e-05	R	rs9474335-GSTA3-GSTA5-0.06,rs9382137-GSTA1-GSTA2-0.06,rs11102000-GSTM5-0.06,rs4712015-GSTA1-GSTA2-0.06,rs4970773-GSTM1-GSTM4-GSTM5-0.06,rs9349646-GSTA1-GSTA5-0.05,rs2126719-GSTP1-0.05,rs7742367-GCLC-0.05,rs4712035-GCLC-0.05,rs11227837-GSTP1-0.05
6	1	BIOCARTA_INTEGRIN_PATHWAY	0.06	163	4.53123	2.63158e-05	P	rs11278917-FYN-0.06,rs201959763-ACTN1-0.06,rs200257290-ITGA1-0.06,rs17743339-VCL-0.06,rs11153318-FYN-0.06,rs58194216-BCR-0.06,rs11246184-HRAS-0.06,rs2503997-ITGB1-0.06,rs164652-ITGA1-0.05,rs1645392-ITGA1-0.05
7	4	REACTOME_ZINC_TRANSPORTATION	0.08	61	4.57127	3.68421e-05	R	rs35420294-SLC39A6-0.06,rs73227818-SLC39A14-0.05,rs67009057-SLC39A8-0.05,rs1499430-SLC30A8-0.05,rs164561-SLC30A5-0.05,rs11558471-SLC30A8-0.05,rs11777848-SLC39A14-0.05,rs7014190-SLC30A8-0.05,rs868651-SLC30A8-0.05,rs58078192-SLC30A8-0.05
8	3	KEGG_GLUTATHIONE_METABOLISM	0.2	123	3.85799	0.000121053	R	rs9474335-GSTA3-GSTA5-0.06,rs9382137-GSTA1-GSTA2-0.06,rs11102000-GSTM3-GSTM5-0.06,rs4712015-GSTA1-GSTA2-0.06,rs4970773-GSTM1-GSTM2-GSTM3-GSTM4-GSTM5-0.06,rs10036748-GPX3-0.05,rs9349646-GSTA1-GSTA5-0.05,rs2126719-GSTP1-0.05,rs67402234-GGT5-0.05,rs7742367-GCLC-0.05
