# Supplementary material for: Pathway-based discovery of genetic interactions in breast cancer
Source: PLoS Genet. 2017 Sep 28;13(9):e1006973. doi: 10.1371/journal.pgen.1006973 (PMC5619706; doi:10.1371/journal.pgen.1006973)
Supplement: S10 Table — (XLSX) [file pgen.1006973.s010.xlsx]

## Sheet: Sheet1
Pathways that interact with glutathione conjugation in LTN517 and CHN799-imputed cohorts
effect: the interactions between two pathways are enriched for increased or decreased disease risk, "P" refers to "decreased risk" and "R" refers to "increased risk"
chi2_global: chi-square test p-value (in -log10 scale) comparing the BPM density with global network, negative values means the corresponding interaction is under enriched
chi2_local: chi-square test p-value (in -log10 scale) comparing the BPM density with local pathway, negative values means the corresponding interaction is under enriched
pvalue_snp: permutation p-value for BPM
pathways	effect	FDR_517	pvalue_snp_517	chi2_global_517	chi2_local_517	FDR_799	pvalue_snp_799	chi2_global_799	chi2_local_799
KEGG_PATHOGENIC_ESCHERICHIA_COLI_INFECTION	R	0.0333333	1e-05	>16	3.35846	0.12449	5.26316e-06	>16	3.96312
BIOCARTA_PGC1A_PATHWAY	R	0.04	2e-05	>16	3.28228	0.140678	3.68421e-05	14.3211	1.43403
REACTOME_TOLL_LIKE_RECEPTOR_9_CASCADE	R	0.06875	3e-05	>16	4.22938	0.126415	2.63158e-05	13.8508	2.24579
BIOCARTA_LEPTIN_PATHWAY	R	-	-	-	-	0.12449	1.05263e-05	14.1484	3.18969
REACTOME_CD28_DEPENDENT_VAV1_PATHWAY	R	-	-	-	-	0.132143	3.15789e-05	13.0003	2.85519
REACTOME_REGULATION_OF_RHEB_GTPASE_ACTIVITY_BY_AMPK	R	-	-	-	-	0.231081	0.000184211	9.07356	1.90554
KEGG_CARDIAC_MUSCLE_CONTRACTION	R	0.0333333	1e-05	>16	4.53761	-	-	-	-
BIOCARTA_CXCR4_PATHWAY	R	0.0333333	1e-05	>16	5.33289	1	1	14.2825	0.923489
BIOCARTA_ECM_PATHWAY	R	0.0333333	1e-05	>16	5.94579	1	1	2.60687	-0.999507
BIOCARTA_LAIR_PATHWAY	R	0.0333333	1e-05	>16	3.24124	1	1	0.186621	-2.64887
BIOCARTA_RELA_PATHWAY	R	0.0333333	1e-05	>16	4.42255	1	1	0.310642	-1.77946
KEGG_FRUCTOSE_AND_MANNOSE_METABOLISM	R	0.0333333	1e-05	>16	3.22863	1	1	8.9598	-0.0146545
KEGG_GALACTOSE_METABOLISM	R	0.0333333	1e-05	>16	4.37448	1	1	2.40223	-1.438
KEGG_RNA_DEGRADATION	R	0.0333333	1e-05	>16	3.24728	1	1	8.25841	-0.424661
KEGG_RNA_POLYMERASE	R	0.0333333	1e-05	>16	3.27245	1	1	7.55035	0.23858
REACTOME_DEPOLARIZATION_OF_THE_PRESYNAPTIC_TERMINAL_TRIGGERS_THE_OPENING_OF_CALCIUM_CHANNELS	R	0.0333333	1e-05	>16	3.57981	1	1	8.23799	0.00959449
REACTOME_METABOLISM_OF_MRNA	R	0.0333333	1e-05	>16	3.93701	1	1	7.91232	-0.106638
BIOCARTA_CTLA4_PATHWAY	R	0.04	2e-05	>16	3.00042	1	1	1.51287	-0.931297
BIOCARTA_LECTIN_PATHWAY	R	0.04	2e-05	>16	3.10718	1	1	0.0658326	-2.14758
BIOCARTA_ARAP_PATHWAY	R	1	1	8.44098	0.539747	0.12449	5.26316e-06	>16	4.81383
KEGG_ALPHA_LINOLENIC_ACID_METABOLISM	R	1	1	4.88564	-0.0310347	0.12449	5.26316e-06	>16	8.77589
KEGG_BIOSYNTHESIS_OF_UNSATURATED_FATTY_ACIDS	R	1	1	7.16942	0.00778872	0.12449	5.26316e-06	>16	5.31074
KEGG_REGULATION_OF_AUTOPHAGY	R	1	1	11.9656	0.932461	0.12449	5.26316e-06	>16	5.09932
KEGG_RENIN_ANGIOTENSIN_SYSTEM	R	1	1	0.105247	-2.58439	0.12449	5.26316e-06	>16	10.8596
REACTOME_ACTIVATION_OF_KAINATE_RECEPTORS_UPON_GLUTAMATE_BINDING	R	1	1	4.61814	-3.11293	0.12449	5.26316e-06	>16	2.67888
REACTOME_ADP_SIGNALLING_THROUGH_P2Y_PURINOCEPTOR_1	R	1	1	4.43298	-1.39519	0.12449	5.26316e-06	>16	5.27
REACTOME_ADP_SIGNALLING_THROUGH_P2Y_PURINOCEPTOR_12	R	1	1	2.20294	-1.99652	0.12449	5.26316e-06	>16	4.81549
REACTOME_CLASS_B2_SECRETIN_FAMILY_RECEPTORS	R	1	1	>16	-0.789642	0.12449	5.26316e-06	>16	3.40155
REACTOME_COLLAGEN_MEDIATED_ACTIVATION_CASCADE	R	1	1	8.25374	-0.676899	0.12449	5.26316e-06	>16	4.12476
REACTOME_G_BETA_GAMMA_SIGNALLING_THROUGH_PLC_BETA	R	1	1	3.73454	-1.615	0.12449	5.26316e-06	>16	4.76752
REACTOME_G_PROTEIN_ACTIVATION	R	1	1	1.74792	-3.09088	0.12449	5.26316e-06	>16	4.44932
REACTOME_G_PROTEIN_BETA_GAMMA_SIGNALLING	R	1	1	2.61603	-2.84517	0.12449	5.26316e-06	>16	3.39896
REACTOME_IMMUNOREGULATORY_INTERACTIONS_BETWEEN_A_LYMPHOID_AND_A_NON_LYMPHOID_CELL	R	1	1	>16	1.43794	0.12449	5.26316e-06	>16	2.49511
REACTOME_MITOTIC_PROMETAPHASE	R	1	1	5.73219	-2.21659	0.12449	5.26316e-06	>16	4.7381
REACTOME_MYOGENESSIS	R	1	1	14.5074	-0.148572	0.12449	5.26316e-06	>16	3.72353
REACTOME_NCAM1_INTERACTIONS	R	1	1	>16	1.23268	0.12449	5.26316e-06	>16	3.05974
REACTOME_PLATELET_ACTIVATION_TRIGGERS	R	1	1	15.9546	-1.24905	0.12449	5.26316e-06	>16	7.25904
REACTOME_POST_NMDA_RECEPTOR_ACTIVATION_EVENTS	R	1	1	>16	2.3939	0.12449	5.26316e-06	>16	1.61839
REACTOME_SIGNAL_AMPLIFICATION	R	1	1	4.54331	-1.71534	0.12449	5.26316e-06	>16	4.56469
REACTOME_STRIATED_MUSCLE_CONTRACTION	R	1	1	>16	2.59246	0.12449	5.26316e-06	>16	2.40859
REACTOME_THROMBIN_SIGNALLING_THROUGH_PROTEINASE_ACTIVATED_RECEPTORS	R	1	1	5.95307	-1.01791	0.12449	5.26316e-06	>16	3.71571
REACTOME_THROMBOXANE_SIGNALLING_THROUGH_TP_RECEPTOR	R	1	1	2.25641	-2.27592	0.12449	5.26316e-06	>16	4.61757
BIOCARTA_CALCINEURIN_PATHWAY	R	1	1	13.7042	0.460722	0.12449	1.05263e-05	>16	2.31837
BIOCARTA_MYOSIN_PATHWAY	R	1	1	>16	2.77069	0.12449	1.05263e-05	>16	1.69317
BIOCARTA_SALMONELLA_PATHWAY	R	1	1	1.50903	-0.126118	0.12449	1.05263e-05	14.0973	3.75641
BIOCARTA_TCR_PATHWAY	R	1	1	14.9132	-0.171564	0.12449	1.05263e-05	>16	1.46991
BIOCARTA_TOB1_PATHWAY	R	1	1	7.48302	-0.053995	0.12449	1.05263e-05	>16	4.77045
KEGG_O_GLYCAN_BIOSYNTHESIS	R	1	1	5.06899	-2.08504	0.12449	1.05263e-05	>16	1.58238
KEGG_VEGF_SIGNALING_PATHWAY	R	1	1	>16	0.0214449	0.12449	1.05263e-05	>16	1.74732
REACTOME_ACTIVATION_OF_NMDA_RECEPTOR_UPON_GLUTAMATE_BINDING_AND_POSTSYNAPTIC_EVENTS	R	1	1	>16	1.61399	0.12449	1.05263e-05	>16	1.63634
REACTOME_G1_PHASE	R	1	1	4.88028	0.0341153	0.12449	1.05263e-05	14.9546	3.21439
REACTOME_G_BETA_GAMMA_SIGNALLING_THROUGH_PI3KGAMMA	R	1	1	1.04674	-3.28391	0.12449	1.05263e-05	>16	3.20907
REACTOME_INHIBITION_OF_INSULIN_SECRETION_BY_ADRENALINE_NORADRENALINE	R	1	1	7.53466	-1.39293	0.12449	1.05263e-05	>16	4.5269
REACTOME_NRAGE_SIGNALS_DEATH_THROUGH_JNK	R	1	1	>16	-0.734939	0.12449	1.05263e-05	>16	1.35506
REACTOME_PECAM1_INTERACTIONS	R	1	1	12.9224	1.81674	0.12449	1.05263e-05	14.1484	3.18969
BIOCARTA_BIOPEPTIDES_PATHWAY	R	1	1	>16	1.00058	0.12449	1.57895e-05	>16	1.84005
BIOCARTA_NO1_PATHWAY	R	1	1	10.9689	-1.00194	0.12449	1.57895e-05	>16	1.62059
BIOCARTA_PTDINS_PATHWAY	R	1	1	15.4775	0.662429	0.12449	1.57895e-05	>16	2.28653
REACTOME_CREB_PHOSPHORYLATION_THROUGH_THE_ACTIVATION_OF_CAMKII	R	1	1	>16	1.52673	0.12449	1.57895e-05	13.4387	1.62702
REACTOME_GS_ALPHA_MEDIATED_EVENTS_IN_GLUCAGON_SIGNALLING	R	1	1	8.6168	-0.77773	0.12449	1.57895e-05	>16	2.20513
BIOCARTA_CACAM_PATHWAY	R	1	1	>16	1.6311	0.12449	2.10526e-05	14.1693	2.63749
BIOCARTA_CCR3_PATHWAY	R	1	1	>16	1.67265	0.12449	2.10526e-05	>16	1.57591
BIOCARTA_NO2IL12_PATHWAY	R	1	1	2.65653	-0.942785	0.12449	2.10526e-05	13.8406	2.34514
KEGG_PHENYLALANINE_METABOLISM	R	1	1	3.99562	0.100657	0.12449	2.10526e-05	12.2911	2.42854
REACTOME_EGFR_DOWNREGULATION	R	1	1	11.2802	0.468702	0.12449	2.10526e-05	>16	2.73509
REACTOME_GLUCAGON_SIGNALING_IN_METABOLIC_REGULATION	R	1	1	8.6841	-1.10124	0.12449	2.10526e-05	>16	2.02841
KEGG_THYROID_CANCER	R	1	1	13.035	0.469945	0.126415	2.63158e-05	>16	1.63011
REACTOME_GLUCAGON_TYPE_LIGAND_RECEPTORS	R	1	1	6.36659	-1.51281	0.126415	2.63158e-05	>16	1.82735
REACTOME_MUSCLE_CONTRACTION	R	1	1	>16	0.638521	0.126415	2.63158e-05	>16	1.42137
BIOCARTA_CYTOKINE_PATHWAY	R	1	1	4.8015	-0.0696005	0.132143	3.15789e-05	13.2816	2.03531
KEGG_LINOLEIC_ACID_METABOLISM	R	1	1	10.1674	0.651953	0.132143	3.15789e-05	14.1417	2.40764
REACTOME_PLATELET_ADHESION_TO_EXPOSED_COLLAGEN	R	1	1	5.78456	0.0534343	0.140678	3.68421e-05	12.8005	2.07915
REACTOME_RAS_ACTIVATION_UOPN_CA2_INFUX_THROUGH_NMDA_RECEPTOR	R	1	1	>16	2.03349	0.140678	3.68421e-05	13.591	1.33888
REACTOME_CHOLESTEROL_BIOSYNTHESIS	R	1	1	1.52843	-0.484252	0.145161	4.21053e-05	13.4632	2.67318
REACTOME_ENERGY_DEPENDENT_REGULATION_OF_MTOR_BY_LKB1_AMPK	R	1	1	9.48698	0.154554	0.145161	4.21053e-05	12.4447	1.7808
REACTOME_RNA_POLYMERASE_III_TRANSCRIPTION	R	1	1	10.7963	-0.15207	0.145161	4.21053e-05	15.9546	1.76763
BIOCARTA_ACTINY_PATHWAY	R	1	1	2.20205	-0.350369	0.149206	4.73684e-05	12.4889	2.11526
REACTOME_SEMA4D_IN_SEMAPHORIN_SIGNALING	R	1	1	15.3525	0.894665	0.154545	5.26316e-05	13.7756	1.52157
REACTOME_PYRIMIDINE_METABOLISM	R	1	1	4.8388	-0.39473	0.154545	5.78947e-05	12.8591	1.42203
REACTOME_REGULATION_OF_AMPK_ACTIVITY_VIA_LKB1	R	1	1	7.27027	0.0402916	0.154545	5.78947e-05	12.0723	1.88236
KEGG_MATURITY_ONSET_DIABETES_OF_THE_YOUNG	R	1	1	>16	1.07446	0.161194	6.31579e-05	13.8647	1.38518
KEGG_GLYCOSAMINOGLYCAN_BIOSYNTHESIS_KERATAN_SULFATE	R	1	1	2.11229	-0.637094	0.16338	6.84211e-05	11.7362	2.00951
KEGG_BASAL_TRANSCRIPTION_FACTORS	R	1	1	7.58064	0.0870516	0.16338	7.36842e-05	13.223	1.4237
REACTOME_PYRUVATE_METABOLISM	R	1	1	5.8423	0.441834	0.16338	7.89474e-05	10.4378	2.14144
REACTOME_SIGNALING_BY_TGF_BETA	R	1	1	-0.501839	-4.27278	0.16338	7.89474e-05	11.7503	1.91145
REACTOME_CHEMOKINE_RECEPTORS_BIND_CHEMOKINES	R	1	1	7.56506	0.027106	0.165278	8.42105e-05	13.4155	1.52149
BIOCARTA_CTL_PATHWAY	R	1	1	0.489783	-1.92137	0.208219	0.000136842	9.92853	1.84289
