# Supplementary material for: Pathway-based discovery of genetic interactions in breast cancer
Source: PLoS Genet. 2017 Sep 28;13(9):e1006973. doi: 10.1371/journal.pgen.1006973 (PMC5619706; doi:10.1371/journal.pgen.1006973)
Supplement: S11 Table — List of pathways identified by BridGE across 5 different cohorts with FDR≤0.25 and their link to GWAS genes. (XLSX) [file pgen.1006973.s011.xlsx]

## Sheet: BridGE_pathways
A. 178 unique pathways identified by BridGE (FDR<=0.25)
NO	pathway	FDR	interaction	method	gwas_genes
1	BIOCARTA_STATHMIN_PATHWAY	0	BPM	BridGE,GWAS	PRKACB
2	KEGG_ADIPOCYTOKINE_SIGNALING_PATHWAY	0	BPM	BridGE
3	KEGG_NON_SMALL_CELL_LUNG_CANCER	0	BPM	BridGE,GWAS	CCND1,PLCG2
4	KEGG_PHOSPHATIDYLINOSITOL_SIGNALING_SYSTEM	0	BPM	BridGE,GWAS	ITPR1,PLCG2
5	KEGG_RENAL_CELL_CARCINOMA	0	BPM	BridGE
6	KEGG_UBIQUITIN_MEDIATED_PROTEOLYSIS	0	BPM	BridGE,GWAS	MAP3K1
7	REACTOME_ABORTIVE_ELONGATION_OF_HIV1_TRANSCRIPT_IN_THE_ABSENCE_OF_TAT	0	PATH/BPM	BridGE
8	REACTOME_BASE_EXCISION_REPAIR	0	BPM/WPM/PATH	BridGE
9	REACTOME_DOWNSTREAM_TCR_SIGNALING	0	WPM/BPM	BridGE,GWAS	TAB2
10	REACTOME_EXTENSION_OF_TELOMERES	0	BPM	BridGE,GWAS	TERT
11	REACTOME_FORMATION_OF_THE_EARLY_ELONGATION_COMPLEX	0	PATH	BridGE
12	REACTOME_MRNA_PROCESSING	0	PATH/BPM	BridGE
13	REACTOME_POLYMERASE_SWITCHING	0	BPM	BridGE
14	REACTOME_REMOVAL_OF_DNA_PATCH_CONTAINING_ABASIC_RESIDUE	0	WPM/BPM	BridGE
15	REACTOME_RESOLUTION_OF_AP_SITES_VIA_THE_SINGLE_NUCLEOTIDE_REPLACEMENT_PATHWAY	0	BPM/PATH/WPM	BridGE
16	REACTOME_STEROID_HORMONE_BIOSYNTHESIS	0	PATH/BPM	BridGE
17	REACTOME_TELOMERE_MAINTENANCE	0	BPM	BridGE,GWAS	TERT
18	REACTOME_TRANSCRIPTION	0	BPM	BridGE,GWAS	ELL
19	BIOCARTA_HCMV_PATHWAY	0.0333333	BPM	BridGE,GWAS	MAP3K1
20	BIOCARTA_RAS_PATHWAY	0.0333333	BPM	BridGE
21	KEGG_PHENYLALANINE_METABOLISM	0.0333333	BPM	BridGE
22	REACTOME_CD28_DEPENDENT_PI3K_AKT_SIGNALING	0.0333333	BPM	BridGE
23	KEGG_TERPENOID_BACKBONE_BIOSYNTHESIS	0.05	PATH/BPM	BridGE
24	REACTOME_BASIGIN_INTERACTIONS	0.05	PATH/BPM	BridGE
25	REACTOME_DUAL_INCISION_REACTION_IN_TC_NER	0.05	PATH/BPM	BridGE
26	REACTOME_G1_PHASE	0.0571429	BPM	BridGE,GWAS	CCND1
27	REACTOME_INSULIN_SYNTHESIS_AND_SECRETION	0.0571429	BPM	BridGE
28	REACTOME_NUCLEAR_RECEPTOR_TRANSCRIPTION_PATHWAY	0.0571429	BPM	BridGE,GWAS	ESR1,HNF4G
29	REACTOME_PYRUVATE_METABOLISM	0.0571429	BPM	BridGE
30	REACTOME_HIV1_TRANSCRIPTION_ELONGATION	0.06	PATH	BridGE,GWAS	ELL
31	BIOCARTA_AKAPCENTROSOME_PATHWAY	0.08	BPM	BridGE,GWAS	PRKACB
32	BIOCARTA_ARENRF2_PATHWAY	0.08	BPM	BridGE
33	BIOCARTA_AT1R_PATHWAY	0.08	BPM	BridGE,GWAS	MAP3K1
34	BIOCARTA_CBL_PATHWAY	0.08	BPM	BridGE
35	BIOCARTA_CDMAC_PATHWAY	0.08	BPM	BridGE
36	KEGG_LONG_TERM_POTENTIATION	0.08	BPM	BridGE,GWAS	ITPR1,PRKACB
37	REACTOME_PECAM1_INTERACTIONS	0.08	BPM	BridGE
38	REACTOME_TRAFFICKING_OF_AMPA_RECEPTORS	0.08	BPM	BridGE
39	KEGG_TASTE_TRANSDUCTION	0.0857143	BPM	BridGE,GWAS	PRKACB
40	KEGG_VASOPRESSIN_REGULATED_WATER_REABSORPTION	0.0857143	BPM	BridGE,GWAS	PRKACB
41	REACTOME_LOSS_OF_NLP_FROM_MITOTIC_CENTROSOMES	0.0857143	BPM	BridGE
42	REACTOME_OLFACTORY_SIGNALING_PATHWAY	0.0857143	BPM	BridGE
43	REACTOME_PYRUVATE_METABOLISM_AND_TCA_CYCLE	0.0857143	BPM	BridGE
44	REACTOME_S_PHASE	0.0857143	BPM	BridGE,GWAS	CCND1
45	KEGG_ANTIGEN_PROCESSING_AND_PRESENTATION	0.1	BPM	BridGE
46	KEGG_PROSTATE_CANCER	0.1	BPM	BridGE,GWAS	CCND1,FGFR2,TCF7L2
47	KEGG_RNA_POLYMERASE	0.1	PATH	BridGE
48	REACTOME_APOPTOSIS	0.1	BPM	BridGE
49	REACTOME_GLUTATHIONE_CONJUGATION	0.1	PATH	BridGE
50	REACTOME_RNA_POL_II_CTD_PHOSPHORYLATION_AND_INTERACTION_WITH_CE	0.1	PATH	BridGE
51	REACTOME_TCR_SIGNALING	0.1	WPM	BridGE,GWAS	TAB2
52	REACTOME_RNA_POLYMERASE_I_III_AND_MITOCHONDRIAL_TRANSCRIPTION	0.10625	BPM	BridGE
53	KEGG_LONG_TERM_DEPRESSION	0.1125	BPM	BridGE,GWAS	ITPR1
54	BIOCARTA_AHSP_PATHWAY	0.125	PATH	BridGE
55	KEGG_ASTHMA	0.125	PATH/BPM	BridGE
56	REACTOME_PKA_ACTIVATION	0.125	PATH/WPM	BridGE,GWAS	PRKACB
57	REACTOME_SIGNALING_BY_PDGF	0.125	PATH	BridGE,GWAS	COL1A1
58	REACTOME_VIRAL_MESSENGER_RNA_SYNTHESIS	0.125	PATH	BridGE
59	BIOCARTA_CREB_PATHWAY	0.13	BPM	BridGE,GWAS	PRKACB
60	KEGG_ERBB_SIGNALING_PATHWAY	0.13	BPM	BridGE,GWAS	ERBB4,PLCG2
61	REACTOME_TAT_MEDIATED_HIV1_ELONGATION_ARREST_AND_RECOVERY	0.13	PATH	BridGE,GWAS	ELL
62	REACTOME_ADENYLATE_CYCLASE_ACTIVATING_PATHWAY	0.14	PATH	BridGE
63	BIOCARTA_ARF_PATHWAY	0.141379	BPM	BridGE
64	BIOCARTA_BARR_MAPK_PATHWAY	0.141379	BPM	BridGE
65	BIOCARTA_EDG1_PATHWAY	0.141379	BPM	BridGE
66	BIOCARTA_EGFR_SMRTE_PATHWAY	0.141379	BPM	BridGE,GWAS	MAP3K1
67	BIOCARTA_FMLP_PATHWAY	0.141379	BPM	BridGE,GWAS	MAP3K1
68	BIOCARTA_HIVNEF_PATHWAY	0.141379	BPM	BridGE,GWAS	MAP3K1
69	BIOCARTA_IL17_PATHWAY	0.141379	BPM	BridGE
70	BIOCARTA_MAL_PATHWAY	0.141379	BPM	BridGE,GWAS	MAP3K1
71	BIOCARTA_MTA3_PATHWAY	0.141379	BPM	BridGE,GWAS	ESR1
72	BIOCARTA_NO2IL12_PATHWAY	0.141379	BPM	BridGE
73	BIOCARTA_P53_PATHWAY	0.141379	BPM	BridGE,GWAS	CCND1
74	BIOCARTA_RACCYCD_PATHWAY	0.141379	BPM	BridGE,GWAS	CCND1
75	BIOCARTA_SPPA_PATHWAY	0.141379	BPM	BridGE
76	BIOCARTA_TCRA_PATHWAY	0.141379	BPM	BridGE
77	KEGG_ALANINE_ASPARTATE_AND_GLUTAMATE_METABOLISM	0.141379	BPM	BridGE
78	KEGG_ALLOGRAFT_REJECTION	0.141379	BPM	BridGE
79	KEGG_ARGININE_AND_PROLINE_METABOLISM	0.141379	BPM	BridGE
80	KEGG_AUTOIMMUNE_THYROID_DISEASE	0.141379	BPM	BridGE
81	KEGG_BASAL_CELL_CARCINOMA	0.141379	BPM	BridGE,GWAS	TCF7L2
82	KEGG_CELL_CYCLE	0.141379	BPM	BridGE,GWAS	CCND1
83	KEGG_CIRCADIAN_RHYTHM_MAMMAL	0.141379	BPM	BridGE
84	KEGG_CYSTEINE_AND_METHIONINE_METABOLISM	0.141379	BPM	BridGE
85	KEGG_FRUCTOSE_AND_MANNOSE_METABOLISM	0.141379	BPM	BridGE
86	KEGG_GALACTOSE_METABOLISM	0.141379	BPM	BridGE
87	KEGG_GRAFT_VERSUS_HOST_DISEASE	0.141379	BPM	BridGE
88	KEGG_PROXIMAL_TUBULE_BICARBONATE_RECLAMATION	0.141379	BPM	BridGE
89	KEGG_PYRUVATE_METABOLISM	0.141379	BPM	BridGE
90	KEGG_RETINOL_METABOLISM	0.141379	BPM	BridGE
91	KEGG_STARCH_AND_SUCROSE_METABOLISM	0.141379	BPM	BridGE
92	KEGG_TYPE_I_DIABETES_MELLITUS	0.141379	BPM	BridGE
93	REACTOME_ACTIVATION_OF_NMDA_RECEPTOR_UPON_GLUTAMATE_BINDING_AND_POSTSYNAPTIC_EVENTS	0.141379	BPM	BridGE,GWAS	PRKACB
94	REACTOME_AMINE_COMPOUND_SLC_TRANSPORTERS	0.141379	BPM	BridGE
95	REACTOME_APOPTOTIC_CLEAVAGE_OF_CELL_ADHESION_PROTEINS	0.141379	BPM	BridGE
96	REACTOME_BETACATENIN_PHOSPHORYLATION_CASCADE	0.141379	BPM	BridGE
97	REACTOME_CREB_PHOSPHORYLATION_THROUGH_THE_ACTIVATION_OF_CAMKII	0.141379	BPM	BridGE
98	REACTOME_GLUCONEOGENESIS	0.141379	BPM	BridGE
99	REACTOME_GLUCOSE_METABOLISM	0.141379	BPM	BridGE
100	REACTOME_METABOLISM_OF_CARBOHYDRATES	0.141379	BPM	BridGE
101	REACTOME_M_G1_TRANSITION	0.141379	BPM	BridGE
102	REACTOME_PLATELET_DEGRANULATION	0.141379	BPM	BridGE
103	REACTOME_CELL_CYCLE_CHECKPOINTS	0.143478	BPM	BridGE
104	REACTOME_CELL_DEATH_SIGNALLING_VIA_NRAGE_NRIF_AND_NADE	0.143478	BPM	BridGE
105	REACTOME_CELL_SURFACE_INTERACTIONS_AT_THE_VASCULAR_WALL	0.143478	BPM	BridGE,GWAS	COL1A1
106	REACTOME_DNA_REPAIR	0.143478	BPM	BridGE,GWAS	BRCA2
107	REACTOME_G1_S_TRANSITION	0.143478	BPM	BridGE
108	REACTOME_P75_NTR_RECEPTOR_MEDIATED_SIGNALLING	0.143478	BPM	BridGE
109	BIOCARTA_ATM_PATHWAY	0.14386	BPM	BridGE
110	BIOCARTA_G2_PATHWAY	0.14386	BPM	BridGE
111	KEGG_GLYCOLYSIS_GLUCONEOGENESIS	0.14386	BPM	BridGE
112	KEGG_GLYOXYLATE_AND_DICARBOXYLATE_METABOLISM	0.14386	BPM	BridGE
113	KEGG_MELANOMA	0.14386	BPM	BridGE,GWAS	CCND1
114	KEGG_SYSTEMIC_LUPUS_ERYTHEMATOSUS	0.14386	BPM	BridGE
115	REACTOME_ACTIVATION_OF_RAC	0.14386	BPM	BridGE
116	REACTOME_CHOLESTEROL_BIOSYNTHESIS	0.14386	BPM	BridGE
117	REACTOME_EGFR_DOWNREGULATION	0.14386	BPM	BridGE
118	REACTOME_ORC1_REMOVAL_FROM_CHROMATIN	0.14386	BPM	BridGE
119	REACTOME_TRAFFICKING_OF_GLUR2_CONTAINING_AMPA_RECEPTORS	0.14386	BPM	BridGE
120	BIOCARTA_EIF_PATHWAY	0.163636	BPM	BridGE
121	REACTOME_PLATELET_ADHESION_TO_EXPOSED_COLLAGEN	0.163636	BPM	BridGE,GWAS	COL1A1
122	KEGG_AMINOACYL_TRNA_BIOSYNTHESIS	0.18	BPM	BridGE
123	KEGG_GLYCOSPHINGOLIPID_BIOSYNTHESIS_GLOBO_SERIES	0.18	BPM	BridGE
124	KEGG_GLYCOSPHINGOLIPID_BIOSYNTHESIS_LACTO_AND_NEOLACTO_SERIES	0.18	BPM	BridGE
125	KEGG_NUCLEOTIDE_EXCISION_REPAIR	0.18	BPM	BridGE
126	KEGG_OTHER_GLYCAN_DEGRADATION	0.18	BPM	BridGE
127	REACTOME_BOTULINUM_NEUROTOXICITY	0.18	BPM	BridGE
128	REACTOME_CENTROSOME_MATURATION	0.18	BPM	BridGE
129	REACTOME_CREB_PHOPHORYLATION_THROUGH_THE_ACTIVATION_OF_RAS	0.18	BPM	BridGE
130	REACTOME_DNA_REPLICATION_PRE_INITIATION	0.18	BPM	BridGE
131	REACTOME_G2_M_TRANSITION	0.18	BPM	BridGE
132	REACTOME_GLOBAL_GENOMIC_NER	0.18	BPM	BridGE
133	REACTOME_G_ALPHA_12_13_SIGNALLING_EVENTS	0.18	BPM	BridGE
134	REACTOME_POST_NMDA_RECEPTOR_ACTIVATION_EVENTS	0.18	BPM	BridGE,GWAS	PRKACB
135	REACTOME_PROTEOLYTIC_CLEAVAGE_OF_SNARE_COMPLEX_PROTEINS	0.18	BPM	BridGE
136	REACTOME_REGULATION_OF_APC_ACTIVATORS_BETWEEN_G1_S_AND_EARLY_ANAPHASE	0.18	BPM	BridGE
137	REACTOME_RNA_POLYMERASE_III_CHAIN_ELONGATION	0.18	BPM	BridGE
138	REACTOME_TRANSCRIPTION_COUPLED_NER	0.18	BPM	BridGE
139	REACTOME_TRNA_AMINOACYLATION	0.18	BPM	BridGE
140	KEGG_TYROSINE_METABOLISM	0.185714	BPM	BridGE
141	KEGG_HEMATOPOIETIC_CELL_LINEAGE	0.193333	BPM	BridGE
142	KEGG_PRIMARY_IMMUNODEFICIENCY	0.193333	BPM	BridGE
143	KEGG_OOCYTE_MEIOSIS	0.196296	BPM	BridGE,GWAS	ITPR1,PRKACB
144	BIOCARTA_BCR_PATHWAY	0.2	WPM/BPM	BridGE,GWAS	MAP3K1
145	BIOCARTA_CHEMICAL_PATHWAY	0.2	BPM	BridGE
146	BIOCARTA_KERATINOCYTE_PATHWAY	0.2	BPM	BridGE,GWAS	MAP3K1
147	BIOCARTA_BARRESTIN_PATHWAY	0.201316	BPM	BridGE
148	BIOCARTA_BARRESTIN_SRC_PATHWAY	0.201316	BPM	BridGE
149	BIOCARTA_CCR3_PATHWAY	0.201316	BPM	BridGE
150	BIOCARTA_CSK_PATHWAY	0.201316	BPM	BridGE,GWAS	PRKACB
151	BIOCARTA_CTCF_PATHWAY	0.201316	BPM	BridGE,GWAS	TGFBR2
152	KEGG_ENDOMETRIAL_CANCER	0.201316	BPM	BridGE,GWAS	CCND1,CTNNA2,TCF7L2
153	KEGG_LEISHMANIA_INFECTION	0.201316	BPM	BridGE,GWAS	TAB2
154	KEGG_NITROGEN_METABOLISM	0.201316	BPM	BridGE
155	KEGG_PROTEIN_EXPORT	0.201316	BPM	BridGE
156	REACTOME_BILE_SALT_AND_ORGANIC_ANION_SLC_TRANSPORTERS	0.201316	BPM	BridGE
157	KEGG_INOSITOL_PHOSPHATE_METABOLISM	0.208	BPM	BridGE,GWAS	PLCG2
158	REACTOME_NUCLEOTIDE_EXCISION_REPAIR	0.209091	BPM	BridGE
159	KEGG_STEROID_HORMONE_BIOSYNTHESIS	0.218182	PATH/BPM	BridGE
160	REACTOME_CDC20_PHOSPHO_APC_MEDIATED_DEGRADATION_OF_CYCLIN_A	0.21875	BPM	BridGE
161	BIOCARTA_CTLA4_PATHWAY	0.229167	BPM	BridGE
162	REACTOME_RAS_ACTIVATION_UOPN_CA2_INFUX_THROUGH_NMDA_RECEPTOR	0.229167	BPM	BridGE
163	REACTOME_SYNTHESIS_OF_GPI_ANCHORED_PROTEINS	0.229167	BPM	BridGE,GWAS	PIGH
164	KEGG_N_GLYCAN_BIOSYNTHESIS	0.230769	PATH/BPM	BridGE
165	REACTOME_CYTOCHROME_P450_ARRANGED_BY_SUBSTRATE_TYPE	0.230769	PATH/BPM	BridGE
166	BIOCARTA_PPARA_PATHWAY	0.233333	WPM	BridGE,GWAS	PRKACB
167	REACTOME_CAM_PATHWAY	0.233333	WPM	BridGE,GWAS	PRKACB
168	KEGG_TGF_BETA_SIGNALING_PATHWAY	0.238462	BPM	BridGE,GWAS	TGFBR2
169	KEGG_ACUTE_MYELOID_LEUKEMIA	0.25	BPM	BridGE,GWAS	CCND1,TCF7L2
170	KEGG_GLYCOSAMINOGLYCAN_BIOSYNTHESIS_CHONDROITIN_SULFATE	0.25	BPM	BridGE
171	KEGG_TYPE_II_DIABETES_MELLITUS	0.25	BPM	BridGE
172	KEGG_VIBRIO_CHOLERAE_INFECTION	0.25	BPM	BridGE,GWAS	PLCG2,PRKACB
173	REACTOME_HORMONE_BIOSYNTHESIS	0.25	BPM	BridGE
174	REACTOME_INHIBITION_OF_INSULIN_SECRETION_BY_ADRENALINE_NORADRENALINE	0.25	BPM	BridGE
175	REACTOME_LATE_PHASE_OF_HIV_LIFE_CYCLE	0.25	BPM	BridGE,GWAS	ELL
176	REACTOME_NA_CL_DEPENDENT_NEUROTRANSMITTER_TRANSPORTERS	0.25	BPM	BridGE
177	REACTOME_RNA_POLYMERASE_III_TRANSCRIPTION_TERMINATION	0.25	BPM	BridGE
178	REACTOME_RNA_POLYMERASE_II_TRANSCRIPTION	0.25	BPM	BridGE,GWAS	ELL
